# Supplementary material for: Evolutionary rate and gene expression across different brain regions
Source: Genome Biol. 2008 Sep 23;9(9):R142. doi: 10.1186/gb-2008-9-9-r142 (PMC2592720; doi:10.1186/gb-2008-9-9-r142)
Supplement: Additional data file 1 — Presented is a table listing various parameters of the analyzed genes. [file gb-2008-9-9-r142-S1.xls]

## Sheet: human_gene_expression_var_mean_
Various parameters for the analyzed genes:
Expression in each Tissue: Columns B - CA
Mean expression: Column CB
Standard deviation (SD): Column CC
CV = (SD/mean) : Column CD
T_max: Column CE
Age: Column CF
Evolutionary rate (ER): Column CG
dN: Column CH
dS: Column CI
Gene Name	Brain Amygdala	Cerebellum Peduncles	Cingulate Cortex	Hypothalamus	Medulla Oblongata	Occipital Lobe	Olfactory Bulb	Parietal Lobe	Pons	Prefrontal Cortex	Temporal Lobe	Thalamus	Trigeminal Ganglion	Caudatenucleus	Cerebellum	Globuspallidus	Subthalamicnucleus	Spinalcord	Ciliaryganglion	Superior Cervical Ganglion	Dorsal Root Ganglion	Fetal brain	Total brain	kidney	lymphomaburkittsRaji	lymphomaburkittsDaudi	eukemiapromyelocytic(hl60)	leukemialymphoblastic(molt4)	leukemiachronicmyelogenous(k562)	ColorectalAdenocarcinoma	trachea	Tonsil	Thyroid	thymus	skin	Pituitary	salivarygland	TONGUE	BM-CD33+Myeloid	CardiacMyocytes	SmoothMuscle	SkeletalMuscle	Liver	Lung	lymphnode	PB-CD14+Monocytes	PB-CD8+Tcells	PB-CD56+NKCells	PB-CD4+Tcells
ENSG00000106631	0.077864	0.110556	0.158319	0.115061	0.090323	0.053851	0.158185	0.197768	0.159258	0.055131	0.095338	0.147621	0.208029	0.099341	0.140865	0.108759	0.198575	0.117066	0.185457	0.167703	0.146797	0.119329	0.06555	0.153507	0.146279	0.113639	0.082553	0.090233	0.094274	0.22968	0.110252	0.31329	0.076146	0.075242	0.109122	0.129565	0.105169	0.119646	0.034723	0.421087	0.142814	0.256361	0.099094	0.063132	0.09651	0.039931	0.027324	0.033081	0.055307
ENSG00000131686	0.431398	1.05483	0.91535	0.282813	0.695383	0.290776	0.516669	0.940593	1.07503	0.511292	0.385694	1.39347	0.433381	0.86684	0.255258	0.485912	0.634142	0.48513	0.983412	1.07879	0.951328	0.483378	0.424154	0.778863	0.27986	0.654629	0.408267	0.394737	0.437398	0.323585	1.55424	0.898688	0.808306	0.470206	1.51171	1.05287	112.658	0.406123	0.209656	0.693455	0.381569	0.275738	0.495036	0.367799	0.453291	0.129642	0.521133	0.099988	0.376021
ENSG00000091704	0.022789	0.035057	0.05864	0.065557	0.062345	0.039738	0.062811	0.036794	0.032668	0.038322	0.087207	0.053884	0.170822	0.031747	0.038911	0.066439	0.08696	0.12122	0.097609	0.129917	0.047369	0.02377	0.010479	0.061813	0.037332	0.020662	0.023128	0.022081	0.026329	0.030634	0.018113	0.038811	0.028555	0.020627	0.156404	0.060651	0.062045	0.051819	0.026152	0.049459	0.018309	0.243596	0.031333	0.03455	0.052619	0.134966	0.026995	0.069644	0.037635
ENSG00000196611	0.010595	0.016512	0.02134	0.013969	0.023718	0.056153	0.019827	0.111597	0.377105	0.026615	0.281001	0.016165	0.225804	0.007464	0.020731	0.03058	0.121458	0.062561	0.20036	0.308844	0.04093	0.088221	0.059612	0.024821	0.104884	0.043045	0.104396	0.015266	0.135608	0.005696	0.034178	0.079778	0.039263	0.024612	0.202244	0.019338	0.11639	0.017273	0.070105	16.2302	55.358	0.180467	0.013552	0.111345	0.035165	0.006389	0.009547	0.009949	0.139085
ENSG00000158104	0.077664	0.158536	0.072593	0.052568	0.103199	0.092988	0.088572	0.142838	0.10342	0.042824	0.116499	0.111698	0.188747	0.106174	0.138951	0.136609	0.112188	0.074519	0.127502	0.20221	0.124078	0.06477	0.04599	10.6833	0.067298	0.046833	0.046898	0.073059	0.090028	0.05896	0.064104	0.081934	0.055325	0.039614	0.122816	0.102667	0.132892	0.112765	0.048129	0.07129	0.046384	0.13956	39.9104	0.070513	0.061089	0.016771	0.022057	0.014177	0.040907
ENSG00000180096	0.076464	0.204841	0.163517	0.091902	0.086935	0.139433	0.175262	0.159326	0.166803	0.055131	0.069944	0.193535	0.185735	0.14181	0.121303	0.298428	0.202398	0.120464	0.326729	0.183095	0.279245	0.1155	0.044825	0.177124	0.086853	0.184577	0.2165	0.12649	0.102484	0.078048	0.119702	0.10673	6.42659	0.400121	0.230353	0.084032	0.202418	20.3011	0.040657	0.106935	0.075679	74.1403	0.139859	0.092185	0.127312	0.119526	0.06222	0.246488	0.08836
ENSG00000180209	0.076464	0.204841	0.163517	0.091902	0.086935	0.139433	0.175262	0.159326	0.166803	0.055131	0.069944	0.193535	0.185735	0.14181	0.121303	0.298428	0.202398	0.120464	0.326729	0.183095	0.279245	0.1155	0.044825	0.177124	0.086853	0.184577	0.2165	0.12649	0.102484	0.078048	0.119702	0.10673	6.42659	0.400121	0.230353	0.084032	0.202418	20.3011	0.040657	0.106935	0.075679	74.1403	0.139859	0.092185	0.127312	0.119526	0.06222	0.246488	0.08836
ENSG00000160808	0.365929	0.15722	0.320742	0.131971	0.111331	0.129924	0.155001	0.179979	0.194234	0.118968	0.203595	0.179053	0.899827	0.127093	0.396761	0.146984	0.162167	0.179123	0.72039	1.03845	0.354575	0.410154	0.255214	0.448593	0.49039	0.167359	0.133305	0.227901	0.170713	0.265395	0.199556	0.154812	0.959557	0.13267	0.828579	0.419986	0.146753	1.07822	0.163066	0.424327	0.462863	20.8731	0.445273	0.361046	0.277724	0.107015	0.076047	0.065415	0.102432
ENSG00000172482	0.101519	0.107406	0.178535	0.120453	0.12169	0.139633	0.118916	0.126899	0.24803	0.10556	0.239829	0.169736	0.426577	0.086796	0.094831	0.190215	0.185738	0.077331	0.14897	0.317624	0.182086	0.137409	0.067723	0.432688	0.114026	0.138892	0.117137	0.151752	0.057282	0.055778	0.073081	0.098105	0.132115	0.164158	0.252024	0.193029	0.15614	0.181716	0.091715	0.093859	0.114821	0.590793	20.7257	0.148093	0.157343	0.025822	0.054209	0.027609	0.084215
ENSG00000151224	0.10615	0.177201	0.147193	0.061636	0.132823	0.091987	0.127213	0.188743	0.114605	0.047427	0.161272	0.093849	0.367252	0.135082	0.179351	0.171193	0.133307	0.137458	0.190773	0.319957	0.216056	0.076096	0.066016	0.112299	0.435281	0.056819	0.078698	0.100865	0.099087	0.143165	0.105527	0.088834	0.118234	0.086494	0.176873	0.201994	0.11353	0.111642	0.064831	0.191868	0.090571	0.46351	18.4005	0.082763	0.113194	0.066551	0.047735	0.073623	0.06807
ENSG00000083807	0.362531	0.113907	0.208387	0.183069	0.151023	0.238126	0.08148	0.166528	0.094099	0.111764	0.1263	0.069937	0.260601	0.137185	0.099616	0.062707	0.16446	0.127136	0.129681	0.177427	0.25018	0.092209	0.968929	0.140133	0.520102	0.234854	1.11462	0.293327	0.683417	0.227063	0.129782	0.166671	0.408243	0.1172	0.049588	0.219574	0.097249	0.118944	0.033624	0.273562	0.091791	0.162167	24.3795	0.205415	0.196871	0.064422	0.30682	0.050243	0.273916
ENSG00000117601	0.056174	0.071431	0.058731	0.03529	0.087419	0.037235	0.035892	0.080878	0.183936	0.037321	0.051567	0.048384	0.082172	0.046044	0.057728	0.0648	0.047876	0.051232	0.118525	0.144753	0.115156	0.057591	0.033648	0.089887	0.049268	0.029615	0.101505	0.037075	0.039352	0.053264	0.051346	0.100261	0.03376	0.037504	0.077697	0.069265	0.034543	0.086224	0.017581	0.051847	0.032469	0.152786	24.9053	0.045072	0.039272	0.02529	0.025349	0.015919	0.040907
ENSG00000140519	0.025588	0.062577	0.283898	0.02512	0.164673	0.024223	0.037339	0.089642	0.374175	0.029817	0.235003	0.178492	0.491301	0.14181	0.040186	0.036223	0.05189	0.21525	0.085408	0.266057	0.084804	0.092687	0.076029	0.869594	0.272241	0.029271	0.060389	0.130579	0.092576	0.113917	0.181916	5.60451	0.057407	0.129858	0.100761	0.027249	0.347411	18.2489	0.035382	0.199884	0.049802	0.108265	0.044668	0.063132	0.059292	0.022894	0.038517	0.021391	0.034035
ENSG00000153002	0.344739	0.993333	0.805731	0.539403	0.393627	0.481958	0.300449	0.684683	1.1188	0.598742	0.692868	0.662554	1.80131	0.800718	0.558676	0.80236	0.745661	0.68817	1.15928	1.29744	1.95039	0.638442	0.246715	0.396902	0.791836	0.462131	0.238343	0.441898	0.656239	0.710131	0.727034	0.795408	0.550124	0.376681	1.62775	0.53619	0.851475	0.934701	0.170098	0.9063	0.337382	0.481118	0.279718	0.327281	0.569052	0.106482	0.333815	0.059694	0.287988
ENSG00000175003	0.032385	0.111394	0.445591	0.101215	0.413957	0.190881	0.226205	0.105436	0.359439	0.064737	0.114828	0.162776	0.920238	0.092928	0.06028	0.900197	0.351951	0.124241	0.244023	0.696705	0.409578	0.093645	0.102458	0.081212	0.038347	0.179756	0.053322	0.165746	0.085781	0.052032	0.059064	0.155459	0.027514	0.03891	0.159142	0.103195	0.11793	0.162056	0.050106	0.135757	0.099359	0.682577	17.6289	0.023086	0.07957	0.280581	0.028312	0.060192	0.073633
ENSG00000004939	0.17062	0.286442	0.245048	0.186622	0.258288	0.143536	0.285108	0.224496	0.312656	0.136478	0.207604	0.234958	0.498305	0.169878	0.280348	0.317085	0.174876	0.323882	0.338407	0.533948	0.344642	0.71725	0.151126	3.19401	0.4975	0.198007	0.140693	0.194097	0.233562	0.174262	0.212944	0.24494	0.12106	0.132905	0.592172	0.252976	0.385034	0.232411	0.048568	0.287376	0.089106	0.461434	0.182793	0.129405	0.196614	0.059098	0.078351	0.06641	0.258535
ENSG00000163581	0.012894	0.043553	0.058275	0.015194	0.035626	0.040839	0.019683	0.06491	0.182516	0.025214	0.058027	0.0174	0.141071	0.032588	0.027323	0.040682	0.072722	0.029959	0.117828	0.083018	0.062545	0.02026	0.016533	0.190619	0.022348	0.019284	0.012206	0.020718	0.029726	0.013239	0.01512	0.028893	0.015913	0.01547	0.081013	0.027776	0.102309	0.045359	0.029888	0.029505	0.029295	0.208533	0.686936	0.023086	0.020534	0.062825	0.013168	0.047507	0.021272
ENSG00000074803	0.040981	0.061979	0.079707	0.056979	0.120141	0.018217	0.105215	0.03367	0.356243	0.016509	0.04132	0.058712	0.378851	0.083362	0.079203	0.159908	0.272253	0.121849	0.096389	0.647027	0.329833	0.063174	0.042031	6.26199	0.046474	0.076792	0.040152	0.03762	0.03737	0.006004	0.041266	0.052395	0.03495	0.00961	0.032434	0.032699	0.059405	0.026822	0.066809	0.052359	0.045407	0.164627	0.09454	0.006125	0.018737	0.016771	0.008559	0.079095	0.072324
ENSG00000104879	0.113747	0.124436	0.131416	0.0783	0.124787	0.12672	0.089874	0.129127	0.213853	0.060635	0.156483	0.06657	0.180914	0.072324	0.121729	0.180658	0.112857	0.097807	0.120704	0.379415	0.162617	0.092847	0.086042	0.110251	0.230592	0.076104	0.106002	0.059701	0.090594	0.327433	0.336741	0.105867	21.8681	0.078055	0.145881	0.094932	0.078547	50.7225	0.096037	0.108128	0.056393	134.019	0.222907	0.088102	0.114221	0.020232	0.039834	0.042035	0.053343
ENSG00000158516	1.18745	1.49802	1.13267	0.998178	1.37014	1.03709	1.40514	1.17854	1.52742	1.26492	1.51705	1.06478	3.02101	1.29469	1.37676	1.05273	1.44192	0.966736	1.98913	3.03143	2.47219	1.15947	0.738398	1.5323	1.40514	1.13295	1.07833	0.88843	0.868002	1.03556	1.14835	1.43104	0.950039	0.870561	2.43514	1.03687	1.61274	2.04662	0.666327	1.16281	0.866892	2.08233	1.19823	0.846471	0.962538	0.341542	0.818076	0.490987	1.04232
ENSG00000108515	0.138535	0.67662	0.628807	0.297395	0.278908	0.223412	0.147475	0.085824	0.718257	0.267353	0.122402	0.544008	0.138661	0.378861	0.640538	0.229259	0.260308	0.180382	0.237051	0.214713	0.123067	0.146928	0.243804	0.235804	0.536102	0.779976	0.580761	0.464524	0.392101	0.490457	0.365879	0.382719	3.42151	0.412778	0.367296	0.314155	0.240921	16.2547	0.283277	0.305966	0.243638	48.5909	4.92337	0.304667	0.561095	0.130707	0.575122	0.260417	0.508888
ENSG00000055957	0.254181	0.232839	0.391603	0.154518	0.248413	0.08368	0.138212	0.119754	0.47005	0.057633	0.159713	0.110014	0.262936	0.101969	0.123323	0.174834	0.16532	0.120968	0.419981	0.240218	0.323119	0.205476	0.080569	0.272072	0.103614	0.167703	0.082874	0.091051	0.240074	0.057112	0.116395	0.120961	0.084772	0.067273	0.193739	0.104777	0.173155	0.09465	0.085269	0.196303	0.150382	0.186081	21.4965	0.147465	0.511813	0.027685	0.066829	0.046512	0.073306
ENSG00000068976	0.865196	0.658074	0.870572	0.673335	0.692285	0.407988	0.914373	0.159239	0.247231	0.661978	0.555431	1.28817	0.26271	0.949045	0.883782	0.51367	0.329972	1.35419	0.327165	0.271114	0.852912	0.521028	0.887544	0.558362	0.284939	0.106063	0.20044	0.224357	0.227051	0.15271	0.436441	0.214754	4.42434	0.261825	0.307618	0.135366	0.558629	4.7169	0.099993	0.156223	0.104486	35.4187	0.301077	0.442709	0.429933	0.093438	0.256451	0.124363	0.20421
ENSG00000213931	0.327547	0.180073	0.60236	0.284283	1.05077	0.546419	0.372957	0.306415	1.32466	0.119168	1.03947	0.745064	1.80636	0.563141	0.172759	0.329645	0.563618	0.870692	0.917874	2.40868	0.262045	0.27184	0.09978	0.707652	0.514515	1.12502	0.565021	0.362296	46.416	0.801111	0.608749	0.501092	0.493163	0.448407	1.0056	0.668919	1.38832	0.726724	0.1679	0.48419	0.053708	1.58268	0.963727	0.126892	0.361144	0.313857	0.520804	0.157942	0.277189
ENSG00000179087	0.012294	0.033861	0.045325	0.01789	0.032818	0.038236	0.038063	0.043997	0.045363	0.019911	0.076961	0.03132	0.093922	0.052982	0.029661	0.047144	0.036218	0.036756	0.052203	0.058957	0.046265	0.02712	0.015834	0.501972	0.027427	0.023761	0.015418	0.019083	0.022648	0.024477	0.031343	0.033205	0.0116	0.009376	0.076832	0.026018	0.049064	0.036231	0.305253	0.025071	0.016601	0.228448	0.028731	0.015547	0.018994	0.121922	0.016789	0.127348	0.021272
ENSG00000114923	0.258679	0.090695	0.147831	0.320677	0.129338	0.08408	0.052535	0.079316	0.095697	0.168996	0.077629	0.558153	0.097688	0.322095	0.081755	0.087826	0.130536	0.05161	0.083665	0.080239	0.074594	0.100026	0.11317	0.055668	0.054855	0.030304	0.037261	0.037893	0.037653	0.050185	0.038273	0.051748	0.033463	0.035629	0.085914	0.097569	0.057425	0.057998	0.014504	0.067197	0.027586	0.141637	0.042934	0.038947	0.039528	0.015706	0.018436	0.016665	0.024217
ENSG00000002726	0.348437	0.247795	0.588316	0.421891	0.421315	0.279566	0.279609	0.365598	0.601344	0.379717	0.451851	0.417716	1.54538	0.434051	0.431419	0.410918	0.436713	0.521257	0.695203	0.814508	0.866341	0.446846	0.179069	21.033	0.303732	0.342983	0.327642	0.361751	0.188265	1.55342	0.364304	0.516832	0.281085	0.442312	0.765152	0.311694	0.393175	0.233956	0.126804	0.491865	0.112542	0.909795	0.436599	0.338903	0.691744	0.138161	0.131024	0.186296	0.126322
ENSG00000103569	0.04278	0.111394	0.144275	0.089941	0.127692	0.069166	0.108978	0.122011	0.220422	0.083247	0.138329	0.106534	0.207954	0.087357	0.113543	0.117587	0.100721	0.134059	0.196264	0.219158	0.176782	0.047381	0.033765	0.086393	0.223482	0.122592	0.106002	0.138212	0.096539	0.0879	0.11041	0.178314	0.038222	0.292062	0.130168	0.213421	0.202858	0.198708	1.15333	0.183341	0.051511	0.195769	2.7923	0.590488	0.111654	1.81206	0.041809	0.04502	0.050725
ENSG00000206075	0.068268	0.046065	0.160143	0.046564	0.069993	0.052049	0.046457	0.309973	0.133247	0.043325	0.07284	0.14313	0.693304	0.131088	0.190726	0.06926	0.35262	0.073512	0.090811	0.217324	0.232704	0.12252	0.090117	0.258577	0.089393	0.166326	0.028267	0.049887	0.058886	0.092827	1.37847	1.43881	0.057556	0.087431	3.27712	0.15611	0.433658	2.25362	0.022196	0.106593	0.021483	0.19277	0.060606	0.046485	0.046715	0.017303	0.031275	0.022137	0.042216
ENSG00000158578	0.344939	0.169065	0.311257	0.211252	0.256594	0.204194	0.195307	0.283115	0.325484	0.190259	0.598589	0.12399	0.516005	0.22575	0.16436	0.36564	0.432843	0.39645	0.433228	0.727739	0.554627	0.161445	0.321579	0.33774	0.455471	0.348665	0.294717	0.369929	1.27072	1.05227	0.194201	0.383689	0.37188	0.350311	0.438363	0.224233	0.136852	0.525418	0.219106	0.514548	0.294538	0.565585	0.53011	0.396067	0.290815	0.212166	0.276697	0.229077	0.390257
ENSG00000101425	0.076764	0.100147	0.142451	0.061268	0.091388	0.11621	0.123161	0.1549	0.134313	0.076344	0.141224	0.076448	0.709196	0.135608	0.260361	0.19877	0.161116	0.118954	0.264155	0.238107	0.137783	0.191756	0.077892	0.200138	0.094218	0.253449	0.08448	0.109316	0.098521	0.124846	0.105212	0.123332	0.093695	0.129154	0.295221	0.163318	0.157094	0.089454	1.04608	0.095508	0.079585	0.351477	0.595865	0.188297	0.122691	0.586451	0.039505	0.05671	0.059888
ENSG00000166670	0.104251	0.178159	0.21933	0.037006	0.124497	0.054852	0.066863	0.06682	0.076344	0.042324	0.067605	0.055007	0.206297	0.030486	0.056559	0.057974	0.287925	0.342386	0.186067	0.176705	0.092254	0.058069	0.044942	0.161098	0.279606	0.123281	0.102147	0.103319	0.166183	0.134699	0.462114	0.091637	0.087746	0.120247	0.098167	0.059069	0.199118	0.392361	0.21493	0.601869	0.21361	0.258052	0.115682	0.122338	0.09035	0.079596	0.07868	0.151723	0.030435
ENSG00000169738	1.68641	1.98786	1.37818	1.58635	0.735559	0.679546	1.22336	0.459579	0.279633	2.03816	1.36023	2.36586	0.106726	1.18231	2.30136	0.432943	0.638824	1.43034	0.31723	0.16159	0.130517	0.08168	2.55959	12.0527	1.79293	1.92291	1.9257	1.99113	1.71675	2.88193	0.968014	0.178314	2.68474	2.39674	0.14516	0.740118	0.732445	1.09563	1.28123	0.364976	0.192615	0.26082	75.4447	4.18791	0.650419	1.41435	1.13938	1.77467	1.19973
ENSG00000096006	0.006397	0.089498	0.024988	0.017155	0.019071	0.012712	0.017078	0.038183	0.065514	0.013107	0.032188	0.064549	0.049484	0.02586	0.023389	0.062889	0.087629	0.069358	0.036168	0.153144	0.053807	0.016113	0.009431	0.076513	0.022094	0.009986	0.021843	0.016084	0.03737	0.066195	5.79564	0.06641	0.128347	0.056725	0.027389	0.022502	6.87033	0.19618	0.014944	0.290275	0.005127	0.046059	0.017455	0.01115	0.054929	0.003461	0.007901	0.094765	0.017672
ENSG00000124253	0.036383	0.128504	0.030369	0.038109	0.230019	0.066463	0.049785	0.207488	0.116381	0.028216	0.214064	0.018635	0.162763	0.122257	0.028811	0.088008	0.15758	0.069232	0.347209	0.345241	0.149832	0.022334	0.037258	9.86135	0.032252	0.01894	0.112105	0.022354	0.063416	0.086053	0.27059	0.037517	0.090869	0.248464	0.08822	0.730977	0.090648	0.108552	0.236467	0.049459	0.015136	0.078738	14.0434	0.086218	0.055699	0.012778	0.023044	0.011441	0.018654
ENSG00000077274	0.038632	0.325986	0.28212	0.133197	0.161866	0.117512	0.108254	0.164923	0.183359	0.097656	0.199585	0.214303	0.535287	0.158735	0.088134	0.075494	0.267809	0.159738	0.575501	0.507359	0.262459	0.171256	0.06718	0.270445	0.098281	0.121559	0.146314	0.145437	0.131644	0.046952	0.281458	0.220467	0.066851	0.101964	0.339331	0.176679	0.353681	0.261059	0.066809	0.087577	0.047116	0.463433	0.069821	0.052217	0.109216	0.087848	0.102548	0.086557	0.117813
ENSG00000132437	0.04333	0.056893	0.146372	0.239313	0.122609	0.050748	0.079092	0.12136	0.139816	0.057483	0.179705	0.062023	0.16442	0.077002	0.060599	0.173013	0.205695	0.050917	0.246463	0.086657	0.438597	0.069635	0.031844	7.94895	0.066791	0.035986	0.096205	0.044026	0.072334	0.047183	0.044967	0.095734	0.04603	0.095635	0.170098	0.047906	0.11793	0.061789	0.043843	0.15196	0.062862	0.319067	0.978472	0.109617	0.048769	0.02529	0.040986	0.039672	0.089833
ENSG00000125414	0.307756	0.253418	0.529858	0.251199	0.429641	0.146739	0.333447	0.278993	0.397789	0.360206	0.437595	0.257859	0.252994	0.286774	0.412602	0.5478	0.487743	0.390471	0.496761	0.230438	0.529977	0.186651	0.24264	0.292315	0.387537	0.188021	0.092832	0.201185	0.318777	0.35037	0.561813	0.145756	6.95976	0.261825	0.772937	0.384475	0.325629	37.7119	0.161307	0.623529	0.161856	29.1503	0.250229	0.162541	0.374235	0.172501	0.09514	0.044025	0.253626
ENSG00000167588	0.099204	0.131675	0.150476	0.123271	0.114526	0.095391	0.09892	0.155117	0.210657	0.067438	0.124462	0.141896	0.187919	0.12704	0.096692	0.100386	0.084046	1.01797	0.182973	0.204099	0.091012	0.07809	0.076494	2.24478	0.11136	0.072488	0.049628	0.080828	0.065681	0.088439	0.14191	0.122793	0.067074	0.13771	0.108329	0.099415	0.11078	0.197374	0.062303	0.194512	0.053464	1.11737	1.55666	0.401092	0.098949	0.040596	0.030616	0.032832	0.054816
ENSG00000100024	0.044179	0.077294	0.074326	0.049137	0.082191	0.100696	0.078152	0.202368	0.070041	0.021312	0.084757	0.063875	0.361452	0.160312	0.03317	0.26539	0.063644	0.031218	0.269994	0.274948	0.326614	0.029354	0.079289	1.5711	0.269448	0.025483	0.312223	0.033531	0.032274	0.042026	0.082532	0.304234	0.169246	0.077586	0.050453	0.048169	0.098349	0.138885	0.024394	0.112904	0.150138	0.161936	6.74848	0.086846	0.164016	0.110209	0.031933	0.085562	0.141376
ENSG00000172995	2.39038	0.199097	1.46928	0.805919	6.62235	1.6785	0.119688	0.778057	7.13836	1.61692	0.88243	0.90885	0.398283	22.8065	0.217411	1.39303	1.22872	0.115681	0.220841	0.365801	0.16878	1.02371	2.32766	0.094707	0.054347	0.096765	0.074844	0.092414	0.077288	0.052956	0.201919	0.076759	0.065884	0.239791	0.4584	0.145211	0.130692	0.102514	0.043074	0.100454	0.021971	0.602609	0.134438	0.053552	0.056469	0.04419	0.018436	0.020396	0.040253
ENSG00000108602	0.071866	0.086985	0.320104	0.06715	0.09497	0.055453	0.061074	0.100576	0.085221	0.060034	0.483816	0.191739	0.351585	0.064125	0.096107	0.314173	0.087438	0.099065	0.104145	0.350908	0.071467	0.039404	0.025847	0.17604	0.116058	0.041323	0.067134	0.042527	0.110411	0.364225	8.77733	0.47608	0.125819	0.064226	0.138096	0.061178	0.125851	2.4953	0.039777	0.146502	0.055417	0.153017	0.072857	2.13094	0.072126	0.096366	0.079997	0.105211	0.233009
ENSG00000012223	0.068768	0.057193	0.045964	0.050852	0.072898	0.050748	0.066863	0.081485	0.104041	0.054931	0.066157	0.064437	0.171123	0.074216	0.068891	0.081182	0.12442	0.156214	0.137699	0.12147	0.13346	0.071151	0.045408	0.132662	0.061711	0.055786	0.046898	0.039528	0.042466	0.05234	72.3975	4.97534	0.201519	2.85991	0.094563	0.141343	38.3538	0.116978	0.623473	0.088174	0.035154	0.13264	0.109394	0.899081	0.152466	0.018368	0.029299	0.022634	0.026835
ENSG00000143632	0.17132	0.202208	0.313173	0.273623	0.25519	0.219008	0.034879	0.209136	0.23214	0.103059	0.101463	0.149866	0.959404	0.092087	0.11822	0.211784	0.182521	0.256538	0.357929	0.156978	0.337835	0.521666	0.324373	0.155797	0.080504	0.076104	0.078377	0.228991	0.059169	0.148092	1.7812	0.155459	30.7332	0.370586	0.071066	0.168416	0.403516	77.2392	0.02791	0.143432	0.055661	117.007	0.11308	0.342044	0.534144	0.093704	0.11193	0.044771	0.152503
ENSG00000104267	2.69154	1.17664	1.51725	4.42624	2.68162	3.39723	1.10483	2.81518	1.67345	1.33626	0.70835	3.75877	0.133916	2.49077	1.0896	1.28136	1.14119	1.90175	0.618423	0.295174	0.143946	0.838972	3.24804	3.20341	0.060696	0.028926	0.029873	0.050978	0.02095	0.055265	3.3356	0.067703	0.365857	0.089072	1.12366	0.053971	1.67545	0.106024	0.672481	0.064638	0.026121	0.381542	2.0324	0.540705	0.382192	0.433915	0.0372	0.213905	0.085087
ENSG00000112812	0.211101	0.268255	0.130686	0.074134	0.42693	0.30489	0.323605	0.315006	0.390154	0.195812	0.535717	0.06758	1.10801	0.477992	0.417492	0.176108	0.328538	0.569594	0.742265	1.21209	0.905523	0.14964	0.141346	0.391601	0.163294	0.345393	0.162536	0.1453	0.482412	0.505697	0.53614	0.27297	0.677282	15.0147	0.102347	0.403637	0.553129	0.648083	0.281739	0.356108	0.140617	0.425986	0.22681	0.294616	0.189171	0.070545	0.093824	0.035817	0.281443
ENSG00000134240	0.178317	0.1163	0.120381	0.07536	0.105038	0.049847	0.216364	0.089208	0.195388	0.064537	0.095003	0.101595	0.286134	0.12005	0.124387	0.174561	0.060872	0.107877	0.183191	0.421868	0.107706	0.072906	0.053907	1.5817	0.141708	0.075415	0.073559	0.066516	0.085498	0.373923	0.665608	0.094224	0.117491	0.274013	0.299113	0.127103	0.099669	1.08145	0.05604	0.357642	0.060299	0.15194	13.8044	0.219863	0.206881	0.022361	0.041151	0.062928	0.057925
ENSG00000133742	0.359932	0.545184	0.56962	0.558825	0.760536	0.447575	0.76632	0.826566	1.20806	0.435949	0.845119	0.429953	1.79167	0.450239	0.934653	1.23735	0.693963	0.665135	1.35829	1.52216	1.25927	0.424671	0.403837	0.847243	0.903322	0.397564	0.486002	0.600965	0.654399	0.804189	0.513145	0.640056	0.450554	0.579319	1.11811	0.656877	0.915941	0.881829	0.285584	0.767132	0.215441	1.47292	0.536723	0.311734	0.659916	0.134168	0.361962	0.187913	0.323496
ENSG00000155962	0.026787	0.028118	0.037847	0.017768	0.05218	0.045844	0.038931	0.046774	0.052464	0.044425	0.096786	0.03031	0.081419	0.063914	0.043907	0.067531	0.05963	0.039903	0.161927	0.17476	0.041206	0.038287	0.034463	0.039522	0.029967	0.018251	0.02891	0.023444	0.604997	0.023861	0.051503	0.051317	0.617941	0.025784	0.229921	0.032699	0.063366	0.098441	0.134276	0.030017	0.009765	0.256207	0.140184	0.091871	0.309295	0.097431	0.015143	0.13282	0.026181
ENSG00000128311	0.129639	0.157698	0.074873	0.397874	0.052955	0.077874	0.16296	0.102486	0.147096	0.098256	0.521907	0.547263	0.115764	0.121522	0.124174	0.11877	0.115724	0.744437	0.106934	0.080684	0.16602	0.072746	0.915604	3.62803	0.140184	0.091944	0.120135	0.042799	0.092576	0.9589	0.157661	0.410533	0.364072	0.081571	0.085914	0.093877	0.097469	0.566775	0.602376	0.522905	0.682088	0.208456	23.5444	2.90957	0.074693	0.982299	0.026336	0.130084	0.021272
ENSG00000197901	0.088958	0.108343	0.279749	0.133503	0.064475	0.172264	0.071205	0.200415	0.118511	0.124971	0.326609	0.199541	0.354636	0.078053	0.077821	0.121091	0.100817	0.075023	0.380937	0.822787	0.229669	0.072666	0.060369	5.41957	0.237068	0.085574	0.077253	0.09773	0.077005	0.30465	0.074656	0.061343	0.175418	0.044653	0.195324	0.080604	0.196697	0.234799	0.100982	0.287547	0.07812	0.151402	0.218137	0.090458	0.053389	0.034341	0.056459	0.08295	0.054489
ENSG00000156885	0.530652	0.580541	0.866924	0.624811	0.661015	0.518993	0.501907	0.593739	0.655406	0.464665	0.854586	0.671422	0.593884	0.730916	0.645109	0.388256	1.11835	0.745822	0.98132	1.70492	1.11836	0.757771	0.380609	0.995027	0.708792	0.989691	0.437498	0.562936	0.695024	0.756775	1.10898	0.732232	2.44321	0.605689	1.16013	0.997314	0.889318	6.85157	0.3369	0.763209	0.553678	19.4775	1.23553	0.49846	0.677627	0.188474	0.325584	0.223108	0.545869
ENSG00000007047	0.953121	0.60822	1.41107	0.802733	0.875868	0.75048	0.401226	0.802297	0.898051	0.851853	0.936002	1.00547	0.600839	1.09923	0.801744	1.16983	0.978957	0.486263	0.521831	0.566399	0.339491	1.35718	0.959769	0.547197	0.677894	0.266076	0.469405	0.505143	0.438531	0.565119	0.52564	0.352892	7.70332	0.522165	0.571942	0.471379	0.492917	17.262	0.399313	0.477425	0.336813	45.0388	0.318098	0.550965	0.422404	0.30587	0.321305	0.451439	0.259626
ENSG00000168477	0.137448	0.688091	0.288994	0.230199	0.399146	0.281355	0.87025	0.382379	0.435328	0.26799	0.263264	0.27126	0.956918	0.30341	0.42621	0.337517	0.409215	0.427463	1.57207	1.3778	0.815787	0.209903	0.158621	0.433848	0.222847	0.174849	0.178476	0.130205	0.229493	0.137547	0.962973	0.334178	1.04808	0.732558	1.26781	0.390408	0.331157	1.43451	0.146556	0.223441	0.135398	1.07988	0.340134	1.6877	0.620644	0.095934	0.175919	0.09349	0.160275
ENSG00000136872	0.258379	0.334968	0.284393	0.21997	0.303774	0.350533	0.251884	0.351441	0.540459	0.210592	0.560968	0.261179	0.786043	0.306477	0.258478	0.421111	0.419034	0.28094	0.468038	0.861867	0.577937	0.187973	0.22762	21.153	0.377923	0.37732	0.242244	0.258588	0.224341	0.317427	0.233442	0.332603	0.257268	0.23805	0.384944	0.325557	0.400467	0.381187	0.182091	0.50261	0.277432	0.620459	27.8641	0.165413	0.217699	0.10382	0.199217	0.183596	0.229643
ENSG00000099194	2.65301	2.72535	2.48005	4.47244	3.24556	3.46635	1.47124	3.52375	1.53885	2.16306	0.919546	3.82276	0.343093	2.71074	2.37485	1.78745	1.73651	5.47994	1.70204	0.380748	0.654423	1.11213	1.71155	0.224357	1.11049	0.781612	1.3553	2.35758	2.1664	1.25108	0.466288	0.267148	0.129537	0.850461	0.38773	0.231617	0.289711	0.297957	0.035657	0.679	1.07788	0.297075	1.48533	0.605447	0.361786	0.061294	0.100984	0.093024	0.087542
ENSG00000129151	0.618111	0.286561	0.149473	0.740485	0.218789	0.407788	0.475711	0.434674	0.229477	0.484777	0.455415	0.503482	0.212021	0.406824	0.240481	0.302068	0.233551	1.09412	0.132295	0.064569	0.094921	0.357509	0.382355	6.94193	0.111233	0.033403	0.078377	0.014448	0.043315	0.093442	0.11041	0.175727	0.328082	0.073836	0.374648	0.136421	0.065566	0.432945	0.171856	0.072484	0.020018	0.290885	0.321242	0.01806	0.120638	0.033276	0.026995	0.045517	0.13974
ENSG00000198821	0.323849	0.17433	0.336702	0.316143	0.143472	0.29468	0.151672	0.23491	0.338223	0.562321	0.110373	0.122812	0.360398	0.217919	0.119921	0.100113	0.265086	0.169682	0.163234	0.499885	0.423283	0.178515	0.17872	0.434375	0.578766	0.498289	0.138123	1.74551	0.141553	0.207359	0.326819	1.02547	0.535103	6.42982	0.15453	0.15277	0.427938	0.113467	0.128123	0.114268	0.107415	0.36824	0.630125	0.99268	1.70254	0.265673	9.93576	25.0155	10.0701
ENSG00000170323	0.287066	0.105531	0.191789	0.270682	0.441839	0.157049	0.286845	0.218769	0.538671	0.328087	0.145234	0.05961	1.32244	0.179759	0.153304	0.178747	0.123178	0.337602	9.6979	1.19076	3.13994	0.090933	0.219237	0.456666	0.436805	0.162882	0.2059	0.079874	0.128247	0.368074	2.7667	0.086031	2.10457	4.22529	10.1417	0.155407	1.23695	1.03511	0.095158	0.964458	0.052731	0.686499	0.268226	3.45451	3.50312	0.096366	0.06617	0.167393	0.150212
ENSG00000070047	0.026388	0.326883	0.21623	0.303399	0.281038	0.211901	0.342999	0.184838	0.281231	0.1747	0.203038	0.440842	0.960533	0.209299	0.067615	0.449871	0.254956	0.455423	0.32272	0.879188	0.389251	0.372185	0.020142	0.242551	2.18072	0.048899	0.505596	0.359843	0.113242	1.10407	0.266495	1.80061	0.600541	1.2592	0.678518	0.206741	0.740805	0.785283	1.52297	0.426886	0.14257	0.323334	0.576892	1.48156	1.60166	2.48849	1.12062	1.25731	1.55186
ENSG00000077009	0.253282	0.619547	0.653796	0.380842	0.361099	0.281468	0.305515	0.308324	0.607114	0.27986	0.776177	0.465202	1.64977	0.392107	0.341372	0.736376	0.354531	0.369323	0.345466	0.361911	0.618828	0.432807	0.326585	0.219899	0.322778	0.627769	0.327642	0.230354	0.171845	0.160407	0.351074	0.536453	0.290157	0.365664	0.876293	0.387112	0.094608	2.51889	0.226358	0.292834	0.65792	1.69879	0.375018	0.39324	0.25642	0.315454	0.335461	0.216641	0.187192
ENSG00000182512	1.13977	0.590831	0.531317	0.462696	0.355969	0.468245	0.269478	0.339131	0.50547	0.482175	0.612232	1.16345	0.393538	0.339651	0.633308	0.450508	0.349753	0.606602	0.331784	0.517277	0.292306	0.267693	1.7603	1.7628	1.95419	1.93324	2.07828	1.9268	1.6188	3.07621	0.356272	0.281379	0.466393	1.7948	0.337601	0.545684	0.324749	0.488274	1.08806	0.531262	0.277083	0.509799	1.77567	0.911959	0.407603	0.994012	0.944162	1.4364	0.790986
ENSG00000184261	0.658992	1.17879	0.359227	0.064209	0.07648	0.352935	5.7987	0.212608	0.059211	0.212721	0.347047	0.184554	0.171274	0.058974	0.737708	0.188667	0.07836	0.814173	0.136653	0.077961	1.21402	0.02712	0.762149	0.023135	1.08058	0.473151	0.578833	0.018265	0.01642	0.022014	0.024255	0.223163	0.016806	0.018752	0.052327	0.23065	0.038723	0.047044	0.101531	0.048607	0.020751	0.289424	0.03903	0.022929	0.026694	0.007454	0.04148	0.08979	0.029453
ENSG00000130176	0.099953	0.581498	0.369715	0.526047	0.186939	0.287874	0.301607	0.129213	0.146031	0.160792	0.128639	0.175124	0.553815	0.07758	0.108865	0.078179	0.357111	0.324134	1.05688	0.964429	0.133368	0.082637	0.175809	0.544987	0.132057	0.107785	0.080304	0.040619	0.378229	0.064194	3.25007	0.074603	0.71476	0.254793	1.19775	0.427897	0.574911	0.277349	0.092741	0.36003	0.787551	0.149633	0.139209	3.38856	0.891182	0.104353	0.041151	0.078349	0.140394
ENSG00000160883	0.084461	0.132572	0.068307	0.046686	0.083256	0.060758	0.065705	0.10318	0.123482	0.051329	0.077295	0.07005	0.215109	0.070642	0.081649	0.148167	0.062497	0.070114	0.100311	0.148421	0.086183	0.060462	0.035162	0.106274	0.113772	0.071627	0.061352	0.067607	0.073041	0.05896	0.052291	0.071153	0.079418	0.059069	0.097734	0.086669	0.091968	0.105322	7.5131	0.109834	0.048581	0.213147	0.085759	0.49155	0.107548	6.44032	0.048064	1.02202	0.050725
ENSG00000116852	0.725961	0.13999	0.294751	0.172776	0.190231	0.53661	0.106228	0.250617	0.196542	0.261149	0.226315	0.170409	0.232357	0.186803	0.188706	0.270305	0.208992	0.162004	0.1811	0.268391	0.200052	7.4954	0.411696	0.186161	0.26767	1.0317	0.162536	0.546852	0.099653	0.090364	0.12616	0.143816	0.083879	0.271201	0.185666	0.097921	0.136852	0.119084	0.096477	0.129959	0.041013	0.212685	0.120669	0.084647	0.125258	0.092107	1.56504	1.11604	1.46612
ENSG00000164708	0.048977	0.438876	0.193795	0.038231	0.202138	0.077574	0.087269	0.097886	0.304667	0.045126	0.109705	0.142569	0.162838	0.028383	0.379645	0.269759	0.222752	0.070995	0.64422	0.153811	0.078549	0.178515	0.051462	0.099406	0.126978	0.040979	0.029231	0.045798	0.093991	0.056189	0.034178	0.084737	0.574068	0.16408	0.289022	0.104074	0.170955	1.45569	0.026152	0.088345	0.043943	7.36325	0.156122	0.029524	0.049795	0.03088	0.051356	0.049497	0.103414
ENSG00000147588	3.93786	1.01547	2.94204	2.90214	1.66251	2.92358	25.7175	1.93594	1.42275	1.80853	1.69247	2.79503	1.5334	2.13052	0.421426	2.01318	2.55291	8.46196	1.60262	1.53644	3.67756	1.09374	1.27607	0.306894	0.222466	0.190431	0.08448	0.092142	0.160238	0.261084	0.27437	0.167534	0.209252	0.171112	0.537394	0.159275	0.410336	0.449094	0.036041	0.603916	0.140372	0.482041	0.199489	0.128777	0.17377	0.028218	0.040822	0.121876	0.131231
ENSG00000102924	0.282268	5.94133	0.246598	0.628119	0.245315	0.072869	0.138068	0.339738	0.627354	0.072341	0.392377	0.289067	0.817052	0.521618	11.5583	0.143253	0.133498	0.239418	0.163931	1.44153	0.321647	0.421799	0.323675	0.147242	0.477184	0.356757	0.348521	0.21945	0.19874	0.173492	0.313588	0.113414	0.175195	0.526931	0.602406	0.233463	0.176016	0.726162	0.206579	0.198861	0.026121	0.38977	0.072857	0.270274	0.191994	0.0772	0.09942	0.260666	0.194065
ENSG00000151655	0.965849	1.42826	0.818225	0.929313	1.32755	0.674541	1.43162	1.09081	2.4052	0.665079	1.70628	0.815226	2.47443	1.49905	1.56727	1.65705	1.53585	1.05875	1.84185	3.82299	1.82466	0.8637	0.673895	1.53797	1.10039	0.836795	0.52519	0.673888	0.891783	0.815889	1.0003	0.989031	0.562765	0.644365	1.29087	1.35436	1.15202	1.11122	0.285914	0.832111	0.440403	0.860123	11.7435	0.653934	0.830606	0.232131	0.36904	0.348218	0.395002
ENSG00000091137	0.185014	0.183304	0.250155	0.215173	0.285394	0.354737	0.239665	0.2271	0.471204	0.336492	0.444055	0.226427	1.05468	0.354578	0.209225	0.44523	0.395526	0.148031	0.522993	0.879355	0.478837	0.442538	0.141113	0.263999	0.228815	0.211093	0.020558	0.024262	0.11579	0.202741	0.131515	0.244724	8.04558	0.136421	1.00098	0.180547	0.385034	0.420447	0.147242	0.12109	0.118401	0.667814	0.206103	0.023871	0.340097	0.029283	0.065841	0.082577	0.153157
ENSG00000118271	14.3134	23.9885	0.230639	38.2592	0.253447	0.495571	0.27657	0.5218	0.317272	0.260349	0.119618	63.0978	1.06666	4.02283	4.79409	0.465616	0.456876	0.643106	0.133167	0.807117	0.71936	1.47885	11.1268	0.143266	0.253194	0.256548	0.45388	0.356299	0.096256	0.176417	0.152463	0.156968	0.296404	0.236978	0.622011	0.465694	0.237621	0.507935	0.143726	0.782823	0.573452	0.279659	106.826	0.554996	0.220485	0.356183	0.272253	0.036314	0.046471
ENSG00000147454	0.250683	0.094164	0.09521	0.185152	0.050051	0.067865	0.311159	0.041307	0.081138	0.521998	0.465328	0.128649	0.690668	0.424905	0.03402	0.224799	0.278942	0.220788	0.224762	0.054901	0.207594	0.097792	0.1637	0.09543	1.88182	0.658417	0.576264	0.450894	1.56812	0.270167	0.221764	0.189742	0.18397	0.092588	0.283689	0.180898	0.322108	0.039882	0.44854	0.063103	0.097406	0.067204	0.227569	0.552484	0.121151	0.270465	0.200157	0.051984	0.313187
ENSG00000124490	0.112747	0.167031	0.228085	0.111385	0.051503	0.051449	0.1948	0.118713	0.045718	0.103559	0.196021	0.07701	0.389395	0.192374	0.073781	0.090557	0.358831	0.182018	0.30529	0.120859	0.417212	0.158893	0.057633	0.024821	0.241005	0.188021	0.091226	0.170925	0.061717	0.149169	0.618672	0.04916	0.040452	0.019924	0.184657	0.098096	0.851695	0.117399	0.200426	0.02166	0.090571	0.609068	0.093023	0.025441	0.121921	0.04978	0.012839	0.024624	0.012763
ENSG00000213398	0.044879	0.121564	0.201866	0.068007	0.052374	0.102447	0.121786	0.219506	0.104707	0.080246	0.089769	0.075045	0.101604	0.108486	0.281943	0.177473	0.094032	0.109828	0.116129	0.165758	0.13346	0.069715	0.050356	0.086755	0.066283	0.053031	0.145833	0.058202	0.071909	0.067888	0.092848	0.122254	0.081277	0.053209	0.127718	0.166219	0.103849	0.08833	0.04692	0.087236	0.055295	0.165281	2.7517	0.083548	0.083292	0.027685	0.053331	0.039796	0.05907
ENSG00000162267	0.303858	0.422244	0.077336	0.282078	0.466719	0.192983	0.835788	0.150474	0.422911	0.370011	0.220413	0.119331	1.73752	0.495652	0.312986	0.506571	0.131396	0.404821	0.86201	0.741659	1.0629	0.364209	0.312614	0.317016	0.168119	0.192842	0.186948	0.167109	0.239791	0.418412	0.135768	0.375388	0.402145	0.155876	0.359512	0.196369	0.426178	0.603427	0.117794	0.549852	0.160391	0.489961	13.4186	0.424963	0.313659	0.068947	0.093824	0.026863	0.05138
ENSG00000198125	0.799426	1.15055	1.08206	0.867065	1.4413	0.854012	0.936227	1.25794	1.12439	0.542109	0.906153	0.554897	2.33712	1.05795	1.05877	0.758765	0.796404	1.00299	2.12492	3.17151	2.02333	0.755538	0.682628	1.1648	1.11741	0.851603	0.647253	0.801196	0.720221	1.01093	2.80119	1.42026	16.9767	0.805632	2.05055	1.31762	1.30405	62.6572	0.258444	1.13705	0.490205	85.3057	1.11269	0.965825	0.713818	0.307734	0.345666	0.245493	0.484671
ENSG00000154474	0.057473	0.064491	0.194068	0.196058	0.219177	0.110505	0.149646	0.269708	0.199294	0.113665	0.228432	0.22856	0.825262	0.059079	0.0101	0.076359	0.167805	0.23816	0.499201	0.560064	0.192142	0.201168	0.027361	0.078561	0.124946	0.057164	0.04497	0.088052	0.054639	0.109298	0.036856	0.106299	3.62764	0.06821	0.169521	0.212367	0.305827	4.20868	0.092521	0.075553	0.117181	6.63969	0.044343	0.055437	0.109601	0.051378	0.056294	0.047756	0.010472
ENSG00000066926	0.814419	0.688944	0.743534	0.67744	0.752742	0.743407	0.766247	0.831426	0.732594	0.714608	0.651715	0.771389	0.889885	1.04602	0.735794	0.838537	0.687369	0.754696	1.31188	0.923226	1.28102	0.786088	0.645778	1.36843	0.979001	0.422702	0.734784	0.639539	0.813363	0.530867	0.72727	0.683934	0.819683	1.12711	0.995866	0.737833	0.728704	0.533282	0.347998	1.16033	0.533293	0.610375	0.426083	0.586955	0.717925	0.360443	0.507306	0.644576	0.439509
ENSG00000137714	0.741054	0.644195	0.237342	0.362033	0.338494	0.519093	0.244296	0.258861	0.36734	0.273506	0.409529	0.503538	0.656662	0.134609	0.236015	0.60673	0.331548	0.384806	0.300409	0.281088	0.37619	0.146928	0.578307	0.820795	1.28692	1.12089	1.3088	0.715188	0.631892	1.27209	0.681437	0.481147	2.07505	0.747267	0.28095	0.537245	0.586682	0.492136	1.14322	0.289593	0.353495	0.437866	1.03452	1.28643	0.743207	0.469055	0.858075	0.913449	0.787713
ENSG00000158296	0.337392	0.417937	0.504551	0.526108	0.28341	0.300035	0.781733	0.54011	0.400452	0.52585	0.762088	0.682536	0.980982	1.02384	0.473785	0.550803	0.754596	0.795858	0.647401	0.448652	0.61777	0.306538	0.581043	9.35251	0.197197	0.134128	0.171369	0.114904	0.24701	0.372923	0.139548	0.238256	0.183449	0.193614	0.361242	0.263964	0.22552	0.326218	0.068896	0.303664	0.146964	0.449208	0.587409	0.288884	0.118585	0.070944	0.109955	0.047756	0.125013
ENSG00000114786	0.394516	0.419373	0.188505	0.608146	0.337284	0.514789	0.71364	0.481795	0.657803	0.408633	0.202927	0.568144	0.404534	0.173452	0.478835	0.385435	0.197811	0.38317	0.288383	0.337239	0.379041	0.242327	0.441851	20.7311	1.11563	0.388438	0.973609	0.263067	1.93616	2.20152	0.364462	0.33248	1.53229	0.306361	0.323042	0.563439	0.596033	0.63376	0.521063	0.568101	0.373757	1.29372	14.954	0.451504	0.340097	0.55078	0.438831	0.405176	0.340023
ENSG00000184792	0.097654	0.177441	0.283351	0.081609	0.104554	0.142335	0.11303	0.206793	0.269247	0.064337	0.146125	0.120791	0.183023	0.353211	0.138526	0.155812	0.09537	0.112786	0.203149	0.180483	0.137231	0.162402	0.112122	0.111817	0.124946	0.097798	0.114032	0.083146	0.084649	0.091133	0.169631	0.130879	0.083582	0.122826	0.151358	0.138355	0.155334	0.126387	0.050106	0.213528	0.116936	0.207995	0.105274	0.105377	0.121151	0.048982	0.050368	0.027111	0.040253
ENSG00000121905	2.81978	0.350813	3.218	0.322147	6.41499	2.6316	0.070336	1.70208	4.40213	2.64911	4.16322	1.40694	0.187015	14.5269	0.121941	1.78865	1.94753	0.078925	0.129332	0.14153	0.083516	1.25311	2.88303	0.059162	0.109963	0.098143	0.199155	0.082055	0.051242	0.089902	0.13372	0.094009	0.03257	0.059772	0.33097	0.108469	0.106049	0.236484	0.102191	0.088174	0.062496	0.213685	0.084566	0.044601	0.08034	0.047118	0.031604	0.031837	0.060543
ENSG00000131730	0.6423	0.591908	0.576825	0.723943	0.631198	0.620089	0.582953	0.52449	0.85976	0.587935	0.780744	0.520097	0.849665	0.31337	0.424509	0.878992	0.927036	0.668911	1.27476	1.27683	0.592798	0.376493	0.563054	0.538119	0.762885	0.507587	0.58044	0.29469	0.272065	1.20705	0.435181	0.657845	1.49927	0.41395	1.10953	0.580492	1.00879	4.03722	0.176691	0.495446	0.279524	7.25999	0.577759	0.375337	0.328033	0.074804	0.150776	0.181819	0.18752
ENSG00000010932	0.14883	0.113069	0.155127	0.092882	0.05857	0.057054	0.388298	0.18588	0.190505	0.173599	0.319648	0.096543	0.734805	0.051825	0.122048	0.38407	0.469299	0.173962	0.281759	1.15775	0.756611	0.151873	0.055537	6.20006	0.305763	0.205927	0.259222	0.056975	0.211763	0.169797	0.135138	0.324287	0.191257	0.314096	0.438074	0.436687	0.140152	0.802416	0.030547	0.516765	0.135978	0.58946	0.084674	0.119354	0.046972	0.051112	0.134645	0.105709	0.029453
ENSG00000135094	0.667988	0.764682	0.690457	0.623586	0.489469	0.38967	0.628396	0.664811	1.20002	0.606546	0.610339	0.48597	1.4202	0.962501	0.598756	0.926955	0.859856	0.616546	0.616332	0.924365	0.71053	0.441103	0.71581	0.510888	0.656985	0.33885	0.383212	0.306684	0.371718	0.594675	0.509995	0.529984	0.597418	0.25784	0.524853	0.426667	0.773148	0.545851	0.35492	0.802606	0.351542	0.663046	13.3521	0.456529	0.525417	0.24624	0.318342	0.237285	0.354422
ENSG00000064489	0.029886	0.093566	0.073596	0.036271	0.086935	0.074771	0.042549	0.103787	0.073681	0.022513	0.085982	0.054446	0.096106	0.079683	0.0741	0.086825	0.067466	0.055889	0.082009	0.134918	0.054451	0.052964	0.041798	0.069404	2.46287	2.10163	0.74426	0.067062	0.041617	0.056343	0.060796	0.26068	0.065884	0.040082	0.062273	0.061706	0.065786	0.082573	0.01868	0.075042	0.064693	0.207611	0.044343	0.032351	0.084447	0.037535	0.04576	0.092526	0.033053
ENSG00000133063	0.242187	0.18103	0.170266	0.162483	0.330992	0.261449	0.273965	0.267191	0.183759	0.092053	0.595971	0.211047	0.135046	0.812491	0.36593	0.858423	0.341248	0.314189	0.205502	0.512554	0.180553	0.233234	0.089185	0.364972	0.148057	0.235887	0.123026	0.122401	0.138156	0.113301	0.227592	0.215185	0.172964	0.231587	0.176008	0.21307	0.216279	0.096194	0.026372	0.17686	0.12304	0.332254	0.218462	0.751459	5.91152	0.026887	0.074401	0.033827	0.051707
ENSG00000138030	0.070734	0.339088	0.200392	0.265331	0.213917	0.309027	0.152396	0.236443	0.312982	0.203316	0.243764	0.244014	0.43087	0.206951	0.242536	0.356887	0.308216	0.078715	0.180664	0.196487	0.144467	0.14948	0.257349	2.35442	0.143062	0.1079	0.176669	0.140484	0.183169	0.239173	0.108047	0.135623	0.071288	0.054224	0.19542	0.105128	0.211952	0.14057	0.223574	0.103978	0.049558	0.228038	4.64936	0.08873	0.059891	0.196105	0.148362	0.121462	0.157848
ENSG00000106327	0.312954	0.184739	0.316045	0.278218	0.118834	0.249687	0.204424	0.274351	0.240928	0.288315	0.34894	0.187697	0.428636	0.220652	0.121782	0.289099	0.225428	0.098436	0.653327	0.383304	0.165376	0.434642	0.275531	0.079706	0.241258	0.207305	0.105841	0.181966	0.627928	0.32497	0.060875	0.216479	0.130801	0.06657	0.150638	0.202873	0.309017	0.126527	0.180647	0.293431	0.081538	0.554781	8.59619	0.172749	0.049924	0.135898	0.272089	0.083945	0.207482
ENSG00000118513	0.289765	0.386349	0.369259	0.210272	0.444646	0.232521	0.225626	0.498196	0.557934	0.238536	0.269975	0.07903	0.810499	0.439727	0.285557	0.171102	0.067562	0.19448	0.332568	0.943591	0.724603	0.385267	0.210272	0.255565	0.698634	0.735209	1.03303	15.3514	2.22748	0.462594	0.430298	0.697949	0.374334	3.07673	0.456814	0.076297	0.666659	0.460891	1.1197	0.414435	0.190662	0.256514	0.188864	0.354921	0.334193	0.369494	0.65084	0.114663	0.623429
ENSG00000112077	0.447424	0.500615	0.648597	0.392687	0.561786	0.355738	0.607894	0.461922	1.02408	0.428244	0.952522	0.421571	1.22477	0.495863	0.80022	0.594914	0.696957	0.612728	1.04921	1.45101	0.999678	0.510552	0.402304	0.643149	0.60704	0.471429	0.478828	0.47134	3.55722	0.554394	0.745934	0.693493	0.436996	0.351131	0.869518	0.515856	0.793463	0.809952	0.150685	0.50386	0.359842	1.03311	0.450983	0.407793	0.469034	0.204446	0.33974	0.116073	0.383548
ENSG00000197632	0.268874	0.527177	0.260278	0.113591	0.242314	0.384065	0.385258	0.253654	0.519762	0.103159	0.522018	0.281771	0.340212	0.358678	0.356256	0.316812	0.338763	0.19234	0.357493	0.53028	0.458326	0.249666	0.178603	0.445822	0.13993	0.320599	0.207828	0.16302	0.27348	0.269551	0.569846	1.86616	0.245243	0.25784	1.15955	0.206565	0.34389	0.738239	1.36232	0.087662	0.119622	0.557396	0.251855	0.196777	0.17762	0.205511	0.1409	0.059446	0.112577
ENSG00000169583	0.041681	0.062098	0.022526	0.082957	0.054988	0.038136	0.042983	0.066472	0.061963	0.029217	0.069276	0.052874	0.315583	0.096923	0.062193	0.326823	0.08008	0.228593	0.141882	0.466433	0.071283	0.042914	0.052976	0.078802	0.035808	0.027893	0.033407	0.025353	0.043598	0.278634	0.075444	1.31224	12.9229	0.561388	0.30733	0.323648	0.047524	2.86435	0.048788	0.362077	0.099848	0.167011	0.049981	3.98957	0.228186	0.170904	0.966219	11.13	0.599866
ENSG00000168679	0.016292	0.139392	0.098311	0.035658	0.025267	0.015915	0.161369	0.149346	0.178077	0.067939	0.045219	0.040526	0.067109	0.104702	0.00893	0.034949	0.042238	0.311168	0.214566	0.04262	0.054911	0.013879	0.038655	0.766573	0.066537	0.022039	0.031801	0.008996	0.006511	0.045875	0.11797	0.015524	0.275434	0.018752	0.035029	0.023381	0.097909	0.032439	0.063732	0.040932	0.168203	0.207764	0.053775	0.094227	0.031571	0.007986	0.01251	0.097998	0.015708
ENSG00000102055	0.032285	0.079089	0.08454	0.046564	0.065056	0.051849	0.045444	0.065431	0.083712	0.027015	0.039761	0.049506	0.106575	0.052666	0.058898	0.074994	0.065077	0.055512	0.108329	0.095687	0.085999	0.042595	0.028292	0.072416	0.042919	0.059574	0.04497	0.035166	0.052941	0.040794	0.040793	0.083012	0.022755	0.023909	0.068327	0.053092	0.075467	0.05224	0.020438	0.092608	0.02661	0.150633	0.050631	0.037534	0.037218	0.016239	0.024361	0.019649	0.020617
ENSG00000055118	0.047478	0.499658	0.111899	0.227059	0.102037	0.119714	0.080033	0.143098	0.180918	0.120669	0.151916	0.376629	0.15508	0.116581	0.419087	0.169373	0.441491	0.11631	0.153386	0.13614	0.093634	0.165912	0.129004	0.134711	0.087615	0.11054	0.102468	0.062427	0.97813	0.077432	0.133248	0.082797	0.067074	0.060241	0.130601	0.949321	0.081847	0.087207	0.053183	0.1303	0.040037	0.243443	0.277008	0.073183	0.09035	0.029549	0.063208	0.036563	0.070688
ENSG00000114115	0.862997	1.56059	0.827709	1.44764	1.17391	1.04149	1.00396	1.00785	1.30708	0.741223	1.41158	1.66076	0.322588	0.659538	1.11278	0.73137	1.42873	1.32032	1.4128	1.31606	0.859718	0.908049	0.865655	0.305569	0.234656	0.160472	0.108893	0.187009	0.117772	23.7484	0.494402	0.642105	1.07065	0.658429	0.232371	3.29819	1.22001	0.218368	0.142847	1.13501	0.831738	0.242058	1.75691	1.37257	0.921213	0.088913	0.177442	0.040045	0.082797
ENSG00000021826	0.376174	0.606326	0.394931	0.507422	0.65419	0.328813	0.473324	0.447257	0.66131	0.475671	0.497404	0.411149	1.57276	0.376969	0.508443	0.391851	0.368913	0.470969	1.11344	1.71754	1.09799	0.396992	0.314011	0.435279	0.423091	0.448701	0.324751	0.323995	0.566353	0.479835	0.540393	0.52675	0.439846	0.218461	1.51711	0.317934	0.854885	0.809016	0.178559	0.67512	0.328227	0.333061	4.64636	0.164818	0.215993	0.112206	0.217605	0.095884	0.166084
ENSG00000163017	0.47098	0.425834	0.509703	0.50105	0.641653	0.658126	0.689905	0.698134	0.958741	0.582933	0.825294	0.399306	1.25435	0.5623	0.544537	0.261568	0.90133	0.649652	1.66075	1.17359	1.15662	0.481623	0.536159	0.65331	0.638954	0.512064	0.572088	0.679885	0.402859	0.508468	4.49829	0.694715	0.924904	0.850168	1.64058	0.668744	1.11704	0.776015	0.342613	1.00437	0.55441	1.18038	0.431395	2.21056	1.30982	0.235858	0.266327	0.033827	0.304351
ENSG00000075234	0.102652	0.107804	0.136067	0.248626	0.118882	0.122617	0.23185	0.177723	0.222197	0.111163	0.152473	0.115627	0.215034	0.351004	0.107164	0.203047	0.385492	0.076156	0.182058	0.18854	0.22645	0.079606	0.133079	2.33189	0.09371	0.059574	0.137481	0.076603	0.256211	0.124077	0.101274	0.070722	0.187241	0.180253	0.908727	0.283741	0.22992	0.317371	0.219545	0.172085	0.06274	0.712489	2.4071	0.252057	0.09651	0.27925	0.498088	5.77469	0.070034
ENSG00000029534	0.224295	1.96311	0.540923	0.3827	0.525692	0.304339	0.160548	0.358063	0.43895	0.54336	0.486805	0.334364	0.648967	0.280029	2.00294	0.493724	0.53608	0.200753	0.592728	0.635599	0.353226	0.208135	0.519432	0.183992	0.253279	0.481071	0.132234	0.120402	0.561965	0.168437	0.242082	0.380958	0.435583	0.16072	0.459961	0.212835	0.236447	1.75172	0.089261	0.259548	0.133456	3.78682	0.153899	0.224888	0.222368	0.1154	0.141229	0.093024	0.169793
ENSG00000136573	0.066169	0.083516	0.161237	0.054529	0.051212	0.04234	0.036181	0.086865	0.062496	0.03482	0.05346	0.049843	0.059878	0.050143	0.064851	0.097474	0.062783	0.046197	0.049589	0.089019	0.055003	0.047062	0.049133	0.055788	1.94708	1.15498	1.46828	0.113132	0.030859	0.082666	0.059851	0.9817	0.081054	0.247526	0.055931	0.049927	0.072386	0.045078	0.014065	0.172426	0.118157	0.183928	0.082072	0.053552	0.409913	0.015706	0.22814	0.015172	0.210101
ENSG00000152670	0.023289	0.306064	0.145734	0.019973	0.034464	0.015615	0.06035	0.039397	0.060898	0.013308	0.040875	0.016727	0.069519	0.01745	0.026472	0.214879	0.019399	0.097429	0.244633	0.224437	0.053071	0.083275	0.013622	0.080007	0.064251	0.035469	0.021843	0.039801	0.019817	0.02617	0.026618	0.021562	0.012641	0.020627	0.06285	0.048697	0.048624	0.027384	0.010768	0.080329	0.007812	0.176084	0.012685	0.009894	0.044148	0.080927	0.010205	0.011193	0.012109
ENSG00000161513	0.204904	0.559483	0.117189	0.24642	0.051406	0.051149	0.151672	0.068989	0.086287	0.081346	0.100906	0.208465	0.144234	0.223911	0.424509	0.214515	0.277986	0.112912	0.216309	0.331015	0.352368	0.065408	0.162769	0.09796	0.576989	0.213848	0.363618	0.221631	0.713993	0.871616	0.148368	0.130232	0.502235	0.31058	0.093986	0.046235	0.322328	0.253335	0.098894	0.271856	0.257065	0.107957	0.507613	0.277969	0.065966	0.172501	0.168883	0.102227	0.217955
ENSG00000184254	0.117145	0.38623	0.109893	0.213948	0.094002	0.139633	0.912637	0.104655	0.209947	0.080546	0.287461	0.112596	0.298863	0.06444	0.606517	0.135061	0.411485	0.657456	0.561601	0.347741	0.265081	0.045307	0.107115	0.15652	0.031745	0.048899	0.049467	0.084781	0.083233	3.20306	1.95682	0.442013	0.087597	0.07618	0.273742	0.335778	0.979746	0.175959	0.107685	0.769349	3.89186	0.178084	0.071122	0.536936	0.227159	0.025556	0.102712	0.045766	0.04778
ENSG00000167261	0.029786	0.069517	0.03046	0.025487	0.042403	0.030229	0.038207	0.059183	0.076344	0.025415	0.06393	0.027054	0.094826	0.052246	0.055389	0.089738	0.046825	0.056141	0.08166	0.088741	0.053439	0.046264	0.02608	0.043377	0.051807	0.026516	0.026661	0.04498	0.026895	0.03633	0.062214	0.087756	0.036586	0.042661	0.100185	0.054146	0.086468	0.076675	1.85723	0.048095	0.021727	0.193539	0.037621	0.069885	0.105494	2.542	1.18646	1.29537	1.21937
ENSG00000166796	0.082262	0.076696	0.17054	0.134545	0.100101	0.257044	0.053259	0.113333	0.157127	0.133776	0.23077	0.136058	0.214506	0.046885	0.067509	0.076086	0.086865	0.136199	0.283241	0.163591	0.127573	0.068279	0.052277	0.045185	0.456359	0.144976	0.457413	0.154296	0.238658	0.348215	0.13057	0.324071	0.054432	0.1172	0.177882	0.044126	0.066886	0.126387	0.143726	1.16588	0.600794	0.391154	0.151026	0.117784	0.042095	0.05191	0.135633	0.143764	0.214682
ENSG00000005189	0.069667	0.082499	0.132693	0.136873	0.054939	0.097793	0.057673	0.21469	0.169023	0.066238	0.219911	0.0641	0.485652	0.059079	0.073781	0.173013	0.087104	0.064071	0.465168	0.338906	0.191774	0.133288	0.121844	0.088743	0.069203	0.400319	0.399915	0.134941	0.826669	0.44058	0.152542	0.160095	0.122324	0.261942	0.451913	0.125433	0.11837	0.236484	0.092411	0.195194	0.086543	0.36847	0.063045	0.082213	0.074308	0.100226	0.109461	0.057456	0.04598
ENSG00000160282	0.323349	0.750204	0.436198	0.295312	0.28675	0.365848	0.207246	0.389028	0.283894	0.59544	0.466887	0.280311	1.09618	0.75152	0.211563	0.21406	0.635766	0.354848	0.728669	0.756495	0.542946	0.302151	0.11771	2.58493	0.247607	0.160128	0.23224	0.098684	0.185151	0.166411	0.227749	0.373231	0.670589	0.397542	0.259039	0.473781	0.380414	0.62407	0.194492	0.192039	0.505097	0.835286	8.85374	0.173692	0.236656	0.039665	0.065512	0.065166	0.04778
ENSG00000142494	0.060772	0.049176	0.077244	0.171918	0.079965	0.064762	0.098268	0.070725	0.270045	0.05283	0.09311	0.078357	0.322437	0.131824	0.098659	0.173013	0.107697	0.201026	0.639775	0.663976	0.529793	0.039564	0.051462	3.63875	0.077203	0.062329	0.06585	0.031623	0.055206	0.046028	0.037801	0.049376	0.061422	0.03305	0.23511	0.535839	0.079647	0.148996	0.134496	0.049118	0.063473	0.317721	2.3054	0.042402	0.088553	0.146679	0.049381	0.034076	0.053016
ENSG00000149476	0.086959	0.131136	0.134425	0.2387	0.05886	0.243732	0.09986	0.090944	0.100402	0.063736	0.081416	0.050292	0.169165	0.111009	0.046778	0.166187	0.321944	0.167039	0.557853	0.138141	0.082044	0.294813	0.188267	0.998521	0.344111	0.042356	0.346272	0.090233	0.103334	0.310808	0.076074	0.043986	0.556668	0.049693	0.106095	0.093701	0.093728	0.069794	0.232731	0.175154	0.209216	0.14279	3.74107	0.056065	0.109088	0.129376	0.203778	0.287528	0.048107
ENSG00000080618	0.325548	0.314679	0.214679	0.268109	0.393434	0.207898	0.182643	0.295134	0.80623	0.371612	0.201701	0.140436	0.474731	0.274895	0.339246	0.362591	0.217592	0.425591	0.591494	1.33784	0.596477	0.201806	0.175809	0.242069	0.105646	0.199729	0.253762	0.180194	0.102767	0.233375	0.41565	0.362882	0.259669	0.170409	1.06441	0.414361	0.331789	0.449094	0.039338	0.394993	0.134269	0.24475	6.88552	0.608391	0.308012	0.058299	0.079997	0.071136	0.040907
ENSG00000073756	0.108649	0.167988	0.110896	0.114204	0.150248	0.25274	0.374838	0.37983	0.690027	0.253545	0.038536	0.185789	0.136778	0.121416	0.114393	0.056245	0.360073	0.27907	0.314528	0.559898	0.125918	0.157616	0.15066	0.180257	0.088885	0.083335	0.148402	0.098139	0.028311	0.039717	0.107417	0.108886	0.025283	0.031644	0.097446	0.22309	0.107809	0.057436	1.24695	0.581745	5.27874	0.695188	0.061148	0.125165	0.439174	0.75842	0.051685	0.117897	0.022581
ENSG00000147647	0.12884	0.338011	0.352479	0.356212	0.139793	0.204895	0.218969	0.244976	0.376217	0.204016	0.439043	0.461048	0.134895	0.21855	0.074419	0.442863	0.568587	0.109261	0.445167	0.778889	0.435884	0.232277	0.097801	5.82653	0.415219	0.065084	0.176991	0.084509	0.204402	0.2246	0.081587	0.100908	0.080459	0.510523	0.308339	0.485736	0.309347	0.344474	0.163066	0.281407	0.082515	0.317106	3.50895	0.168352	0.072126	0.040197	0.103041	0.018903	0.027163
ENSG00000107789	0.443293	0.332028	0.150567	0.387459	0.452875	0.456934	0.216798	0.706117	0.294813	0.426243	0.100684	0.170073	0.203811	0.271847	0.334781	0.085733	0.301112	0.28637	0.060134	0.318235	0.086183	0.471413	0.430907	0.699579	0.574957	0.240019	0.574658	0.419272	0.397197	0.57805	0.52543	0.190605	0.523205	0.217289	0.276914	0.528455	0.413416	0.078079	0.269652	0.428762	0.508026	0.168626	0.242423	0.205258	0.289275	0.43152	0.241637	0.313893	0.233663
ENSG00000175048	0.23589	0.208071	0.236111	0.212968	0.201364	0.116311	0.148633	0.179024	0.295523	0.1761	0.226538	0.222722	0.34669	0.162309	0.159576	0.131512	0.220363	0.625232	0.289603	0.176204	0.128585	0.193351	0.247297	0.1664	4.09987	0.182855	0.136839	0.053159	0.113525	0.202433	0.134508	0.18543	0.156456	0.093526	0.160728	0.181426	0.193617	0.149558	0.069665	0.273732	0.044187	0.268356	0.194285	0.092656	0.123975	0.08492	0.083618	0.204453	0.090324
ENSG00000071967	0.028687	0.050851	0.065753	0.029531	0.04521	0.028327	0.052535	0.056666	0.052287	0.020212	0.045664	0.030759	0.08752	0.032483	0.047947	0.054243	0.044818	0.047582	0.100049	0.09202	0.061533	0.024887	0.02282	0.046872	0.035808	0.019629	0.025376	0.027261	0.043032	0.066964	0.082217	0.039889	0.109311	0.022502	0.05939	0.068386	0.042464	0.052661	0.01912	0.128083	0.558072	0.149326	0.035561	0.030624	0.038502	0.042061	0.012181	0.011939	0.014727
ENSG00000165140	0.754547	1.03868	1.36742	0.496761	0.674665	0.571944	0.449516	0.900241	0.752346	0.467967	0.784196	0.816685	0.971605	0.726817	0.381346	0.64591	1.25987	0.716493	1.79644	1.31856	0.826882	0.419406	0.387595	15.849	0.66435	0.413921	0.406019	0.470794	0.59254	0.849756	1.756	0.707652	1.64219	0.654913	0.814164	0.602643	1.0891	0.885691	2.56575	1.23205	0.336894	0.599917	24.2002	18.1837	1.24848	3.91535	0.469118	0.933721	0.48238
ENSG00000111405	0.244985	0.139631	0.186955	0.07585	0.296431	0.26265	0.13937	0.271357	0.412436	0.226529	0.135099	0.092951	0.212925	0.329243	0.234314	0.125414	0.109704	0.250873	0.36952	0.240774	0.225346	0.118691	0.173713	0.268337	0.106916	0.116394	0.099256	0.090779	0.157124	0.309268	0.260825	0.460125	0.153184	0.09751	0.237272	0.14275	0.286025	1.69906	0.032745	0.185728	0.067867	0.316106	0.303679	0.094227	0.146049	0.055371	0.054977	0.058451	0.067088
ENSG00000164434	1.66032	2.22712	1.10018	0.633715	1.07588	1.39803	0.323509	0.894514	0.994517	1.27299	1.22417	0.54397	1.28144	0.663323	2.71475	0.951558	0.855015	0.601902	1.73152	1.3251	1.47251	9.96493	1.20249	0.325571	0.291372	0.246332	0.200975	0.156386	0.283294	0.307113	0.257465	0.332408	0.334179	0.234712	0.667803	0.707537	0.34587	0.387773	0.120651	0.340929	0.121738	0.650667	0.337469	0.138147	0.273361	0.166911	0.148033	0.106206	0.127849
ENSG00000139219	0.154978	0.130358	0.293155	0.194587	0.236167	0.202893	0.183729	0.119364	0.438713	0.176	0.229935	0.152785	0.87693	0.19537	0.146447	0.119453	0.283577	0.127639	0.568399	0.630746	0.514893	0.213053	0.095996	0.110793	0.23529	0.119149	0.109856	0.101819	0.161512	0.175955	4.96363	0.259171	0.196314	0.155055	0.548422	0.260096	0.270514	0.214085	0.074281	0.509687	0.11181	0.267548	0.117742	0.094541	0.222924	0.03088	0.121477	0.057829	0.053343
ENSG00000126088	1.16226	1.46762	1.42359	1.26359	0.954832	1.15545	1.2044	1.31561	1.14694	1.25141	1.30727	1.3191	1.35629	1.0354	1.21707	1.32372	1.49753	1.20364	1.07592	1.28822	0.930909	0.947772	1.64183	1.27595	0.911449	0.88294	0.65448	0.924687	4.29471	1.49716	0.730499	0.994529	1.54887	1.46723	1.13648	1.3686	0.974246	1.14436	0.830492	1.91749	1.52982	0.878923	1.93109	1.57909	1.19688	1.14828	1.0026	0.882234	0.955597
ENSG00000189060	1.05521	1.76759	1.20463	0.94659	0.945539	0.988039	1.69806	0.508956	0.674137	1.56369	0.820059	1.31141	0.77397	0.593732	1.40132	0.849049	1.34215	1.00463	1.24373	0.329904	1.53364	1.77191	0.805694	1.31566	0.087869	0.358479	0.202367	0.906423	0.214594	4.49308	1.40367	0.623562	2.09624	1.99615	1.56634	1.19192	1.176	1.47044	0.679074	0.445646	0.497773	0.718409	0.427275	0.71157	0.425057	0.475976	0.143205	0.341999	0.221555
ENSG00000169910	0.329246	0.429543	0.461642	0.520778	0.439031	0.551024	0.513051	0.360652	0.692779	0.256947	0.718819	0.817696	0.289373	0.478097	0.436841	0.694056	0.454678	0.357743	0.299364	0.444595	0.483436	0.240094	0.587272	1.88559	0.734442	0.535136	0.430431	0.388467	0.564513	1.02402	0.542125	0.376681	1.23083	0.353709	0.717294	0.375861	0.736625	0.311754	0.921694	0.947062	0.533171	0.367778	10.8588	1.56605	0.405036	0.662852	0.404265	0.931731	0.449654
ENSG00000130227	0.765392	1.46547	1.29346	1.01711	1.12599	1.39227	0.933043	1.4292	1.15364	0.919475	1.49444	1.02824	1.15696	1.3206	1.43837	1.64563	1.48874	0.844321	1.28086	1.94264	1.40588	1.39717	0.800629	1.60912	0.475025	0.887244	1.07656	1.14795	1.36372	1.16726	0.923361	0.891896	0.593179	1.17552	0.926169	1.45844	0.869957	1.05807	0.84115	1.49419	0.81294	1.78987	0.708349	0.635011	0.906325	0.680688	1.07091	0.834354	0.976869
ENSG00000020633	0.302159	0.490923	0.504004	0.337035	0.359115	0.319704	0.345314	0.500365	0.497613	0.295419	0.627212	0.316234	0.564397	0.33718	0.445081	0.444501	0.50609	0.20776	0.833425	1.26874	0.613999	0.389574	0.262374	0.30581	3.09814	0.665476	2.77275	0.326176	0.220822	1.08205	0.859258	2.54589	0.351431	0.97944	1.60656	0.313891	1.20263	0.446918	0.855545	0.484105	0.137687	0.479696	0.388299	0.809801	1.34973	1.17783	4.1154	14.4428	3.29076
ENSG00000103375	0.104451	0.514734	0.246781	0.163463	0.438838	0.174666	0.465725	0.534035	0.291972	0.290066	0.313189	0.187024	1.45793	0.33881	0.179988	0.347483	0.40126	0.11845	0.757429	0.804839	0.89513	0.488802	0.368151	0.539083	0.260305	0.369154	0.502384	0.10768	0.695874	0.481836	0.447466	0.765221	0.326446	0.386057	0.679959	0.29218	0.372053	0.567196	0.177131	0.119214	0.110101	0.567084	0.104515	0.106476	0.43019	0.128577	0.390767	0.042781	0.191447
ENSG00000198176	0.587725	0.964318	0.472039	0.54792	0.566965	0.58866	0.406533	0.798233	0.662819	0.57823	0.418272	0.434331	0.69112	0.483195	0.902121	0.447141	0.518609	0.622525	0.594457	0.64875	0.741481	0.757931	0.577259	0.835615	1.04059	2.88936	2.3383	2.00558	0.659636	1.66649	0.72979	1.0494	0.835894	1.1032	0.541575	0.547969	0.850375	0.574147	1.18772	1.04871	0.956852	0.880999	0.320484	0.468308	0.638997	0.875551	0.927866	0.608635	0.981615
ENSG00000168542	0.272606	0.29051	0.346581	0.208107	0.385011	0.288975	1.45232	0.242459	0.56906	0.235134	0.299861	0.245361	1.71018	0.134031	0.28453	0.284745	0.288562	0.403184	2.3859	1.61672	1.70521	0.586701	0.187685	0.85397	0.233894	0.162997	0.148617	0.150571	0.126926	0.170721	2.28028	1.65119	1.63446	2.23438	3.66547	0.694586	0.881544	2.02855	0.125193	25.2235	45.817	0.656459	0.859718	1.69614	2.24104	0.108257	0.091848	0.046429	0.157521
ENSG00000162129	0.112747	0.123359	0.115912	0.172776	0.105232	0.088784	0.074968	0.111771	0.174882	0.07024	0.13521	0.07005	0.238382	0.1375	0.119602	0.088645	0.278273	0.086352	0.170032	0.135362	0.127757	0.12252	0.154968	0.190258	0.528737	0.282031	0.486323	0.253526	0.069644	0.523247	0.174828	0.175943	0.22933	0.059303	0.10941	0.047466	0.084487	0.131161	0.442606	0.225296	0.168447	0.159168	0.282754	0.144167	0.027464	0.227872	0.187318	0.069892	0.150867
ENSG00000116771	0.435846	0.483744	0.515586	0.365709	0.638701	0.498824	0.393869	0.524143	0.480569	0.449206	0.455527	0.442919	1.231	0.28567	0.548736	0.522635	0.459265	0.422318	0.819437	1.12682	0.728006	0.286517	0.356275	7.8687	0.442646	0.184577	0.332299	0.245075	0.330809	0.434807	0.479282	0.444708	0.329569	0.482043	0.633615	0.364697	0.664679	0.247859	0.182295	0.352185	0.149039	0.874617	1.57342	0.250801	0.538251	0.173699	0.471258	0.216144	0.608212
ENSG00000130005	0.514859	0.900724	0.439846	0.657896	0.700126	0.644212	0.798448	0.442918	0.249095	0.459962	0.22832	0.45319	0.237328	1.04471	0.397931	0.559176	0.693103	0.711332	0.149464	0.174204	0.245121	0.631901	1.148	1.35012	0.048252	0.346082	0.042722	0.7494	0.559417	0.366072	0.199871	0.076975	1.34029	0.791803	0.07222	0.410669	0.261603	1.12934	0.055381	0.132858	0.2473	3.07071	8.31175	0.590802	0.08034	0.081991	0.04543	0.091283	0.07756
ENSG00000135046	0.482674	0.558645	0.502408	1.20147	0.55559	0.500476	3.68296	0.658736	1.843	0.678487	0.816718	0.611812	4.37765	0.818799	0.750891	1.07521	0.914708	1.46697	7.77456	2.9483	3.39334	0.868007	0.37863	0.634513	0.211038	0.280309	0.149687	3.82224	13.1016	0.516781	10.7041	22.417	3.61752	0.772582	4.37382	3.09953	6.61312	68.2089	26.0582	13.5114	14.2286	0.906181	0.295764	1.09193	2.86374	18.9318	5.33708	8.352	4.70043
ENSG00000023330	1.19764	1.85409	0.918177	0.955781	1.03577	1.07222	0.522024	1.10096	0.894914	0.926028	0.869956	0.987881	0.19643	1.15288	1.87845	0.279497	0.899228	0.762941	0.490399	0.653307	0.239419	0.978083	1.62559	1.29999	1.57859	0.688376	1.21902	0.674978	0.641801	1.87193	0.778537	0.68609	1.02782	1.03159	0.429858	0.628661	0.671939	0.685157	0.556225	0.668213	0.810987	0.759931	4.965	1.72184	0.930196	0.692934	0.510927	0.442734	0.556014
ENSG00000140279	0.06407	0.107206	0.076697	0.079526	0.141632	0.064661	0.143278	0.134767	0.101023	0.058133	0.115942	0.210037	0.237629	0.07327	0.067615	0.218519	0.481244	0.240299	0.139267	0.405865	0.18506	0.093485	0.036326	0.163508	0.075933	0.115361	0.206543	0.05643	0.097671	0.05311	0.319889	0.079347	2.52531	0.072664	0.17817	0.337009	0.198678	0.163179	0.048129	0.181465	0.136955	0.318413	0.142786	0.037691	0.279264	0.117131	0.110942	0.053476	0.05138
ENSG00000115271	0.716665	0.349258	0.518094	0.667821	0.792386	0.608178	0.514064	0.492729	0.796909	0.64857	0.611119	0.508085	0.200723	0.627266	0.42217	0.786069	0.804336	0.657582	0.475931	1.26055	0.632441	0.691247	0.331825	0.407265	0.79209	0.319566	0.423686	0.140666	0.454385	0.62023	0.427148	0.371938	0.797152	0.318549	0.743242	0.354589	0.877657	0.688668	3.44437	0.265546	0.194324	0.222912	0.221389	0.246717	0.50822	3.0784	0.29003	0.300213	0.313187
ENSG00000196616	0.133338	0.101822	0.196318	0.143816	0.092776	0.087116	0.862031	0.098725	0.171745	0.120302	0.216069	0.138228	0.803369	0.102459	0.133813	0.211663	0.27426	0.230145	1.52314	0.279078	0.97371	0.13709	0.063299	0.409875	0.212731	0.148878	0.131699	0.120765	0.085309	0.143935	1.49628	0.137635	0.806918	0.556153	1.5933	0.26581	1.21869	0.64153	0.074061	0.127855	0.092198	0.519975	3.17513	1.06728	1.24839	0.06664	0.097335	0.05414	0.083778
ENSG00000100577	0.111748	0.126948	0.246963	0.269947	0.075221	0.196787	0.058903	0.360739	0.158459	0.083348	0.291582	0.304222	0.115613	0.384433	0.098446	0.225891	0.221414	0.271517	0.154257	0.168203	0.385388	0.080244	0.053208	0.131819	0.368491	0.536169	0.228064	0.137395	0.176658	0.668105	0.120805	0.174865	0.224125	0.253152	0.142853	0.126928	0.267324	0.122595	0.228555	0.409319	0.477755	0.247672	3.91313	0.252214	0.057752	0.287768	0.087898	0.185302	0.123377
ENSG00000164778	0.2146	2.12151	0.175464	0.153047	0.103683	0.067965	0.172078	0.093287	0.087885	0.207018	0.275209	0.20521	0.184153	0.456126	3.84089	0.15026	0.208418	0.262076	0.261191	0.424924	0.146245	0.193192	0.070906	0.156279	0.344873	0.073693	0.281065	0.236079	0.157973	1.2186	0.23783	0.284182	0.351431	0.300266	0.128727	0.335075	0.126291	0.163882	0.247016	0.295392	0.125969	0.175623	0.14669	0.076952	0.232806	0.08279	0.242954	0.060192	0.039271
ENSG00000068366	0.8568	0.163801	0.05636	0.28943	0.224792	0.192683	0.067731	0.13685	0.376839	0.242638	0.273316	0.231254	0.467726	0.19721	0.195404	0.238633	0.201538	0.200648	0.306249	0.707096	0.343078	0.587552	0.195602	0.177365	0.474644	0.293051	0.365545	0.090779	0.2078	0.99246	0.324299	0.061235	0.567673	0.150485	0.341061	0.171229	0.192517	0.223564	0.329867	0.154347	0.432347	0.151863	0.080121	0.114486	0.248206	0.12698	0.054319	0.138541	0.127631
ENSG00000121691	1.65133	0.532741	0.711797	1.3044	1.39212	1.69536	2.42263	1.39084	1.14583	1.11183	0.839884	1.17266	1.54282	1.71187	0.760087	1.23021	0.911125	2.13613	2.41696	1.25513	2.03676	1.46944	1.44152	8.91548	1.24794	1.9935	1.77585	1.68567	1.75002	1.44774	2.6151	2.02129	4.51841	2.36931	1.89659	0.841467	2.7915	1.70215	8.3103	1.14209	0.953801	1.35696	6.0134	3.22813	2.73502	6.7977	1.65837	4.38219	2.09168
ENSG00000102575	0.083461	0.230685	0.219239	0.081364	0.141729	0.280266	0.479764	0.099969	0.59149	0.294068	0.580156	0.221487	0.39655	0.280256	0.484257	0.358677	0.294519	0.34868	0.316794	1.34495	0.425306	0.327357	0.105835	2.84278	0.563021	0.325765	0.171851	0.097049	1.37193	0.517397	0.995419	1.77883	0.474722	1.07707	0.576459	0.204631	0.775568	1.12821	0.603255	0.498005	0.360818	0.785383	1.75138	10.4691	3.18664	0.810597	0.75026	0.613609	0.910763
ENSG00000101911	0.505764	0.39628	0.685806	0.346042	0.788417	0.64141	0.446622	0.621508	1.03509	0.688193	0.726949	0.664911	0.45801	0.736172	0.300441	0.548437	0.594388	0.462473	0.393051	0.895081	0.270415	1.03839	0.54722	0.533179	1.27029	0.859868	1.80299	1.25591	0.571024	0.865766	0.858234	0.845862	0.813958	0.851106	0.522114	0.335602	0.819792	0.39868	0.741267	0.408125	0.533171	0.318951	0.117633	0.462183	1.19124	0.363903	0.507964	0.797667	0.485653
ENSG00000176974	0.077464	0.180911	0.138438	0.080996	0.133888	0.11561	0.2291	0.170346	0.181983	0.066438	0.113158	0.196454	0.174211	0.140128	0.413665	0.146165	0.268144	0.102967	0.18354	0.187762	0.217988	0.109119	0.138319	3.90432	0.069076	0.141188	0.255368	0.639539	0.294713	0.380081	0.222709	0.326011	0.278706	0.326988	0.24275	0.359511	0.135972	0.109395	0.062633	0.173108	0.076656	0.184389	4.14699	0.129248	0.115505	0.030614	0.06617	0.042284	0.067743
ENSG00000188338	0.730858	0.736564	0.513442	0.698945	0.787739	1.10205	0.516379	0.64893	0.502363	0.686492	0.81683	0.341605	0.714393	0.654492	0.800326	0.877535	0.869126	0.482991	0.527873	0.437094	0.766177	0.62552	0.443365	0.442569	0.143993	0.274799	0.548639	0.360388	0.165334	0.387932	0.289176	0.177236	0.474722	0.430593	0.253705	0.539003	0.22618	0.381267	0.138891	0.137804	0.064938	0.885805	7.59294	0.297914	0.345744	0.07294	0.261719	0.025868	0.098178
ENSG00000142102	0.306657	0.37235	0.443585	0.247645	0.136017	0.245834	0.268176	0.156028	0.544707	0.173099	0.107478	0.359229	0.680726	0.12867	0.142141	0.193855	0.055999	0.444472	0.440025	0.30212	0.371867	0.188406	0.16533	0.116878	2.98018	0.122592	0.518445	0.996111	0.561115	0.474293	0.4996	0.511873	0.711488	0.888375	0.253273	0.151891	0.501864	0.135374	0.253169	0.612444	0.280745	0.665046	0.227895	0.252842	1.77133	0.181819	9.438	1.9734	7.00662
ENSG00000101336	0.455887	0.309893	0.474045	0.462941	0.178226	0.244933	0.483092	0.264414	0.601965	0.216423	0.433363	0.327011	0.685848	0.237787	0.385067	0.115585	0.459648	0.595021	0.16733	0.271336	0.436987	0.291463	0.322976	0.36943	0.725045	0.35538	0.251513	0.136032	0.315663	0.686732	0.639777	1.23548	0.493015	0.744219	0.297816	0.160681	0.558189	0.399382	9.12706	0.909882	0.292463	0.504263	0.574615	1.59777	1.16865	12.9711	0.233078	2.70192	0.244463
ENSG00000091513	7.84923	12.127	10.7107	29.6189	18.0238	15.1775	4.84265	21.5475	10.5704	8.99293	3.03176	26.611	0.821458	14.4421	5.17942	7.699	6.69652	44.5	1.15789	1.06712	1.0199	0.470456	10.4358	0.340211	0.194657	0.084196	0.124793	0.138894	0.243046	0.206512	2.10511	0.611811	0.317522	0.54662	0.745116	0.541289	1.89338	0.530263	0.024614	0.287888	0.142448	0.417528	74.3494	0.379106	0.246923	0.094902	0.09514	0.06156	0.125668
ENSG00000143630	0.051243	0.077374	0.143089	0.066088	0.078674	0.060791	0.065126	0.094936	0.131709	0.073275	0.104062	0.065821	0.208581	0.074882	0.086114	0.136639	0.103174	0.061596	0.212009	0.364171	0.110527	0.06929	0.044049	0.30091	0.144501	0.077711	0.050217	0.059792	0.120131	0.148964	0.083792	0.071369	0.067718	0.051724	0.173269	0.065749	0.10979	0.133736	0.050473	0.287603	0.049558	0.196769	2.0899	0.045857	0.080596	0.059541	0.036761	0.056212	0.087706
ENSG00000143627	0.051243	0.077374	0.143089	0.066088	0.078674	0.060791	0.065126	0.094936	0.131709	0.073275	0.104062	0.065821	0.208581	0.074882	0.086114	0.136639	0.103174	0.061596	0.212009	0.364171	0.110527	0.06929	0.044049	0.30091	0.144501	0.077711	0.050217	0.059792	0.120131	0.148964	0.083792	0.071369	0.067718	0.051724	0.173269	0.065749	0.10979	0.133736	0.050473	0.287603	0.049558	0.196769	2.0899	0.045857	0.080596	0.059541	0.036761	0.056212	0.087706
ENSG00000139318	0.604917	0.137119	0.638809	0.278116	0.500989	0.690823	1.14743	0.473204	0.4172	0.369111	0.59716	0.26553	0.491778	0.373535	0.181796	0.572403	0.527846	0.242523	0.779856	0.645916	0.531204	0.319168	1.0871	0.505386	0.129094	0.061411	0.057284	0.15575	0.117206	8.33797	1.2134	0.515825	0.664492	0.501225	0.569732	0.447646	1.26482	0.333099	13.8617	0.469409	0.642865	0.177674	0.218787	2.55156	0.510359	8.30642	0.087459	1.58522	0.103087
ENSG00000010256	2.02385	2.0843	2.13348	1.79233	1.93832	2.02643	0.146896	1.21212	1.26838	1.91809	2.72748	3.41515	0.166001	1.33947	1.81796	0.857149	2.19245	0.857223	0.107893	0.137974	0.13254	0.521985	5.77038	5.54193	2.90907	2.16981	3.41968	2.29291	1.19103	6.08084	0.744832	0.587338	2.7588	2.72818	0.329529	0.274776	0.757747	2.95001	4.02104	0.578675	1.57974	3.72161	10.3401	2.88444	0.330343	5.53202	1.40867	2.35818	1.31362
ENSG00000187837	0.249084	0.351651	0.120016	0.422136	0.5128	0.438116	2.08737	0.714014	0.168845	0.404331	0.573585	0.552764	0.875198	0.328928	0.428761	0.168918	0.539441	0.403184	0.429654	0.360466	0.385296	0.4963	0.567944	0.759344	0.409378	0.527904	0.693829	0.35848	14.8421	1.09037	0.724199	0.685875	0.978593	1.6347	1.32475	0.411196	0.6792	1.15461	0.427223	0.510284	0.440648	1.6126	1.10055	1.18286	0.574956	0.88753	0.739396	1.36004	0.812258
ENSG00000113889	0.189761	0.144118	0.225258	0.269702	0.371652	0.215054	0.270925	0.312533	0.333606	0.208269	0.338749	0.16968	0.799616	0.187013	0.280561	0.47854	0.173347	0.250433	0.466911	0.770082	0.643294	0.252378	0.138901	4.20248	0.265892	0.321977	0.265165	0.232944	0.317645	0.298492	0.276182	0.339919	0.157497	0.165721	0.542151	0.229595	0.373703	0.343983	0.062963	0.227939	0.076045	0.663777	4.01846	0.142126	0.16453	0.085319	0.09119	0.196743	0.145794
ENSG00000124678	0.523955	0.709284	0.480611	0.420298	0.561882	0.558131	0.540693	0.678261	0.749771	0.336992	0.285122	0.523577	1.09023	0.542642	0.850613	0.632532	0.683833	0.48576	0.544606	1.98748	1.14347	0.499172	0.37339	0.705001	0.504357	0.293051	0.413407	0.26443	0.375964	0.577434	0.703251	0.553055	0.436203	0.364492	0.843282	0.545332	0.386354	0.5752	0.220644	0.525122	0.240952	0.972002	0.49135	0.381933	0.534401	0.161587	0.196207	0.230321	0.246099
ENSG00000005187	0.233591	0.191918	0.326123	0.13338	0.527999	0.134178	0.155001	0.324161	0.662197	0.079996	0.371549	0.104626	1.29743	0.141442	0.176958	0.072036	0.250322	0.198571	0.771591	1.04703	0.768522	0.182503	0.258299	0.437327	0.226402	0.146525	0.127041	0.116949	5.14417	0.110915	0.130964	0.275342	0.161661	0.159157	0.551737	0.249724	0.22871	0.255723	0.151418	0.219583	0.081294	0.864083	0.229412	0.203923	0.20239	0.016505	0.192256	0.193758	0.194719
ENSG00000133027	0.591823	0.354762	0.646135	0.299723	0.139503	0.372154	0.377298	0.193863	0.21838	0.375814	0.646536	0.885164	0.161407	0.321675	0.225916	0.262478	0.16016	0.681876	0.328995	0.286284	0.891727	0.34012	0.528358	0.363164	0.693047	0.511031	0.492747	0.318134	0.125982	0.945354	0.349499	0.249252	1.73589	1.43734	0.297527	0.902734	0.148513	0.085381	0.360414	0.309889	0.428929	0.139407	8.18881	1.29546	0.339583	0.430987	0.285751	0.231067	0.204537
ENSG00000113657	1.86183	0.617872	0.710885	2.25479	0.752646	0.82093	1.26316	0.970271	0.907209	1.38059	0.712582	1.04182	1.7937	1.75413	0.925617	0.679767	0.827414	4.04745	1.76263	1.96373	1.83459	14.2313	1.06085	0.35955	0.412552	0.205411	0.184218	0.210454	0.245311	0.508776	1.46265	0.925963	0.83173	0.483918	0.740647	0.6509	0.825843	0.763236	0.104938	4.5101	2.54721	0.642631	0.28232	0.944232	0.952912	0.064688	0.205424	0.053476	0.269498
ENSG00000164687	2.47964	1.23909	0.745905	2.76613	1.08204	1.02958	1.96117	1.06174	0.871744	0.966752	1.50157	1.19668	0.981924	1.74608	0.977657	0.998035	0.728651	3.95758	1.80838	0.270669	1.25164	4.04586	1.34954	0.279422	4.19282	5.85171	9.23885	4.55283	0.864039	1.03495	1.16348	2.34181	1.21417	2.08335	1.93782	0.60651	0.763027	23.9848	0.651603	1.42034	1.44449	0.609222	0.16241	3.56853	2.99234	0.29815	0.382537	0.376821	0.32006
ENSG00000108821	0.212034	0.201251	0.231551	0.269865	0.235247	0.255543	1.0234	0.313242	0.256878	0.239904	0.316493	0.304821	0.905601	0.274545	0.193455	0.250586	0.171882	0.455969	1.49534	1.05586	0.97138	0.348841	0.135291	0.432688	0.679333	0.143713	0.331496	0.091415	0.267157	0.289461	1.3687	0.781033	0.705688	0.821884	2.3781	0.472668	0.72115	0.820906	0.182185	17.1796	19.0802	0.352861	0.328073	0.825009	0.968099	0.146058	0.154617	0.105129	0.165484
ENSG00000081189	2.08946	0.376737	2.89154	0.580249	2.73516	4.80587	0.434658	3.45162	2.38558	4.23488	3.28811	0.631308	0.377746	0.664444	0.452505	4.33619	4.46291	0.668156	0.778694	0.8294	0.940475	15.8136	2.96911	0.271831	0.577243	0.632016	0.963438	0.121492	0.485243	0.130132	0.53257	1.56782	0.484339	0.320893	0.665833	0.934202	0.64121	1.34218	1.0537	0.254233	0.181304	1.63879	0.182034	0.178822	0.800831	1.4573	0.105785	0.475234	0.151848
ENSG00000141048	0.026388	0.042595	0.091745	0.015072	0.030689	0.095591	0.037194	0.040526	0.065869	0.048728	0.021496	0.032218	0.118626	0.116791	0.082393	0.05843	0.312484	0.033232	0.209772	0.08913	0.067328	0.046264	0.018862	0.035063	0.02311	0.066117	0.023449	0.020991	0.032274	0.022014	0.105055	0.15395	0.043576	0.022502	0.16462	0.023909	0.022002	0.188176	0.013625	0.112392	0.012939	0.991456	0.025912	0.017118	0.09728	0.042327	0.048064	0.009949	0.023235
ENSG00000181856	0.295662	0.288954	0.620417	0.41264	0.531484	0.317252	0.457621	0.482836	0.618832	0.243839	0.537165	0.388304	1.14393	0.394998	0.388203	0.515036	0.431792	0.349183	0.805667	1.16789	0.87609	0.355993	0.330078	0.471186	0.213958	0.347976	0.239467	0.202003	0.183736	0.633699	0.441402	0.375172	0.422148	0.153766	0.706267	0.281016	0.348841	0.491574	0.17757	0.259918	0.134269	0.724753	0.452808	0.166546	0.463045	0.13856	0.179911	0.086806	0.127631
ENSG00000197114	0.27767	0.138136	0.349925	0.270498	0.366424	0.288174	0.245381	0.372714	0.486206	0.292667	0.374835	0.233275	0.36149	0.31563	0.364867	0.649733	0.364995	0.141171	0.504517	0.298814	0.166618	0.337328	0.262607	1.29168	0.565815	0.355552	0.302908	0.566889	0.293722	1.04041	0.192075	0.410964	0.389578	0.460361	0.455589	0.310023	0.293176	0.314212	0.434146	0.214892	0.181508	0.70776	6.11727	0.436742	0.410554	0.407162	1.18843	0.706882	1.09435
ENSG00000124260	0.058673	0.075978	0.134972	0.05269	0.086451	0.050048	0.07627	0.144226	0.124903	0.063336	0.097788	0.075663	0.141071	0.092928	0.087815	0.108941	0.139423	0.06747	0.178137	0.171203	0.138611	0.101781	0.056701	0.128084	0.066791	0.056475	0.072274	0.06897	0.067096	0.049877	0.056386	0.096596	0.076592	0.050396	0.115897	0.063288	0.086688	0.142817	0.022856	0.093973	0.029051	0.212455	0.091396	0.039732	0.126542	0.03088	0.030616	0.027609	0.041889
ENSG00000211454	0.801725	0.762169	0.418597	0.751758	0.716971	0.348731	0.646632	0.361954	0.562106	0.818267	0.692534	0.827575	0.178278	0.84592	0.741854	0.724909	0.423812	0.419171	0.395927	0.766331	0.369752	0.521985	0.888126	5.63206	1.05113	0.651185	0.689011	0.640357	0.723901	1.2129	0.727506	0.118373	0.9487	0.699684	0.7036	0.645714	0.630356	0.145626	0.27998	0.331719	0.548307	0.221682	10.3272	0.976504	0.250003	0.475444	0.311099	0.228829	0.46569
ENSG00000185420	0.891183	0.798902	0.71964	1.12929	0.613288	0.734198	0.273241	0.880716	0.462149	0.649771	0.847903	0.702967	0.317994	0.945156	0.682638	0.589301	0.851638	0.435409	0.09238	0.250387	0.593902	0.769257	1.39972	0.34015	1.03868	1.13742	0.907439	1.52442	8.41362	0.73353	0.551103	0.255289	1.04671	0.601939	0.115465	0.923654	0.216939	0.068951	0.105048	0.482485	0.67745	0.505647	0.034694	0.788679	0.354727	0.10382	0.513561	0.831245	0.572049
ENSG00000148218	0.565436	0.351112	0.695063	0.842619	0.556703	0.574446	0.700831	0.757534	0.4313	0.619553	0.43353	0.610634	0.171236	0.847234	0.52136	0.49929	0.555925	0.767913	0.537068	0.421868	0.416614	0.204678	0.445693	0.835555	0.381696	0.076104	0.182291	0.300551	0.202137	0.205973	0.359658	0.149422	0.325033	0.272724	0.310213	0.512369	0.290096	0.435683	0.475901	0.783164	0.18517	0.384848	0.669264	0.145738	0.336503	0.166379	0.333485	0.369235	0.328241
ENSG00000145287	0.616712	0.568935	0.927844	0.472989	0.835853	0.538212	0.677024	0.586363	1.21352	0.917724	0.727061	0.632693	1.41252	0.875355	0.918866	0.849868	1.02021	0.492935	1.34788	2.18497	1.47542	0.451791	0.492381	1.02515	2.32979	10.1018	3.1717	2.94935	0.503928	0.519552	4.17856	6.06011	0.590279	1.96544	1.14441	0.628134	1.67325	1.01278	8.88378	0.955078	0.303937	0.320258	1.37138	3.3818	3.86144	9.47639	6.89489	26.321	6.64238
ENSG00000116133	2.7912	2.60119	2.94495	4.00754	2.4607	3.11636	2.72344	2.79427	2.21523	2.78099	2.37253	4.63844	2.1776	2.42318	3.28253	2.34146	3.31912	10.2357	2.09197	1.78072	3.01835	1.35091	3.00051	2.12091	1.00389	1.40775	0.974894	2.31799	3.58893	2.88779	3.35544	1.37692	1.21179	1.30069	2.79984	0.799715	1.60878	2.81506	0.567653	2.19156	0.848094	2.12732	5.2921	5.60587	0.94303	0.33116	0.453975	0.598934	0.57794
ENSG00000122121	0.379773	0.469865	0.686764	0.376492	0.665178	0.286673	0.6187	0.345292	0.719234	0.340144	0.210444	0.439102	0.849326	0.325932	0.635488	0.747115	0.999184	0.675457	0.711501	0.646639	0.356093	0.277663	0.238215	6.21814	0.345508	0.119149	0.399112	0.230763	0.293581	0.325355	0.418564	0.25475	0.318712	0.218109	0.5126	0.471847	0.245872	0.510181	0.235039	0.488283	0.213976	0.529176	0.349865	0.23062	0.211758	0.117796	0.150941	0.22174	0.160848
ENSG00000114771	0.076464	0.122402	0.556032	0.084917	0.097874	0.086082	0.169184	0.69501	0.150203	0.051229	0.75535	0.139538	0.194773	0.164306	0.107376	0.154993	0.181566	0.112534	0.432356	0.319179	0.145141	0.105769	0.077892	0.142543	0.131295	0.06474	0.073238	0.246983	0.213462	0.116226	0.118915	0.191467	0.230074	0.127514	0.131033	0.065398	0.068206	0.383233	0.195591	0.162193	0.128166	0.408378	2.02644	0.127049	0.177364	0.043392	0.052673	0.105211	0.073633
ENSG00000204262	0.422303	0.259102	0.460092	0.211926	0.566432	0.492768	0.802573	0.506483	0.642845	0.614901	0.411867	0.183319	0.489456	0.177447	0.223471	0.374104	0.32247	0.389023	0.791505	0.986406	0.89513	0.367718	0.358429	0.294484	0.288494	0.164604	0.122384	0.145709	0.237526	0.249847	0.525509	0.381748	0.461262	0.306595	0.609614	0.34782	0.483053	0.625474	0.116256	6.82249	10.1346	0.351977	0.135414	0.305923	0.488456	0.101691	0.189458	0.099118	0.170011
ENSG00000007350	0.097804	0.236308	0.238983	0.098825	0.302869	0.264301	0.228304	0.176508	0.31097	0.10501	0.172354	0.203863	0.213113	0.238838	0.109822	0.315356	0.301542	0.105548	0.180185	0.434593	0.414821	0.165752	0.186753	0.194535	0.130914	0.184405	0.095562	0.206228	0.195484	0.339595	0.093793	0.332803	0.069379	0.070554	0.308699	0.215355	0.11419	0.20573	0.039008	0.192977	0.111932	0.222912	0.104081	0.068472	0.103441	0.023426	0.189458	1.21727	0.131395
ENSG00000198900	0.704671	0.786458	0.546912	0.721247	0.534582	0.788449	0.709587	0.541846	0.399298	1.12464	0.672375	0.91379	0.509603	0.788839	0.81436	0.950891	1.10889	0.796173	0.536676	0.196209	0.387319	1.5701	0.614866	0.288098	3.60694	4.21531	3.24815	3.88412	1.59643	2.05096	1.12914	1.70358	1.63193	2.1832	0.352737	2.18537	1.17424	0.07176	2.73893	1.49316	1.22332	0.812526	0.035019	0.339688	1.49771	2.06868	1.8452	1.5145	1.7384
ENSG00000158825	0.050776	0.055996	0.177562	0.023404	0.211626	0.034132	0.071928	0.100403	0.06942	0.031018	0.132648	0.030534	0.15508	0.032167	0.147563	0.052423	0.09795	0.164144	0.077826	0.187262	0.103843	0.065408	0.149147	0.159412	0.072378	0.058541	0.042079	0.052068	0.039918	0.197045	0.062686	0.25184	0.037032	0.040786	0.066021	0.231529	0.047744	0.511867	3.04418	0.06208	0.021971	0.356629	0.854442	0.075853	0.486402	2.50872	0.03325	0.030593	0.092287
ENSG00000159792	0.521356	1.15331	1.06446	0.800589	0.845437	0.833192	0.829058	1.09701	1.39159	0.821169	0.922748	0.64173	1.60605	1.16959	1.19709	1.10256	0.632852	0.96831	1.45242	1.97826	1.1334	0.79207	0.651774	1.26041	1.027	0.746401	0.771403	0.818234	0.766226	0.651787	0.777199	1.2137	0.608721	0.853684	1.02693	0.854301	0.916381	1.08222	0.531501	0.721339	0.535979	1.29622	1.01306	0.727746	0.908892	0.380541	0.638659	0.54011	0.578922
ENSG00000072274	1.91715	0.863274	1.75172	1.87382	1.14526	2.13633	1.55095	1.5641	0.795667	2.39517	0.670148	1.26477	0.539354	0.970333	0.603434	0.998672	1.29313	1.52997	1.22626	0.635164	0.859948	1.76002	1.13932	1.03521	1.82099	4.57156	6.61097	10.722	18.2355	4.0749	1.09323	2.26289	1.52173	1.5127	1.52677	2.32926	1.16808	1.98687	1.79702	4.2304	9.70352	0.945858	0.168482	1.48659	2.35039	0.682152	1.34481	1.03072	1.57183
ENSG00000133392	0.093231	0.133948	0.10034	0.494034	0.097874	0.134353	0.635995	0.132012	0.113673	0.083448	0.21451	0.107123	0.471906	0.095556	0.106074	0.133696	0.188112	0.365295	1.6514	0.208531	0.193154	0.083275	0.069741	0.168117	0.211673	0.086348	0.096445	0.059701	0.100715	0.149515	4.99359	0.092769	0.567339	0.096338	0.246029	0.347908	0.650762	0.12407	0.099938	0.194512	0.046323	0.22791	0.141919	2.3645	1.33703	0.054439	0.068228	0.05758	0.101041
ENSG00000113569	0.038182	0.072747	0.043501	0.097784	0.084805	0.057254	0.069179	0.069076	0.096673	0.135878	0.103802	0.07903	0.121187	0.091246	0.062831	0.291238	0.261168	0.108128	0.151643	0.150755	0.136863	0.103376	0.077193	0.049643	0.055109	0.387405	0.36426	0.517683	1.17574	0.110684	0.137658	0.130879	0.06172	0.182363	0.187396	0.087021	0.2308	0.094509	0.382171	0.147184	0.267318	0.159399	0.049005	0.042873	0.130905	0.14242	0.449037	0.510636	0.555686
ENSG00000167434	0.673685	1.67354	0.409249	0.455834	0.847858	0.699565	0.454726	0.645676	0.628641	0.564722	0.781301	0.485521	1.32903	0.533076	1.50497	1.0754	0.765156	0.538376	0.7756	0.968235	1.04602	0.315313	0.951813	1.75069	0.415345	0.268601	0.253922	0.242349	0.15953	0.393089	0.486842	0.400076	3.41132	0.386877	1.04762	0.548848	0.404836	0.570496	0.182295	0.37862	0.245713	0.789189	0.364826	9.1232	0.382192	0.100759	0.176783	0.125483	0.255262
ENSG00000141084	0.334544	0.552004	0.596204	0.372142	0.371942	0.33657	0.395172	0.60463	0.631704	0.363607	0.411867	0.254828	0.903932	0.507111	0.668657	0.454786	0.491422	0.318091	1.11932	0.889302	0.726764	0.508345	0.219878	0.511611	0.497881	0.399974	0.297608	0.369657	0.474485	0.374154	0.499836	0.569981	0.334848	0.421685	0.487086	0.390716	0.502414	0.416234	0.218996	0.399768	0.232652	0.877039	0.427817	0.333092	0.564817	0.135233	0.413647	0.28529	0.587431
ENSG00000009790	0.047228	0.201012	0.056816	0.120575	0.118785	0.034883	0.193642	0.130862	0.18114	0.049478	0.067939	0.108835	0.485464	0.276472	0.059801	0.263115	0.386783	0.115366	0.206112	0.193541	0.201248	0.136798	0.085576	0.067175	0.193007	0.219874	0.073238	0.310365	0.03369	0.066426	0.053315	1.08778	0.165825	1.46512	0.210893	0.09669	0.417817	0.13383	1.6745	0.048095	0.072872	0.228718	0.066243	0.127756	2.27544	2.1367	6.45359	3.72232	5.73489
ENSG00000198650	0.179566	0.314859	0.185086	0.184233	0.1426	0.258346	0.264558	0.388768	0.43423	0.250993	0.353395	0.297992	0.823605	0.365195	0.38411	0.665933	0.500882	0.19983	0.830418	1.0001	0.580197	0.293457	0.103273	0.288338	0.257512	0.251383	0.192891	0.229809	0.232854	0.294798	0.270275	0.159556	0.13266	0.201115	0.68623	0.321187	0.802411	0.534476	0.15911	0.776171	0.212878	0.52041	4.85664	0.199054	0.252955	0.233462	0.158183	0.178462	0.129104
ENSG00000204390	0.152029	0.155186	0.125032	0.062371	0.193909	0.213803	0.145593	0.079316	0.081759	0.215423	0.110262	0.230917	0.267756	0.244305	0.123004	0.34093	0.143628	0.261699	0.123319	0.105523	0.116904	0.05089	0.268603	0.177365	0.072885	0.102964	0.073559	0.098139	0.067662	0.062654	0.26744	0.103711	0.211781	0.134311	0.086058	0.197072	0.067986	0.056453	0.187459	0.113586	0.108636	0.240059	0.247843	0.134116	0.294665	0.211101	0.097445	0.223357	0.372421
ENSG00000151475	0.069168	0.131376	0.195436	0.03529	0.318019	0.048246	0.115925	0.074109	0.333429	0.074843	0.376784	0.090705	0.755743	0.140023	0.107376	0.142433	0.235462	0.167291	0.370043	0.712819	0.085448	0.126667	0.035977	0.037473	0.124439	0.101586	0.139729	0.047706	0.025763	0.077894	0.064104	0.114708	0.03257	0.068679	0.331114	0.09669	0.160394	0.063474	0.097136	0.059692	0.065182	0.259052	0.036103	0.11904	0.094714	0.149608	0.126744	0.006467	0.049416
ENSG00000167815	4.20573	5.53644	4.56462	5.3221	3.15212	3.75087	1.97376	3.75682	2.91076	4.18619	4.34933	5.54616	1.47691	2.53923	4.83747	3.45517	3.82339	2.52258	1.94495	0.968096	2.0191	2.992	6.26986	3.62357	2.36484	0.806147	0.072274	3.16607	5.12563	4.86947	1.42997	1.50996	2.96225	5.07382	1.5969	3.50844	1.76324	2.84146	0.462825	1.32108	2.18981	2.00836	7.56606	3.26072	1.22768	0.674299	1.51073	1.00585	1.52241
ENSG00000131462	0.738455	0.575396	0.644585	0.48659	0.571079	0.447025	0.37643	0.459232	0.351982	0.393024	0.879645	0.792101	0.963471	0.498385	0.750997	0.64591	0.382817	0.223558	0.081399	0.100244	0.38456	0.476838	1.12646	0.766694	1.43384	0.988658	1.11976	1.64546	1.16187	2.31281	0.386827	0.167318	0.397832	0.886969	0.999398	0.362324	0.141692	0.55877	0.285694	0.486578	0.703327	0.469738	0.69561	0.737325	0.156573	0.031678	0.193244	0.268128	0.042216
ENSG00000198336	0.794595	0.756865	0.701279	0.6204	0.847116	0.472216	0.833183	0.73594	0.756903	0.439818	0.751044	0.613571	1.74432	0.522143	0.692029	0.638933	0.622834	0.82181	1.46053	1.2004	1.38415	0.860403	0.5107	0.83437	0.665365	0.767349	0.75197	1.00583	3.30969	1.13773	0.811666	1.11797	1.6818	0.811336	0.931695	1.02644	0.828593	1.79989	0.542453	1.2553	1.06235	3.8838	1.39147	0.925517	0.971094	0.440926	0.477897	0.528047	0.543905
ENSG00000147206	0.027287	0.046663	0.326214	0.039702	0.060506	0.032131	0.151527	0.061266	0.101733	0.037621	0.102354	0.042209	0.292385	0.0431	0.063363	0.292603	0.089158	0.077414	0.149987	0.105411	0.113041	0.1088	0.03586	0.055306	0.037332	0.037535	0.033728	0.053704	0.046712	0.040025	0.284608	0.054335	0.022457	0.044067	0.148331	0.053267	0.054345	0.095211	0.03758	0.055599	0.042722	0.163859	0.050306	0.141968	0.031058	0.220951	0.052344	0.02935	0.038289
ENSG00000168306	0.311954	0.454071	0.391967	0.270927	0.361003	0.272959	0.541561	0.467476	0.124636	0.283262	0.293809	0.207455	0.088725	0.363934	0.23155	0.148713	0.139423	0.360512	0.516544	0.788113	0.757991	0.286996	0.290492	2.29309	0.489374	0.213848	0.477971	0.134941	0.206101	0.261546	0.294846	0.593375	1.18963	0.669212	0.511159	0.528631	0.437399	0.68614	0.418213	0.638708	0.489229	0.359781	5.83505	0.578239	0.726908	0.047118	0.125427	0.134064	0.181956
ENSG00000143839	0.181015	0.506358	0.147102	0.112611	0.135437	0.150843	0.110715	0.36178	0.16991	0.171898	0.284565	0.207792	0.172177	0.272582	0.184241	0.587299	0.436904	0.108506	0.212736	0.499162	0.185888	0.145333	0.148797	1.81281	0.175992	0.198007	0.11885	0.343486	0.14863	0.147168	0.741839	0.435544	0.202114	0.334957	0.081157	0.396781	0.155114	0.156158	0.041096	0.256507	0.337382	0.452514	0.183226	0.153433	0.571106	0.061494	0.060574	0.137297	0.035344
ENSG00000149485	1.43061	0.95112	1.35649	1.37066	1.29984	1.22659	1.26979	1.44297	1.40944	1.52151	1.17165	1.22641	1.26099	1.03146	0.834666	1.14824	1.29288	1.38382	1.49844	1.05153	1.62566	1.18787	1.09015	0.583159	1.45801	0.490094	0.38681	3.06581	2.76504	1.86441	0.368085	0.893427	0.483734	0.543104	0.824341	0.727918	0.663446	0.489763	0.369513	1.0072	1.0434	0.892725	0.612974	0.695489	0.730194	0.314655	0.317354	0.296731	0.200479
ENSG00000108846	0.060772	0.165775	0.118648	0.060655	0.123093	0.103999	0.074968	0.120622	0.145809	0.05183	0.163444	0.090144	0.296829	0.087409	0.098925	0.136017	0.132113	0.107562	0.150379	0.414172	0.115064	0.078569	0.048609	0.339186	0.097265	0.079203	0.150651	0.065835	0.201713	1.25224	0.114426	0.200092	0.080979	0.095752	0.201883	0.116555	0.092078	0.211909	0.072852	0.087407	0.044187	0.202036	0.956192	0.235253	0.601137	0.148277	0.036048	0.073872	0.057107
ENSG00000139209	0.052176	0.162006	0.13552	0.072296	0.17145	0.230519	0.050075	0.109688	0.146386	0.008205	0.358853	0.137517	0.428787	0.057502	0.102699	0.395537	0.042525	0.019763	0.233216	0.307955	0.161789	0.109598	0.040867	0.128686	0.092186	0.139122	0.017025	0.070878	0.100503	0.052032	0.068356	0.082365	0.061869	0.030941	0.377963	0.150309	0.22156	0.130459	0.04659	0.225296	0.06274	0.457743	0.317448	0.028739	0.18224	0.015972	0.062878	0.012436	0.041889
ENSG00000137204	0.223895	0.216726	0.422062	0.132339	0.239539	0.182607	0.134064	0.23841	0.446702	0.200881	0.179946	0.226651	0.61653	0.172436	0.243741	0.277586	0.296939	0.20241	0.425181	0.405235	0.280656	0.14395	0.104437	1.07692	0.4269	0.276177	0.095187	0.178377	0.291504	0.313271	0.265183	0.197936	0.151598	0.133374	0.189078	0.198244	0.318661	0.395872	0.10329	0.245876	0.171376	0.348939	3.29692	0.118621	0.23426	0.104264	0.177661	0.054471	0.24959
ENSG00000187498	0.254231	0.203225	0.290784	0.172102	0.251463	0.198989	2.18542	0.166007	0.248829	0.324835	0.489218	0.244557	0.876328	0.215816	0.234261	0.389257	0.258731	0.392359	2.23503	0.630052	1.27932	1.03416	0.156365	1.01882	0.137263	0.153757	0.13186	0.108498	0.157265	0.200586	0.746879	0.321484	2.03244	0.550136	1.13158	0.298069	0.762807	0.493119	0.101202	12.363	8.24853	0.987303	0.227624	3.07525	1.21228	0.100493	0.122794	0.110062	0.087706
ENSG00000178372	0.117345	0.069397	0.361234	0.052078	0.443968	0.044542	0.03951	0.10101	0.124548	0.129174	0.333236	0.138416	0.299315	0.091141	0.072399	0.374058	0.223899	0.118576	0.170467	0.270725	0.399093	0.070194	0.069858	0.075428	0.104122	0.105719	0.062637	0.055612	0.095124	0.145782	0.201289	0.678975	0.198842	0.306126	2.07433	0.063112	0.4594	0.391659	0.225479	0.096702	0.1704	0.709182	0.041958	0.046014	0.138349	0.054306	0.055307	0.050243	0.080179
ENSG00000170950	0.205904	0.38276	0.394156	0.295434	0.32528	0.243932	0.109702	0.167569	0.595307	0.13988	0.38536	0.32398	0.504331	0.221913	0.240162	0.225254	0.299392	0.308525	0.224414	0.409254	0.705931	0.315233	0.275124	0.245202	0.264368	0.167015	0.241877	0.202003	0.226201	0.250001	0.383362	0.390912	0.287778	0.169705	0.121087	0.202873	0.297906	0.093386	0.223061	0.108299	0.287581	0.362242	0.325471	0.209341	0.309295	0.117131	0.139912	0.108196	0.061525
ENSG00000106066	0.055574	0.138913	0.295936	0.24593	0.179001	0.062359	0.371654	0.129474	0.46348	0.112164	0.082975	0.14661	1.40725	0.370136	0.092174	0.193127	0.085527	0.38682	0.228161	0.272281	0.132908	0.123317	0.095007	0.941528	0.169135	0.073004	0.049467	0.792745	0.603298	0.129157	0.459279	0.539687	2.25285	1.00768	0.344232	0.394144	0.714623	0.127651	6.51032	0.139339	0.020018	0.159476	0.122512	0.413185	1.22743	8.2609	0.115551	1.45654	0.187192
ENSG00000034152	0.555707	1.28265	0.522045	0.774918	0.854796	0.773769	0.804093	1.01117	1.24678	0.727248	0.80417	0.649681	1.38801	0.851632	1.12678	0.900228	0.757129	0.745402	1.27208	1.17084	1.46021	0.646631	0.564995	1.7175	1.97129	1.23442	1.19621	1.0112	0.692571	1.89507	1.67793	1.34149	1.10099	1.29061	1.77358	1.30239	0.963245	1.76525	2.87936	0.691522	1.01662	1.58817	1.87241	1.37393	1.14786	2.66454	1.17801	2.17503	1.07647
ENSG00000162482	0.869843	0.803568	0.559771	0.764441	0.723554	0.482008	0.69222	0.561848	0.576443	0.68364	0.483593	0.800183	0.374972	0.943894	0.565693	0.70343	0.402646	0.355288	0.365991	0.50383	0.305321	0.555486	0.839691	5.78629	1.04795	0.722468	0.95787	0.754034	0.750513	1.27132	0.743572	0.40234	1.0743	0.899275	0.401965	0.45418	0.502414	0.176099	0.323714	0.597179	0.579067	0.687614	9.6782	0.935123	0.264634	0.394384	0.35225	0.375951	0.371439
ENSG00000140986	0.061471	0.432893	0.699212	0.157214	0.403018	0.326711	0.223456	0.541498	0.664461	0.202015	0.558772	0.518637	0.936507	0.439832	0.676684	0.424479	0.330736	0.292664	0.446997	0.440039	0.44315	0.208826	0.337646	0.558242	0.231862	0.419431	0.372291	0.450894	0.421261	0.053264	0.330756	0.172062	0.585817	0.227602	0.155106	0.34492	0.446419	1.47887	0.144825	0.166286	0.1704	5.25155	0.502084	0.252999	0.437377	0.070545	0.085264	0.046014	0.229082
ENSG00000118514	0.273472	0.213096	0.450516	0.317001	0.250059	0.239928	0.069758	0.412285	0.199649	0.294868	0.243356	0.149529	0.75273	0.157999	0.059642	0.311351	0.221414	0.055638	0.526392	0.091909	0.187359	0.205795	0.098383	3.004	0.251925	0.102619	0.047219	0.03762	0.169863	0.114224	0.113875	0.042261	0.119573	0.039848	0.082454	0.083681	0.401535	0.134532	0.019339	0.137292	0.10766	0.655665	2.39571	0.089516	0.130905	0.042859	0.142546	0.078846	0.147921
ENSG00000118113	0.517658	0.680209	0.622424	0.556436	1.34352	0.381763	0.500025	0.41055	1.02124	0.463064	0.465105	0.174114	0.819462	0.594467	0.803516	0.715261	0.139328	0.248859	0.605525	2.1848	1.52867	0.446527	0.388293	0.660299	0.192245	0.794439	0.106323	0.33967	0.190813	0.391781	0.392183	0.606959	0.263387	0.133374	1.64678	0.543398	1.19009	0.937088	0.305473	0.452297	0.108392	1.13986	0.654953	0.061562	0.519514	0.014641	0.135304	0.070638	0.149885
ENSG00000166825	0.201806	0.055637	0.197443	0.094598	0.263612	0.09439	0.278451	0.2481	0.073947	0.072942	0.319982	0.243602	0.504707	0.303068	0.344455	0.502567	0.237851	0.226201	0.38817	0.299008	0.423559	0.09524	0.206663	8.23506	0.076695	0.025138	0.194979	0.034894	0.190813	0.217211	0.433606	0.2361	0.222489	0.247761	0.541575	0.330153	0.090208	0.233816	1.25112	1.98076	2.05115	0.483886	7.63707	0.986712	0.208165	1.10848	0.062878	0.300711	0.177047
ENSG00000010219	0.117695	0.156203	0.231733	0.191217	0.114332	0.202442	0.116576	0.235864	0.155929	0.198613	0.089602	0.189999	0.249454	0.140654	0.125822	0.140022	0.13885	0.375554	0.19378	0.248859	0.302194	0.139909	0.189198	0.146459	0.367475	0.431311	0.132663	0.34076	0.214311	0.117534	0.132381	0.108886	0.20717	0.312455	0.138385	0.321626	0.156214	0.098582	0.108784	0.213443	0.319195	0.199075	0.123542	0.238944	0.294537	0.225743	0.273899	0.216019	0.32595
ENSG00000175931	0.2136	0.185218	0.981104	0.335136	0.410763	0.196987	0.200155	0.773024	0.218913	0.957947	0.212616	0.480918	0.30647	0.190482	0.178394	1.01997	0.462706	0.255279	0.623042	0.293618	0.237855	0.158255	0.647	0.186281	0.444677	0.124658	0.398631	0.239077	0.490622	0.388856	0.146005	0.152225	0.227991	0.164549	0.269706	0.390628	0.181296	0.239854	0.030547	0.36924	0.479952	0.912717	0.070146	0.169294	0.358064	0.048449	0.060245	0.067156	0.067743
ENSG00000000938	0.189911	0.129581	0.094298	0.273255	0.105716	0.089185	0.548363	0.47034	0.285936	0.472169	0.211057	0.244613	0.132108	0.11553	0.602158	0.243092	0.475989	0.281587	0.298666	0.225659	0.894946	0.549265	0.051928	0.1517	8.5794	1.36849	5.01998	0.210454	0.142119	0.077586	0.099069	0.715845	0.420141	0.303548	0.835642	0.379552	0.289325	0.428873	11.5243	0.220862	0.117181	1.0023	0.258035	2.45037	1.03158	13.7982	1.72833	9.00441	0.957888
ENSG00000141401	0.045679	0.239778	0.397622	0.133319	0.049179	0.118413	0.495394	0.275782	0.069953	0.143882	0.071726	0.134486	0.139188	0.20152	0.063682	0.106939	0.44388	0.071498	0.072771	0.114969	0.177334	0.160328	0.323209	7.7502	0.289764	0.178723	1.24407	0.446532	0.039918	0.907484	0.541023	0.247312	1.69484	0.415122	1.90077	0.354589	0.33993	1.40626	2.10667	0.192892	0.108148	1.35839	0.686177	2.25029	0.280291	1.85226	0.172175	0.356923	0.311224
ENSG00000163923	0.456387	0.197781	0.407653	0.118492	0.10649	0.133527	0.074244	0.11342	0.171597	0.178902	0.391374	0.133476	0.140619	0.173557	0.081223	0.188667	0.150604	0.053372	0.281585	0.046899	0.082872	0.436955	0.379561	0.028195	0.748663	1.4928	0.754539	0.032713	0.566778	0.020012	0.169946	0.167534	0.060827	0.510054	0.116906	0.093174	0.100549	0.0851	0.206579	0.286864	0.263412	0.240213	0.039247	0.228343	0.087783	0.050047	0.147484	0.165155	0.02749
ENSG00000143603	0.121793	0.071969	0.059005	0.03768	0.051987	0.050648	0.051233	0.068642	0.068399	0.123971	0.070612	0.03553	0.113128	0.089985	0.049329	0.078043	0.097472	0.061302	0.065799	0.096354	0.057762	0.042914	0.036908	0.044401	0.933416	0.106407	0.5753	0.026034	0.035388	0.038408	0.05993	0.061882	0.045286	0.025432	0.087932	0.047906	0.153794	0.060666	0.024943	0.04818	0.022948	0.147519	0.045752	0.035335	0.063913	0.046719	0.019917	0.024624	0.031253
ENSG00000096060	0.023889	0.075379	0.030916	0.02708	0.032431	0.037235	0.039944	0.063695	0.059921	0.039022	0.047223	0.033229	0.088122	0.030696	0.038485	0.05397	0.053323	0.034239	0.060396	0.063291	0.051048	0.03398	0.019094	0.039763	0.042411	0.032026	0.088014	0.042254	0.02916	0.043411	0.051503	0.035361	0.03257	0.073133	0.043101	0.049751	0.040484	0.089594	0.195811	0.064127	0.010253	0.554243	0.027104	0.048998	0.056726	0.094769	0.499405	0.044273	0.682663
ENSG00000188486	0.925268	1.15831	0.973735	0.749062	0.902207	0.824023	0.855586	0.941444	0.922504	0.794493	0.811216	0.917898	1.09288	0.936157	1.12418	0.946813	0.90521	0.955961	1.22778	1.23934	1.1445	0.908241	0.924615	0.895813	1.30234	1.78923	1.41014	1.99947	1.67955	2.19656	0.559262	1.09973	0.718032	1.97772	1.29943	0.673877	0.741465	1.0355	0.710544	2.07248	0.678329	1.19717	0.876191	0.755323	0.785225	0.423693	0.538976	0.620325	0.596136
ENSG00000149397	0.925268	1.15831	0.973735	0.749062	0.902207	0.824023	0.855586	0.941444	0.922504	0.794493	0.811216	0.917898	1.09288	0.936157	1.12418	0.946813	0.90521	0.955961	1.22778	1.23934	1.1445	0.908241	0.924615	0.895813	1.30234	1.78923	1.41014	1.99947	1.67955	2.19656	0.559262	1.09973	0.718032	1.97772	1.29943	0.673877	0.741465	1.0355	0.710544	2.07248	0.678329	1.19717	0.876191	0.755323	0.785225	0.423693	0.538976	0.620325	0.596136
ENSG00000143476	0.079863	0.135683	0.063109	0.043623	0.069316	0.176268	0.163105	0.111944	0.114694	0.061035	0.09556	0.047935	0.184304	0.101338	0.039867	0.261477	0.087343	0.045819	0.408128	0.785057	0.260022	0.420683	0.067413	0.195198	0.562259	0.671503	0.98421	1.75642	1.33116	0.79834	0.121277	0.646633	0.118978	0.562091	0.449895	0.146441	0.22222	0.290268	0.348547	0.325409	0.066158	0.798147	0.09454	0.097525	0.138092	0.052176	0.132999	0.151226	0.090651
ENSG00000165496	0.057073	0.128983	0.052621	0.088594	0.122658	0.091387	0.119977	0.125135	0.233027	0.145983	0.219076	0.0989	0.271974	0.164411	0.177543	0.194128	0.109035	0.283979	0.15051	0.180039	0.055003	0.365166	0.043428	0.201222	0.211546	0.632934	0.352375	0.357389	0.143818	0.397938	0.218457	0.133466	0.293429	0.499975	0.708213	0.158923	0.402855	0.172307	0.091202	0.780435	0.30296	0.334176	0.772153	0.280011	0.242046	0.146946	0.435539	0.19351	0.36784
ENSG00000078098	0.248284	0.057671	0.114179	0.074502	0.17145	0.051449	0.241546	0.098754	0.334228	0.219425	0.167398	0.093961	1.24516	0.104071	0.068785	0.182297	0.271966	0.256034	0.484298	1.30773	0.513605	0.213771	0.088836	0.165075	0.203419	0.065773	0.067456	0.05752	0.234695	0.077894	0.12112	0.184136	0.152143	0.035629	1.17512	0.037094	0.505165	0.161494	0.030767	1.4976	4.48289	0.370008	0.090854	0.116998	0.094714	0.11926	0.083289	0.044771	0.034689
ENSG00000151726	1.02142	0.586105	0.747957	1.23982	1.10155	1.13698	2.13687	1.16405	0.850883	0.882754	0.922024	1.23906	0.622468	1.1318	0.621242	0.880584	0.627548	1.51266	2.55104	0.629635	1.04653	0.822062	0.565034	2.76602	2.7412	0.506726	1.57557	0.207182	0.772737	1.1257	1.33878	0.891788	1.71953	0.872905	2.54801	1.10912	1.88678	1.40753	1.918	0.494679	0.255112	2.43616	2.79767	1.18113	1.01323	1.37309	0.278343	0.30183	0.278661
ENSG00000153574	0.25738	0.240735	0.366888	0.536095	0.405632	0.371954	0.3951	0.400657	0.520383	0.468467	0.567571	0.394142	0.944717	0.662061	0.461719	0.69715	0.256676	0.583818	1.03875	1.17898	0.934772	0.492791	0.465603	0.581256	0.874117	2.89435	2.17625	2.34034	1.01861	0.888241	0.688288	0.596178	0.415084	1.33022	0.370035	0.535487	1.3452	0.446707	1.10915	0.752635	0.515594	0.290501	0.190816	0.616087	1.02414	0.825238	1.39254	1.72766	1.3038
ENSG00000167165	0.595089	0.548216	0.506451	0.398242	0.747789	0.435347	0.47781	0.572999	0.995774	0.436065	0.663112	0.53585	1.40833	0.68645	0.74802	0.715989	0.735691	0.557887	1.08943	1.3571	1.00219	0.566228	0.382103	8.27452	0.729659	0.413232	0.640614	0.412865	0.554179	1.1689	1.05265	0.868897	0.549777	0.562599	1.25481	0.365781	0.5649	1.07951	0.292837	1.11383	0.340474	0.674773	4.05579	0.521964	0.526102	0.203248	0.322896	0.228124	0.409565
ENSG00000100225	2.88765	3.29599	3.15617	4.12812	3.42299	4.14264	2.72431	4.40323	3.85423	2.69514	2.38066	5.21635	2.69157	4.06897	2.49028	3.50495	3.02068	5.16335	3.85765	3.07627	3.17315	1.84992	2.9501	5.59145	2.97561	3.04483	2.71107	3.43895	2.76283	2.87963	2.80749	2.96795	5.79422	3.47615	2.73728	3.11342	2.80591	2.17835	2.58971	1.94137	1.91419	2.50232	2.72747	3.65899	2.60193	2.51378	3.54127	3.95003	3.22089
ENSG00000196188	0.655893	0.931594	1.02625	0.430591	0.974388	0.622892	0.616529	1.04308	1.02612	0.667981	0.565455	0.848455	1.72577	0.848023	0.970853	0.773964	0.44216	0.600686	1.05575	2.6604	1.54974	0.989729	0.443597	0.847785	0.22983	0.716614	0.561166	0.386013	0.455517	0.517089	0.65348	0.8312	0.769341	0.442312	1.08315	0.746271	0.851035	0.84314	0.419751	0.828189	0.452366	1.16446	0.639232	0.967239	0.588303	0.327699	0.28608	0.323594	0.379948
ENSG00000084110	0.270224	0.444499	0.46488	0.223996	0.409843	0.350083	0.422525	0.337005	0.486517	0.231982	0.335686	0.188371	1.26053	0.406982	0.296455	0.486867	0.488937	0.414828	0.751241	0.436066	0.705609	0.177558	0.280887	0.298761	0.205705	0.316123	0.36153	0.179104	0.204119	0.318043	0.510231	0.322454	0.34511	0.351951	0.538259	0.488724	0.6814	0.411178	1.00213	0.29002	0.106317	0.956969	0.550384	0.217743	0.249105	0.653402	0.179582	0.188908	0.254281
ENSG00000171303	0.716765	0.948943	0.884434	0.379371	0.532162	0.735699	0.164408	0.483183	0.966731	0.59504	0.77317	1.18299	0.528131	0.44677	1.40971	0.465616	0.487456	0.474305	0.497545	0.409199	0.610274	0.379205	0.966833	0.42329	0.456359	0.21798	0.142299	0.134941	0.118338	0.381313	0.458019	0.597256	0.643224	0.149781	0.183792	0.539706	0.100549	0.47381	0.05582	0.512331	0.041501	0.622139	0.631752	2.16046	0.206881	0.031146	0.107321	0.083324	0.150539
ENSG00000168065	0.047878	0.062936	0.071408	0.061268	0.079965	0.057555	0.0686	0.106738	0.085133	0.051629	0.089212	0.057926	0.139188	0.083783	0.112586	0.083185	0.11152	0.098939	0.17866	0.165869	0.080297	0.068917	0.044825	1.03371	0.079742	0.090567	0.062637	0.043345	0.046146	0.057574	0.065364	0.126782	0.057556	0.048755	0.129015	0.069265	0.11023	0.100548	0.06527	0.069243	0.021971	0.182082	0.083482	0.060619	0.09035	0.075336	0.061561	0.03706	0.051052
ENSG00000114204	0.357633	0.678773	0.464834	0.530581	0.384818	0.386968	0.655315	0.712279	0.971258	0.466866	0.920298	0.633366	1.46178	0.370136	0.527527	0.577288	0.853072	0.540894	1.32147	1.75715	1.14145	0.597443	0.389225	0.612222	0.563783	0.408411	0.29038	0.311864	0.266969	0.367458	0.480857	0.412689	0.462675	0.549433	0.962783	0.438094	0.542348	0.535178	0.113838	0.2855	0.192127	0.879038	0.53591	0.360104	0.517204	0.294956	0.145838	0.151972	0.21141
ENSG00000156239	0.015693	0.066884	0.046511	0.035781	0.052277	0.033832	0.029234	0.072634	0.109811	0.037421	0.079077	0.031208	0.77269	0.06423	0.050499	0.073264	0.031344	0.038015	0.083491	0.126194	0.034676	0.053124	0.027361	0.058198	0.04495	0.033059	0.03694	0.029714	0.039918	0.024169	0.026776	0.065332	0.018888	0.032113	0.072508	0.034457	0.041804	0.046482	0.087686	0.044002	0.024413	0.119645	0.035019	0.100352	0.055699	0.018901	0.068804	0.022634	0.117486
ENSG00000186205	0.142134	0.291467	0.34728	0.192994	0.286459	0.188079	0.230258	0.364036	0.361392	0.169197	0.242354	0.250113	0.569782	0.286143	0.322661	0.388802	0.32204	0.192214	0.409087	0.46321	0.452256	0.219514	0.152756	0.351718	0.251671	0.183888	0.195621	0.201185	0.166749	0.158406	0.291066	0.233728	1.02678	0.166189	0.452201	0.297102	0.390094	0.251791	1.32057	0.407102	0.126946	0.363088	0.523117	0.122495	0.186347	1.18089	0.116539	0.085313	0.117159
ENSG00000003137	1.2858	2.3437	0.489002	0.060165	0.182486	0.45243	0.089585	0.454373	0.14026	0.716809	0.372329	0.054333	0.1834	0.165988	3.95751	0.353399	0.12356	0.156465	0.15173	0.473824	0.120399	0.518954	0.99757	0.155917	0.133327	0.041323	0.093153	0.061609	0.114941	0.098522	0.776647	0.214107	0.693195	1.45703	0.73589	0.155056	0.11199	0.148856	0.02835	0.108811	0.174062	0.147403	0.114923	0.061405	0.362428	0.023959	0.022386	0.041537	0.064797
ENSG00000164879	0.105751	0.206037	0.157954	0.054896	0.158961	0.185676	0.127358	0.116804	0.200359	0.046827	0.169402	0.140998	0.558108	0.141074	0.094831	0.109396	0.322709	0.105611	0.345815	0.221436	0.25763	0.094442	0.048085	0.146037	0.037586	0.012397	0.130735	0.106862	0.088612	0.06173	0.219559	0.159771	1.30355	0.139702	0.59073	0.157868	0.150273	0.383092	0.145265	0.04025	0.044919	2.32378	0.101479	0.157202	0.17069	0.182883	0.013497	0.05273	0.019636
ENSG00000196139	0.51256	0.606804	0.601904	1.07709	0.529838	0.721135	1.11402	0.651056	0.752346	0.668631	0.60594	1.4633	1.22863	0.76587	0.3932	0.523409	0.62148	1.82377	2.6897	0.623467	1.4831	1.54617	0.666211	3.43391	0.307033	0.249489	0.34049	0.267429	0.793404	0.242996	4.68737	0.458184	0.643894	1.54974	1.15724	0.458047	0.822212	1.43702	0.085928	2.26515	2.94746	0.743515	5.52503	2.96446	0.633606	0.122322	0.134481	2.78375	0.347059
ENSG00000114388	0.114846	0.077054	0.123299	0.093495	0.184616	0.057455	0.072941	0.099882	0.147007	0.055932	0.156817	0.072519	0.100173	0.090721	0.114393	0.30134	0.174303	0.095792	0.116957	0.095131	0.076802	0.056793	0.637686	0.103262	0.163294	0.054753	0.708605	0.58529	0.19506	0.794491	0.094502	0.061882	0.223827	0.51568	0.089806	0.255262	0.082067	0.09465	0.035162	0.075383	0.042234	0.208456	0.381957	0.238865	0.149643	0.376415	3.08367	3.48665	2.57324
ENSG00000167972	1.45242	0.848557	0.985481	1.13726	0.431383	0.882139	0.523037	0.890348	0.768769	1.07862	1.0368	1.11238	0.848686	0.535599	0.599926	0.878445	0.970516	0.973156	0.411004	0.680424	0.682569	1.24881	1.18083	0.199295	0.122407	0.126725	0.082232	0.184011	0.631326	0.403634	0.145848	0.375172	1.21402	0.519899	0.113735	0.312397	0.11551	0.087769	0.108124	0.530409	0.036375	0.292039	0.146906	5.85903	0.242303	0.023959	0.219251	0.180327	0.307624
ENSG00000076555	0.509912	0.347014	0.493037	0.584068	0.615128	0.385692	0.539427	0.413956	0.468319	0.682264	0.355372	0.503931	0.520054	0.471606	0.501719	0.445389	0.44087	0.544607	0.934781	0.509401	0.673141	0.313039	0.415159	0.666595	0.539784	0.243979	0.45661	0.278538	0.171987	0.376463	0.549252	0.465192	0.946246	0.623386	0.997271	0.706189	0.464901	0.645486	0.168395	0.229091	0.181935	1.312	1.34707	0.59732	0.461569	0.163717	0.393483	0.09377	0.37013
ENSG00000023909	0.59952	0.227215	0.179203	0.286857	0.326345	0.291677	0.324618	0.397533	0.501919	0.258848	0.193126	0.285924	0.535211	0.372869	0.230275	0.515582	0.206507	0.387324	0.784184	0.460932	0.295525	0.153628	0.304115	0.293761	0.802248	0.321977	0.965579	0.63027	0.851016	1.02479	0.79098	0.427998	0.937843	0.251042	0.117483	0.297454	0.588332	0.73838	0.309429	0.860934	1.05414	0.419143	0.28438	0.319429	0.215352	0.125383	0.568868	0.643954	0.522306
ENSG00000138079	0.896981	1.20481	0.87381	0.754638	1.21268	2.00035	0.466666	1.4627	1.43163	0.77059	1.06531	1.06517	0.70995	1.08024	1.14356	1.51535	1.47842	0.4288	0.666095	0.728406	0.632855	0.823578	0.586573	7.38378	0.335984	0.459377	0.439746	0.229536	0.393092	0.228372	0.438882	0.428429	0.486173	0.271318	0.568675	0.868452	0.395595	0.431541	0.163395	0.380411	0.535979	0.636249	0.308178	0.139927	0.286066	0.250899	0.403771	0.30469	0.40122
ENSG00000133574	0.389718	0.089977	0.361234	0.465637	0.351999	0.159351	0.381351	0.111077	0.471204	0.31518	0.302496	0.187697	0.496272	0.193425	0.234633	0.188849	0.326436	0.267363	0.388781	0.355798	0.570172	0.108321	0.160673	0.105069	0.111233	0.069561	0.042722	0.115313	0.136457	0.122229	0.505427	0.926718	0.587602	0.249401	0.634984	0.122181	0.67942	0.149979	1.75724	0.080329	0.029295	0.670505	0.141269	0.479615	0.991029	3.59058	6.43038	2.74321	6.22905
ENSG00000196296	0.659592	1.10117	1.05016	0.800803	0.907952	0.787974	0.885826	1.25493	1.3639	0.725014	0.884435	1.01112	1.31517	1.12497	1.37189	1.2733	0.925578	1.05812	1.06695	1.33795	1.03572	0.942309	0.630613	1.31252	0.967383	0.968513	0.713263	0.91058	0.861703	0.75412	1.25447	1.46797	2.41581	1.02116	1.1864	1.12828	0.956094	4.44695	0.521282	1.04807	0.695271	12.2441	1.00625	0.848081	1.25913	0.383203	0.687958	0.486012	0.678572
ENSG00000196187	1.32378	0.974907	0.976574	1.10797	1.20499	0.97873	1.69386	1.09194	1.18866	2.06214	0.829675	1.64553	1.09269	1.53605	0.995518	1.01706	0.987653	1.6557	1.27168	1.28368	1.14243	0.450249	1.01015	2.56067	0.366459	0.229459	0.333316	0.325585	0.491377	0.992254	1.5523	0.596538	1.8282	0.68265	0.601974	1.01513	0.719977	1.11146	0.403488	0.607043	0.283023	0.738119	14.6908	2.61443	1.03886	0.335153	0.703074	0.264148	0.785641
ENSG00000090554	0.049777	0.064072	0.038622	0.064331	0.058037	0.027927	0.054561	0.104004	0.068	0.079796	0.154701	0.068815	0.077766	0.057344	0.044492	0.111671	0.147116	0.069358	0.324681	0.100216	0.208882	0.029433	0.076727	0.096575	0.203165	0.081441	0.073077	0.094322	0.058886	0.147399	0.05489	0.195456	0.12686	0.223852	0.091896	0.045093	0.127281	0.118382	0.091752	0.224443	0.078975	0.141444	0.06375	0.135765	0.415431	0.091309	1.30481	0.26477	1.57085
ENSG00000197208	0.6419	0.629478	0.628807	0.610842	0.577082	0.423202	0.85576	0.328717	0.426285	0.463665	0.658231	0.47059	1.0345	0.546426	0.821908	0.483818	0.530649	0.847782	0.427301	1.85951	1.5352	0.645462	0.383985	0.903212	0.503341	0.34436	0.25858	0.412184	0.622549	0.852065	1.09969	0.738269	0.51339	0.520602	1.35271	0.807626	0.931782	0.602584	0.764562	0.89078	0.547819	1.23405	0.332301	0.381148	0.499493	0.474911	0.158348	0.115409	0.253953
ENSG00000100365	0.075265	0.473993	0.20027	0.30683	0.329201	0.33657	0.325125	0.334618	0.479593	0.093353	0.637904	0.413563	1.14958	0.465955	0.129011	0.328234	0.448754	0.131227	0.834601	0.425397	0.295525	0.236823	0.106068	0.524323	0.228053	1.03876	0.364903	0.193007	0.501097	0.2861	0.709866	1.45239	0.186647	0.604048	0.210748	0.329274	0.591192	0.309577	2.4506	0.629157	0.138297	0.411876	0.364447	0.901437	1.45856	2.06948	0.173327	0.335284	0.595121
ENSG00000131471	0.179216	0.322935	0.249608	0.346899	0.240184	0.34683	0.636067	0.229963	0.806674	0.29717	0.435479	0.209251	0.996536	0.366247	0.236653	0.529051	0.639015	0.476193	2.42628	0.83679	0.976163	0.387022	0.198862	0.757898	0.330397	0.248972	0.239949	0.181557	0.375964	0.246614	0.78027	0.606744	0.826599	0.982135	0.683851	0.246648	0.728044	0.70917	0.178449	0.394822	0.136711	0.769774	0.977822	4.37432	1.32471	0.031678	0.097116	0.20321	0.13614
ENSG00000132819	0.474678	1.17436	0.701857	0.61415	0.540391	0.554127	0.785134	0.737965	0.964689	0.570526	0.60878	0.593851	1.18739	0.825526	0.867091	0.34184	0.47962	0.584825	0.704006	1.00305	1.16518	0.607493	0.317155	0.696326	4.19256	2.04826	1.5245	1.13105	0.981527	1.84499	0.621979	1.67102	0.799085	0.962211	1.25527	0.607741	0.578211	1.24337	0.884993	0.607839	0.369851	2.00136	0.419578	0.694923	1.05802	0.786638	1.59829	1.9642	1.97337
ENSG00000118520	0.286966	0.401784	0.489002	0.208556	0.892971	0.456033	0.502341	0.450641	0.934151	0.272355	0.53594	0.252808	1.20637	0.352476	0.486064	0.755216	0.928278	0.431129	0.902448	1.09718	1.5307	0.372983	0.104088	0.630176	0.342841	0.255515	0.380964	0.345667	0.259891	0.2988	0.295948	0.420451	0.276326	0.236509	1.66955	0.284972	0.833213	0.889623	0.474253	0.499028	0.1704	0.756702	2.76086	0.25457	0.301852	0.064422	0.202791	0.118394	0.16003
ENSG00000091428	3.25938	0.34495	1.04795	0.429366	0.521126	1.10425	0.06064	0.701258	0.537783	1.29204	1.07667	0.636622	0.18709	0.51941	0.43312	1.1118	1.01658	0.24546	0.743136	0.873465	0.289087	0.222865	0.624529	0.096033	0.166595	0.143254	0.045934	0.019628	0.068228	0.150709	0.120962	0.122039	0.120316	0.016174	0.355908	0.247527	0.186796	0.107991	0.108124	0.167821	0.005859	0.229909	0.064509	0.082291	0.044148	0.061227	0.048393	0.045766	0.096214
ENSG00000140284	0.205204	0.238163	0.281208	0.197896	0.235199	0.083329	0.086763	0.327546	0.447679	0.127373	0.187445	0.200439	0.539919	0.199995	0.151656	0.361863	0.223039	0.156402	0.278665	0.344518	0.092392	0.10537	0.096229	2.93815	0.056124	0.090567	0.081429	0.172834	1.08076	0.734146	0.512594	0.138857	0.163818	0.080516	0.165269	0.419371	0.129811	0.284089	0.050766	0.179162	0.084712	0.490422	0.921553	0.110167	0.083292	0.015706	0.104194	0.084816	0.141376
ENSG00000163219	0.295412	0.346207	0.548462	0.293229	0.367247	0.507232	0.292851	0.406644	0.47258	0.287814	0.369211	0.394872	0.664947	0.340439	0.423021	0.64541	0.652633	0.405828	0.603215	0.828455	0.779743	0.252936	0.284554	0.624814	0.902561	0.703528	0.967667	0.37361	0.584472	0.29372	0.341703	1.91413	0.334848	0.813836	0.510943	0.524236	0.509565	0.406685	1.23189	0.267592	0.230577	0.597149	0.384125	0.555153	2.4374	1.95395	4.2647	4.65405	3.42477
ENSG00000124299	1.60705	1.6398	1.65487	1.93791	1.43859	1.29523	1.55999	1.33127	1.03961	1.7557	1.06264	1.8378	0.26399	1.60564	1.76714	1.39712	0.896743	1.94065	0.67115	0.251609	1.39282	0.835622	2.62549	14.7413	0.709808	0.408756	0.398309	0.40973	0.604714	1.45367	1.0948	1.22362	2.66198	1.56298	0.856977	2.47861	0.658738	0.836681	1.18651	0.645701	1.03656	0.792611	6.63637	3.8253	1.38297	0.940771	0.764416	0.798165	0.865928
ENSG00000079337	0.137036	0.046065	0.071225	0.091412	0.111912	0.202893	0.080322	0.080617	0.064804	0.1758	0.084423	0.066682	0.163817	0.135503	0.039123	0.072172	0.06909	0.125499	0.081138	0.163646	0.070363	0.0611	0.086857	0.079887	0.054601	0.026516	0.026982	0.027806	0.050959	0.900403	0.036383	0.037733	0.505954	0.035863	0.081734	0.064519	0.055885	0.085943	0.030108	0.149231	0.041746	0.111341	0.040982	0.079779	0.077003	0.135499	0.027324	0.025619	0.040907
ENSG00000181788	0.075665	0.074901	0.099405	0.055264	0.059054	0.076873	0.069613	0.083655	0.086908	0.075643	0.098122	0.084868	0.120208	0.070958	0.107057	0.106939	0.099957	0.08824	0.10981	0.13564	0.128033	0.135442	0.535111	0.101937	0.160246	0.102619	0.111141	0.548215	0.093708	0.151786	0.090879	0.244077	0.077187	0.496928	0.164909	0.078583	0.094608	0.117259	0.759507	0.111369	0.13964	0.17693	0.235918	0.217193	0.084703	0.696128	0.414141	0.483774	0.330532
ENSG00000113263	0.38432	0.414706	1.06254	0.2735	0.653851	0.426505	0.441122	0.520845	0.796998	0.43755	0.752789	0.279301	1.93764	0.597621	0.605454	0.633442	0.939841	0.517103	1.58188	1.57306	0.864777	0.476997	0.417983	0.326294	0.598575	0.507587	0.370363	2.30109	0.394366	0.457206	0.481329	1.26178	0.534062	2.33345	0.906276	0.512633	1.45037	0.546272	0.317341	0.594877	0.252915	0.888342	0.412422	0.484954	2.12118	0.10036	9.28689	3.5364	9.60965
ENSG00000120915	0.078863	0.095241	0.109164	0.091044	0.103296	0.085281	0.168749	0.089816	0.121529	0.075443	0.065266	0.141783	0.24132	0.111114	0.110353	0.256198	0.189593	0.112157	0.667489	0.139419	0.156731	0.053921	0.057167	2.68313	0.074663	0.123625	0.059104	0.173379	0.756742	0.23199	0.070876	0.407299	0.550868	1.88059	0.124835	0.605631	0.203298	0.144221	0.053403	0.061057	0.051511	0.168088	3.00101	0.073026	0.074436	0.023692	0.570514	0.069395	0.672191
ENSG00000124587	0.276604	0.418296	0.38078	0.256468	0.384592	0.213737	0.26832	0.284692	0.475317	0.243672	0.295406	0.295616	0.557104	0.485876	0.218651	0.408006	0.337457	0.251377	0.421927	0.403883	0.285377	0.290984	0.162924	0.357903	0.405822	0.254827	0.179453	0.214361	0.225541	0.278685	0.273005	0.395368	0.29804	0.265262	0.239627	0.251511	0.364132	0.272949	0.128343	0.436891	0.309552	0.315184	3.48994	0.186988	0.245811	0.049071	0.263145	0.144759	0.245335
ENSG00000166869	0.065769	0.088541	0.103509	0.051588	0.077738	0.063861	1.12567	0.09589	0.088151	0.038222	0.074288	0.061294	0.11245	0.087567	0.096426	0.082275	0.178125	0.071246	0.225547	0.265612	0.338387	0.096516	0.040867	0.078561	0.073901	0.070594	0.053643	0.071151	0.067096	0.048799	0.114505	0.059079	0.040899	0.048755	0.948224	0.107941	0.071946	0.076253	0.058018	0.064979	0.025145	0.218222	0.08771	0.05952	0.075206	0.016239	0.039175	0.056461	0.036326
ENSG00000185133	0.119244	0.583413	0.309205	0.176084	0.235828	0.141334	0.170993	0.271574	0.389489	0.142031	0.282505	0.140268	0.303984	0.116528	0.243936	0.222751	0.199197	0.13557	0.529834	0.4691	0.340135	0.216404	0.202006	0.292797	0.236433	0.138088	0.317523	0.183602	0.318069	0.20759	0.134823	0.266609	2.52687	0.101378	0.428272	0.218344	0.34235	0.337874	0.116256	0.204063	0.143302	0.828135	0.179161	0.172828	0.228699	0.083855	0.052344	0.085313	0.070688
ENSG00000072832	4.47381	4.3458	3.77066	2.67533	3.14108	3.76288	0.235178	2.85354	2.96091	2.88705	3.78521	4.84252	0.513746	3.40492	7.27884	2.98346	3.01017	2.09799	0.990384	0.205989	1.95269	16.9682	4.6714	1.64014	0.81393	0.587479	0.580761	0.800923	0.689079	1.66934	1.09181	0.945692	0.533765	0.801882	1.47005	3.90329	0.726504	0.958433	0.332285	1.97889	0.447727	0.507569	0.810533	0.844116	0.839076	0.20977	0.251842	0.34772	0.356058
ENSG00000111845	0.019091	0.018187	0.085726	0.060533	0.016845	0.030429	0.065705	0.11854	0.088151	0.080946	0.042434	0.021778	0.046848	0.105963	0.012864	0.046416	0.207654	0.125877	0.10432	0.03523	0.021891	0.029992	0.012807	0.016989	0.018285	0.160472	0.2059	0.12649	0.160804	0.131774	0.061269	0.089481	0.058299	0.013126	0.020614	0.114973	0.031463	0.082011	0.256685	0.122455	0.032225	0.127104	0.010191	0.007852	0.021561	0.095035	0.115551	0.174855	0.146939
ENSG00000197444	1.27371	1.68132	1.61894	2.29645	1.20324	1.29613	0.053114	1.88014	1.36896	2.15473	1.50925	1.79413	0.4498	1.85226	1.55228	1.24222	1.82894	0.562922	0.213084	0.53756	0.230773	0.107524	2.08165	5.73159	0.088885	0.039601	0.02634	0.48497	0.078703	0.108375	0.044888	0.046142	1.86661	0.03141	0.21219	1.19685	0.186136	0.143519	0.024394	0.09619	0.087153	0.102883	2.59965	0.125793	0.048512	0.021296	0.029958	0.084318	0.026181
ENSG00000180573	0.948057	0.472617	0.736421	1.24705	0.646107	0.495871	1.94033	0.724254	0.776847	0.78835	0.384246	1.01696	0.11953	0.746895	0.615767	0.755489	0.137894	1.23863	0.688754	1.18803	1.0801	0.825572	0.851684	0.94683	0.520356	0.276866	0.577549	0.374564	3.5207	1.28372	0.425258	0.548743	1.77589	2.54535	1.07479	1.78209	1.11836	1.17722	0.307231	0.13644	0.425756	0.664815	0.432262	0.530811	1.12861	1.11061	0.266986	0.534514	0.289952
ENSG00000175520	0.423802	0.429304	0.449239	0.249238	0.748047	0.449327	0.402915	0.303118	0.486206	0.352801	0.595971	0.265942	0.597951	0.56682	0.605773	0.816193	0.455252	0.559272	0.44569	1.76988	0.830101	0.409835	0.293403	0.473656	0.568862	0.428729	0.256331	0.324949	0.262439	0.532945	0.556773	0.50756	0.503277	0.39848	0.533214	0.4889	0.649057	0.701166	0.208557	0.601869	0.222887	0.546246	0.255107	0.234154	0.524391	0.245708	0.151764	0.160926	0.315805
ENSG00000114126	0.108099	0.387187	0.350016	0.172286	0.285588	0.2105	0.27657	0.196033	0.340309	0.176951	0.222529	0.279469	0.625292	0.623113	0.188653	0.44846	0.351043	0.197501	0.402507	0.149449	0.702528	0.225257	0.211145	0.373346	0.828532	1.27499	1.54602	2.64498	0.744426	0.551803	0.409035	0.465731	0.156456	2.15167	0.514258	0.393353	0.369853	0.263306	0.126475	0.231265	0.354715	0.360858	0.230334	0.255276	0.249875	0.11154	0.299248	0.766452	0.233663
ENSG00000074410	0.754581	0.810707	0.651424	0.868576	1.33326	0.549105	0.438831	0.595475	1.21831	0.497617	0.56228	1.26121	1.12718	3.39908	0.943548	0.696832	0.669627	0.391876	0.996484	1.26207	0.95884	0.706429	0.527252	9.55656	0.680984	0.499896	0.483485	0.390966	0.461132	0.571174	1.17915	0.989893	0.775215	0.452157	2.96254	1.13101	0.97982	2.03415	0.221486	1.03958	3.12774	0.965901	0.527363	0.448782	0.501504	0.116421	0.276094	0.198277	0.336532
ENSG00000100325	0.04208	0.080644	0.108525	0.132094	0.079771	0.058355	0.295673	0.192475	0.087441	0.183004	0.088098	0.123485	0.095428	0.087777	0.060918	0.495741	0.141908	0.142241	0.224239	0.111579	0.127114	0.07817	0.12458	0.191101	0.125454	0.267912	0.337921	0.573568	0.462028	0.065271	0.072451	0.386168	0.237658	0.363789	0.114167	0.061003	0.104509	0.135374	0.316901	0.243033	0.377175	0.21776	0.455247	0.138199	0.091377	0.532412	0.722936	0.68375	0.541287
ENSG00000182450	0.87659	1.67869	1.13058	1.13444	1.31816	1.38502	1.25216	1.46552	1.71153	0.845482	0.89624	1.28986	3.10032	1.40769	1.65317	1.88713	1.42596	1.05145	2.1515	2.76959	2.36724	1.38824	0.959032	1.6058	1.01456	1.36126	0.943415	0.777751	1.07778	0.956745	1.16348	1.04035	0.743761	0.908299	1.85147	1.34663	0.999548	1.60694	0.356239	1.45411	0.417944	1.53555	1.25385	0.819146	1.23872	0.290697	0.539897	0.155206	0.565831
ENSG00000172461	0.008996	0.13329	0.02663	0.019728	0.025655	0.091787	0.052101	0.017182	0.037373	0.041724	0.050899	0.043108	0.097386	0.015453	0.042738	0.034858	0.020928	0.013595	0.066583	0.098688	0.333236	0.021537	0.012691	0.045185	0.014476	0.029959	0.025697	0.009269	0.01189	0.021706	0.016695	0.032127	0.008923	0.009845	0.023497	0.020569	0.022222	0.121191	0.012307	0.01876	0.016356	0.037677	0.017238	0.01382	0.008214	0.009051	0.010535	0.025619	0.006872
ENSG00000088179	0.703671	0.719454	0.914438	0.743793	1.08979	0.994645	0.629988	1.10009	1.02044	0.923927	1.04337	1.2371	0.334262	0.445509	0.817018	1.22693	1.70117	0.463354	0.625047	1.21587	0.698849	0.365804	0.740843	0.579087	0.700919	0.411166	0.350769	0.75458	0.311416	0.568043	0.529368	0.25184	0.616306	0.467862	0.714556	1.09699	0.723644	0.755934	0.370743	0.249685	0.422826	0.405533	0.40776	0.276399	0.670183	0.336484	3.81813	7.815	2.57389
ENSG00000198610	0.387769	0.547099	0.547094	0.965522	0.471511	0.616186	0.989703	0.632703	0.687054	0.484977	0.584555	1.38309	1.1767	0.574021	0.390063	0.568687	0.836826	1.71501	2.43334	0.778056	1.4137	1.56221	0.558514	1.40133	0.442646	0.29219	0.336957	0.240304	0.785901	0.261084	3.96372	0.407299	0.55295	0.991394	1.12885	0.423766	0.788659	1.20713	0.118014	2.09324	1.67287	0.763276	5.33915	2.07558	0.521054	0.094104	0.148472	0.427188	0.339368
ENSG00000118515	1.7056	0.867581	1.46646	2.33014	1.86813	1.77259	6.36183	1.60454	0.796732	2.31832	0.528923	2.03144	0.484597	2.20274	0.960753	0.73046	0.499783	2.19932	0.905324	0.446096	0.836264	1.00584	1.26617	2.21429	0.538895	0.139122	0.752291	0.056975	0.615189	0.188886	1.74828	2.11627	1.91257	0.987292	0.742377	0.158396	1.53442	1.20587	18.2934	2.53948	5.07148	0.406686	0.145931	1.57547	1.81984	9.10238	0.210033	0.327573	0.31286
ENSG00000100867	0.215149	0.284228	0.174917	0.414172	0.302191	0.207347	0.138647	0.370328	0.28638	0.232733	0.399839	0.232152	0.456692	0.332292	0.226819	0.549665	0.45616	0.262768	0.541556	0.628051	0.36805	0.1837	0.150136	0.508539	0.282399	0.634828	0.287329	0.224084	0.488782	3.53926	0.156007	0.246341	0.202932	0.124466	0.365999	0.337624	1.04993	0.390605	0.072522	0.180356	0.138908	0.73348	0.355123	0.143853	0.168508	0.057367	0.110613	0.153838	0.118141
ENSG00000153395	0.991936	0.16751	0.681064	0.365892	0.073285	0.354237	0.546337	0.424347	0.13884	0.445254	0.129307	0.141783	0.194321	0.28341	0.56261	0.250191	0.488889	0.13343	0.131772	0.332738	0.303435	2.00227	0.490868	0.512093	1.13849	0.406001	0.450347	0.633814	0.363791	0.394398	0.086627	0.533003	0.392776	0.499975	0.171251	0.12095	0.421557	0.099705	1.77284	0.35696	0.197254	0.161782	0.107442	4.0984	0.940207	2.00426	1.8689	6.65469	1.17977
ENSG00000108352	0.852002	0.080046	0.162058	0.076217	0.108427	0.34763	0.046312	0.177896	0.159169	0.345297	0.187334	0.09194	0.118551	0.114058	0.066021	0.135517	0.14401	0.041539	0.108329	0.115136	0.084344	0.194947	1.03122	0.064704	0.071108	0.045456	0.041116	0.048252	0.038219	0.065887	0.069301	0.13821	0.036288	0.029769	0.203685	0.121829	0.075687	0.293779	0.029668	0.070437	0.036863	0.123567	0.056161	0.041931	0.044918	0.020232	0.030616	0.023132	0.030762
ENSG00000186280	0.100753	0.135922	0.18121	0.044358	0.11288	0.223512	0.159921	0.090944	0.148161	0.094654	0.117836	0.103391	0.129171	0.03406	0.054751	0.063162	0.122031	0.070743	0.106586	0.224993	0.094369	0.055836	0.133429	0.136036	0.083044	0.10744	0.078056	0.059974	0.036521	0.107913	0.056859	0.175943	0.042683	0.052037	0.205127	0.126928	0.144553	0.143098	0.031866	0.076577	0.133537	0.579387	0.035019	0.153904	0.156059	0.033276	0.025678	0.118891	0.053016
ENSG00000100994	0.146532	0.583891	0.216868	0.211007	0.174451	0.334718	0.177867	0.21686	0.264275	0.502387	0.268972	0.452292	0.242374	0.213609	0.41526	0.189942	0.279993	0.282846	0.197397	0.273281	0.155535	0.131134	0.725823	0.175076	0.119105	0.117082	0.112747	0.116404	0.10758	0.189194	0.169946	0.123979	0.365113	0.135718	0.167359	0.171405	0.154894	0.147592	0.254048	0.182147	0.077144	0.208995	0.110803	0.10789	0.115248	0.111274	0.094153	0.33802	0.416601
ENSG00000053702	0.119744	2.39623	0.387043	0.103788	0.119947	0.412492	3.35241	0.220331	0.229832	0.120969	0.109148	0.885276	0.967312	0.298232	0.980846	0.51458	0.453436	0.133682	1.10429	0.707485	1.36367	0.101621	0.056236	0.180136	0.119613	0.063707	0.206221	0.080692	0.063982	0.244921	0.217039	0.454519	0.129388	0.180253	0.588279	0.281456	0.277884	0.35936	0.221523	0.16458	0.135246	0.246364	0.107984	0.185313	0.264634	0.08838	0.116539	0.199728	0.124686
ENSG00000100889	0.76934	0.50241	0.623062	0.674683	0.537486	0.476153	0.586426	0.497241	0.67174	0.580631	0.461318	0.366975	0.536793	0.618225	0.519872	0.596582	0.479524	0.784466	0.605699	1.75165	0.858983	0.52358	0.572834	5.49181	2.02987	2.04722	1.6138	1.36031	1.79489	1.56127	1.08079	1.15268	1.26964	0.786177	0.415875	0.566428	1.28975	0.577447	0.765221	1.67104	1.06195	0.704184	11.134	0.9608	1.28877	1.0422	0.603105	0.655893	0.851202
ENSG00000175482	0.070667	0.101463	0.149929	0.124006	0.133791	0.19959	0.22664	0.175032	0.104219	0.10586	0.219299	0.318142	0.104391	0.120681	0.129809	0.271033	0.176119	0.146269	0.51881	0.156422	0.256803	0.130496	0.100595	0.300749	4.90847	0.731421	0.388673	0.175015	0.17043	0.268782	0.214204	0.708946	0.158984	0.132202	0.21392	0.195841	0.218699	0.206151	1.6267	0.34758	0.826367	0.368163	0.309642	0.287078	0.667873	2.19407	2.02758	1.94579	1.45139
ENSG00000132141	0.496368	0.545484	0.470671	0.607533	0.490727	0.504279	0.40002	0.785086	0.65878	0.364908	0.421891	0.377752	0.922196	0.502065	0.311711	0.48391	0.627261	0.503886	0.567004	1.44481	1.26056	0.51353	0.413093	0.585111	0.902561	0.478316	0.764497	0.544671	0.469389	0.772477	0.724986	0.543784	0.559642	0.479582	0.999542	1.11633	0.588992	0.765202	0.308989	0.505168	0.466769	0.610144	0.326989	0.425277	0.825472	0.285106	0.44772	0.302949	0.352131
ENSG00000106638	0.551842	0.684158	0.564194	0.58468	0.715035	0.404535	0.648875	0.48071	0.752257	0.581432	0.536775	0.307871	1.30896	0.509581	0.597427	0.483181	0.560034	0.566447	0.862969	1.71934	0.805451	0.425947	0.517181	0.703013	0.747774	0.447152	0.406982	0.568252	0.708189	1.10845	0.718922	0.747433	0.830838	0.559161	0.778991	0.744338	0.735855	0.488906	0.479637	0.794079	0.664511	0.614796	0.734586	0.648438	0.723443	0.422868	0.28822	0.422463	0.308769
ENSG00000112096	0.319251	0.117376	0.135976	0.204267	0.077206	0.258296	0.169039	0.079055	0.676445	0.099907	0.08214	0.254997	0.968065	0.095556	0.185836	0.105756	0.258588	0.086666	0.680911	0.416478	0.077491	0.574869	0.232161	0.373828	0.308176	0.232615	0.374379	0.242485	0.092717	0.124385	0.595519	0.439857	0.2648	0.360507	0.307402	0.378586	0.553239	0.372911	2.64004	0.22956	3.62625	1.51179	0.205615	0.572507	0.577779	1.35738	0.166907	0.362768	0.120922
ENSG00000172575	1.276	1.21648	0.991956	0.547123	0.652109	0.981533	0.16296	0.56302	0.4997	0.835777	0.770275	0.778966	0.773066	1.2314	0.935451	0.968911	0.809496	0.224439	0.262412	0.365245	0.246777	0.715655	0.659575	0.190017	1.02294	0.616749	1.13454	1.38376	0.248001	0.10545	0.264605	0.638439	0.0989	0.911112	0.238281	0.252449	0.441139	0.174835	0.170538	0.157588	0.09765	0.274892	0.143329	0.12752	1.3976	0.167443	6.81686	4.46813	6.29942
ENSG00000141096	0.048577	0.280818	0.144092	0.056857	0.112977	0.099795	0.13966	0.185619	0.136532	0.055932	0.182545	0.181635	0.219703	0.122152	0.139483	0.150078	0.115342	0.086981	0.168201	0.322291	0.286971	0.090933	0.110375	0.081212	0.096757	0.069905	0.060389	0.047706	0.086347	0.045413	0.089777	0.095734	0.074956	0.091416	0.141412	0.101261	0.121231	0.151805	0.015603	0.150425	0.046872	0.638595	0.084566	0.066116	0.153749	0.023692	0.041151	0.048999	0.035344
ENSG00000077080	0.340791	0.616197	0.244045	0.194342	0.22392	0.230669	0.048121	0.289537	0.201469	0.345997	0.213173	0.296701	0.123409	0.488083	0.535766	0.254059	0.382387	0.047456	0.075516	0.101411	0.103429	0.777234	1.25447	0.068319	0.055489	0.039774	0.034531	0.049069	0.04105	0.042565	0.045203	0.037948	0.033091	0.027659	0.053624	0.16534	0.070846	0.094299	0.023844	0.081693	0.037351	0.179775	0.040494	0.029839	0.03478	0.021829	0.022715	0.020023	0.026672
ENSG00000149591	0.351436	0.743325	0.673494	1.41848	0.489324	0.864121	3.97147	0.753282	1.02381	1.39945	0.92982	1.07724	3.65297	0.645452	0.513812	0.674352	0.552772	1.36306	4.19458	2.63309	3.21983	0.312521	0.496107	1.44302	0.303732	0.226245	0.531615	0.293327	0.251823	0.443659	4.26463	1.15258	1.53601	1.20505	1.75129	1.24133	1.10648	0.680312	0.581608	10.661	11.9972	1.3354	0.757462	3.10258	3.83629	0.378944	1.32275	1.12226	1.27206
ENSG00000106125	1.22898	1.66451	1.37713	2.38915	1.12798	0.835845	3.89463	1.11732	1.11347	1.30264	0.991021	2.02908	2.40243	1.78004	2.56204	1.35016	1.44497	7.71117	4.02407	2.6172	4.13749	0.865614	1.11691	20.5537	0.506389	0.602458	0.460304	0.566616	0.554038	0.485223	3.45688	0.931893	1.44685	2.87198	2.69403	1.03265	1.80119	1.5528	0.14944	0.852321	0.361673	1.95427	0.784458	11.105	2.63722	0.07294	0.250196	0.122249	0.245281
ENSG00000149809	0.603668	0.58413	0.409523	0.505829	0.428624	0.482459	0.212384	0.66134	0.647195	0.42009	0.95811	0.284858	0.569293	0.401673	0.44928	0.636536	0.262171	0.264845	0.409479	0.569066	0.343676	0.340838	0.672731	0.509623	0.48112	0.329208	0.232561	0.273426	0.329818	0.976681	0.300594	0.215293	0.94699	0.27542	0.232804	0.397836	0.34213	0.505547	0.047909	0.252584	0.108392	0.394076	1.53834	0.540077	0.257318	0.239718	0.206906	0.15931	0.14743
ENSG00000138080	0.019891	0.050133	0.067121	0.0435	0.020717	0.034333	0.104202	0.086084	0.073681	0.029817	0.036531	0.073305	0.082022	0.053928	0.030299	0.088372	0.112953	0.105485	0.19548	0.057068	0.275198	0.05089	0.01956	0.033015	0.046474	0.030992	0.049146	0.021809	0.030292	0.028479	0.075444	0.060804	0.092654	0.030941	0.170963	0.046939	0.072826	0.04887	0.075819	1.01153	1.65151	0.09404	0.08565	0.565832	0.198154	0.046054	0.026995	0.01766	0.02389
ENSG00000130957	0.048577	0.041758	0.052074	0.026345	0.046759	0.039237	0.038642	0.053716	0.076433	0.024214	0.064821	0.042097	0.13015	0.051825	0.062087	0.045688	0.039658	0.028952	0.057781	0.088741	0.059878	0.033342	0.02282	0.069042	0.047744	0.034436	0.03951	0.022354	0.031425	0.04803	0.049141	0.054335	0.050714	0.031644	0.063138	0.043071	0.051925	0.054346	0.020218	0.081182	0.023924	0.472429	0.063641	0.026384	0.034138	0.037801	0.015143	0.017162	0.026508
ENSG00000015532	0.037383	0.121564	0.082807	0.058327	0.046081	0.059557	0.071784	0.067601	0.086553	0.049428	0.104248	0.113719	0.143933	0.069801	0.068359	0.076359	0.144106	0.097681	0.16733	0.077572	0.113593	0.053602	0.03784	0.093382	0.200118	0.078514	0.060389	0.205274	0.060018	0.075277	0.058749	0.084306	0.302947	0.173221	0.107681	0.052916	0.080527	0.082573	0.050766	0.366511	0.666952	0.099807	0.071231	0.03879	0.26566	0.168508	0.365089	0.22858	0.367185
ENSG00000064999	0.720563	0.807577	0.645451	0.603674	0.668373	0.661629	1.27416	0.668282	0.764507	0.617652	0.517563	0.595872	0.873993	0.729339	1.01263	0.52177	0.704857	0.588287	0.820091	1.50365	1.18638	0.585478	0.73246	0.760006	0.347158	0.331619	0.429307	0.334354	0.444617	0.569737	0.714749	0.458723	0.795665	0.538651	0.936692	0.607477	0.368532	0.401629	0.454144	0.362503	0.279524	0.757009	0.515527	1.39903	0.684172	0.268868	0.318342	0.228704	0.292897
ENSG00000092068	0.635263	0.747644	0.73591	0.572096	0.628604	0.476893	0.384043	0.531467	0.642978	0.759093	0.715567	0.529773	0.742909	0.498491	0.818548	0.715425	0.888563	0.471964	0.63615	0.840447	0.638548	0.439858	0.694946	6.836	0.33893	0.388232	0.239949	0.259632	0.562418	1.54071	0.761086	0.438822	0.965089	0.384697	0.573115	0.720605	0.487563	0.597304	0.167109	0.542655	0.276253	0.643946	0.701009	0.634681	0.590459	0.129163	0.181129	0.110982	0.180582
ENSG00000115317	0.241687	0.397955	0.440667	0.700538	0.247832	0.606977	0.752136	0.377183	0.388379	0.364658	0.606608	0.865238	0.349401	0.211401	0.374542	0.44928	0.35993	0.367687	0.246594	0.300453	0.196787	0.94522	1.0293	0.476307	0.957542	0.416159	0.685156	1.24786	1.26506	0.772554	0.402105	0.616878	0.634004	1.09969	0.222497	0.310902	0.512865	0.359711	0.328988	0.366511	0.375954	0.194308	0.313328	0.748711	0.674418	0.355651	0.963421	0.997395	1.26862
ENSG00000171848	0.318501	0.248632	0.361507	0.23098	0.274213	0.262449	0.340249	0.574735	0.493352	0.360206	0.460316	0.34632	1.01563	0.456704	0.394316	0.488187	0.404891	0.420241	0.495758	0.908639	0.621357	0.362215	0.218655	0.490404	0.741933	3.5433	4.47247	6.54928	1.66339	5.49209	0.314297	1.79554	0.295214	3.70176	0.588712	0.310199	0.498784	0.587558	0.755442	1.74123	0.537566	1.17062	0.381414	0.265641	0.514765	0.154932	0.285751	0.63786	0.254444
ENSG00000133606	1.36786	1.52135	0.924652	1.61637	0.921046	1.34108	1.68055	1.3212	0.299873	1.34847	0.877195	1.29345	1.34157	1.23508	1.89663	1.08377	1.29676	1.47969	1.4807	0.752606	1.66361	2.73563	1.45002	1.88812	1.59205	1.19631	1.4246	2.06037	2.29967	1.74061	2.28269	1.89721	1.87792	2.05428	1.61809	3.27111	2.34585	0.925292	2.67498	1.12205	1.51724	0.683731	0.234833	2.05022	2.09577	2.84893	2.8529	2.60666	2.6436
ENSG00000176876	0.893982	0.840181	0.8651	0.991684	0.878546	1.00656	0.74215	0.59721	0.667213	0.802958	0.999708	0.877754	0.837087	0.844974	1.13936	0.969366	0.370203	0.499858	0.76963	0.922475	1.37424	0.779308	1.21879	3.7866	1.39067	1.75245	1.57493	2.09799	1.17234	0.975834	0.613002	0.691049	0.917468	1.6919	0.838958	0.542168	0.846855	1.26738	0.492713	0.330525	0.511688	1.18069	9.89216	0.973049	0.307755	0.095302	0.409203	0.097003	0.161993
ENSG00000179091	1.42389	1.58614	1.3101	0.920123	1.04409	1.07322	0.571085	0.986673	0.814753	0.919224	1.33573	0.99731	0.55856	1.23461	1.72748	0.955532	1.01591	0.922302	0.928158	0.21049	0.597075	0.858355	1.8627	2.37304	4.54188	1.7552	2.52011	1.34641	1.68504	1.20059	0.696715	0.855133	1.74132	1.67924	0.50669	0.654855	0.725624	1.79308	1.75219	0.769349	0.844188	1.86377	3.43864	1.92089	0.741282	1.49368	0.671744	1.46202	0.787386
ENSG00000189058	10.9494	8.19506	12.146	15.5559	16.9127	15.4496	99.4292	16.9511	11.4483	11.4739	7.95924	25.8208	42.7177	18.6622	4.85809	11.9498	11.6366	34.1264	34.3958	14.5221	60.5684	1.90017	6.38478	3.12835	0.637176	1.1512	0.553778	0.77966	1.23745	0.658715	20.0514	1.3849	5.58363	6.54726	18.4464	4.14625	27.192	6.43871	0.204381	0.813863	0.771438	16.3906	0.454922	2.85209	4.37557	0.350327	0.316696	0.202215	0.513797
ENSG00000166426	0.714966	0.595497	0.57947	0.981758	0.246574	0.721486	0.824065	0.228054	0.513282	0.562921	0.497961	0.90683	2.02501	1.20639	0.746319	0.533238	0.4908	1.27803	1.66049	2.36956	0.930357	0.557401	0.398772	0.683192	0.432488	0.245185	0.180845	2.50091	0.146083	0.28433	0.64907	0.349945	5.16468	0.207209	0.42092	0.889197	0.279645	0.530825	0.127464	0.13047	0.363504	0.529407	0.15829	0.279226	0.436094	0.083056	0.086581	0.069892	0.151194
ENSG00000072042	1.4913	0.808952	0.964323	1.97436	1.06519	1.6347	1.10678	0.967928	0.979248	1.14075	0.712081	1.44988	1.18476	0.704373	0.738505	1.80722	1.2173	1.57554	0.715989	0.928199	0.875769	1.4404	1.00281	0.8858	1.17137	0.30958	0.923981	1.22374	1.04452	1.01794	0.866582	0.538609	1.7982	0.490013	0.945125	0.665667	1.08954	0.585382	0.565455	1.15974	1.27226	0.523794	0.36114	0.296736	0.731015	0.743779	0.695118	0.887831	0.812421
ENSG00000164070	0.500466	0.269212	0.321654	0.466862	0.700707	0.384566	0.339236	0.63331	0.62984	0.436949	0.461764	0.311631	1.41018	0.24483	0.481493	0.775875	0.454201	0.35447	0.354966	0.926143	0.202076	0.386543	0.23903	0.300026	0.15212	0.058197	0.186627	0.187282	0.31538	0.243535	0.315479	0.285691	0.14664	0.142984	0.528024	0.64378	0.397135	0.18635	0.230533	0.128594	0.242173	0.518027	0.159158	0.142597	0.152466	0.097165	0.186001	0.086557	0.251008
ENSG00000198901	0.251383	0.306423	0.270583	0.254385	0.263806	0.32651	0.189156	0.084088	0.219179	0.529302	0.465773	0.100921	0.102207	0.225172	0.206673	0.216608	0.101294	0.187683	0.331609	0.129917	0.171539	0.299599	0.063454	0.128445	1.35435	1.6092	2.18428	2.53335	1.52084	1.55804	0.064104	0.716061	0.307112	1.36139	0.161016	0.153122	0.086908	0.407387	0.633362	2.6413	0.54318	0.268894	0.142786	0.055123	0.230496	0.070545	0.218263	0.119886	0.10145
ENSG00000165272	0.322349	0.457381	0.286178	0.100725	0.333283	0.157383	0.274061	0.265427	0.304252	0.154688	0.233592	0.266915	0.436494	0.248369	0.328862	0.497895	0.349466	0.141696	0.319205	0.490642	0.625144	0.255728	0.15361	2.13794	0.207398	0.211093	0.278602	0.458527	0.565456	0.236043	5.14305	2.86245	0.339731	5.73701	3.38159	0.280343	2.9231	8.41259	0.124094	0.453946	0.148754	0.788869	1.49642	3.42766	0.42326	0.191491	1.12918	0.346559	1.92701
ENSG00000005471	0.240737	0.11283	0.178291	0.262533	0.127692	0.225665	0.316876	0.201457	0.069198	0.22733	0.10603	0.330547	0.183664	0.231795	0.083456	0.261249	0.123799	0.24074	0.181274	0.202655	0.472215	0.128023	0.113286	0.343705	0.090662	0.47384	0.056855	0.127444	0.027603	0.251155	0.10474	0.555427	0.064843	0.088603	0.240948	0.081044	0.133662	0.099705	0.023844	0.337688	0.083125	0.107112	0.69458	0.046799	0.317124	0.048849	0.357353	0.421716	0.275716
ENSG00000198211	16.5726	10.9727	10.1943	14.314	9.74068	13.1152	2.45982	9.70875	8.90742	10.246	13.4099	17.3653	3.5383	8.83948	13.9228	9.4016	10.5236	9.30811	5.4991	0.932978	8.89597	53.0844	22.0461	1.3059	2.23228	4.0359	3.05959	2.86157	4.80275	12.0217	1.91342	1.87909	1.91859	3.32309	1.43747	2.28795	0.556539	2.34061	0.993118	8.28624	7.8832	0.324872	2.46239	3.62365	0.780041	0.731534	0.585657	0.743693	0.429855
ENSG00000126247	3.67503	3.34541	3.26168	2.36415	3.55717	2.80902	3.07758	3.31447	2.96114	4.4693	3.68988	3.57007	1.56436	3.24739	4.03177	2.94892	3.39193	3.21893	1.93684	0.628746	2.94081	1.9371	5.11092	5.44481	1.73401	1.21835	1.29611	1.55141	2.38333	4.44621	4.2414	2.20651	6.12097	3.96851	1.51567	4.19644	0.584922	5.15497	3.93863	3.74646	4.78658	8.24114	2.98681	6.77059	2.30906	3.60988	1.73459	4.64187	2.00283
ENSG00000106484	1.97538	0.718138	1.95938	1.23528	1.58768	2.24013	2.26191	1.92944	1.88002	2.60138	1.93359	0.943089	2.3131	0.915722	0.762585	2.10492	2.6865	0.986751	2.7809	1.6977	1.84949	2.71585	1.09619	1.08793	0.336492	0.973506	0.278174	0.402915	3.78003	3.42227	1.10126	0.683503	1.04433	1.48164	1.56058	3.18708	1.44091	0.965033	0.283716	7.09725	3.19537	0.312031	1.13329	0.901123	0.918903	0.530282	0.755198	0.234052	0.580558
ENSG00000131473	0.864096	1.17943	1.04373	1.89367	1.08149	0.984669	0.682717	0.948374	0.66529	1.17727	0.843114	1.31231	1.23941	0.955703	1.09042	1.27222	0.984181	1.4431	1.59565	0.953223	1.28429	1.84673	0.943624	1.36932	2.07601	2.03322	2.30752	3.25185	2.55493	2.44849	1.02876	0.971997	0.742521	1.71135	1.02876	0.907832	0.885798	0.453448	1.88719	1.74893	2.37535	0.650385	0.210222	0.711779	1.06675	1.38338	1.60038	2.71643	1.46776
ENSG00000103257	2.09712	1.49263	1.62031	1.6747	1.08427	1.70182	1.5597	1.28779	1.14463	2.40387	1.10819	2.27078	0.797695	1.16591	1.72344	1.51762	0.773756	1.31189	0.305377	0.32557	0.662242	1.53309	2.39787	0.608608	4.35281	2.40157	2.43451	4.1371	6.07743	9.2277	0.807833	0.961863	0.230371	0.645303	0.261778	0.573284	0.643997	1.96363	0.165703	3.76454	1.3964	0.74363	0.355177	0.345656	0.478702	0.092373	0.444757	0.317624	0.222864
ENSG00000095906	0.36398	0.982265	0.579971	0.46386	0.678344	0.5786	0.653	0.749463	0.919992	0.4381	0.818055	0.695053	0.651427	0.577648	0.826001	0.958991	0.792295	0.590993	1.15214	0.95037	0.928932	0.754022	0.625461	0.620476	0.673746	0.735898	0.962046	1.09261	0.874513	0.54603	0.519366	0.689001	0.550645	0.967954	0.659562	0.451103	0.858626	0.596124	0.475571	0.649623	0.595546	1.35681	6.98017	0.62441	0.552625	0.482099	0.48492	0.544836	0.58694
ENSG00000070669	1.65553	1.28648	1.8576	2.03336	1.83812	1.77138	0.583532	1.52826	1.41672	1.64534	1.56204	2.3497	0.15493	1.14657	1.32722	1.55748	2.15509	0.92847	0.438457	0.518	0.668588	2.05029	2.07396	0.321835	9.19601	2.96494	4.73282	0.980027	12.5382	5.28034	0.656315	0.499798	0.553545	0.517555	0.269418	1.33169	1.44223	0.419464	0.183723	2.94676	1.42155	0.576388	0.063425	0.095954	0.813665	0.017836	1.29674	0.766576	1.14933
ENSG00000119969	0.029786	0.082798	0.071681	0.075972	0.049276	0.038637	0.022288	0.042348	0.340442	0.030317	0.051121	0.059497	0.160503	0.053297	0.070592	0.069078	0.038893	0.021777	0.153909	0.313289	0.031732	0.032544	0.024916	0.052414	0.265384	0.302693	0.478935	0.952221	0.039635	0.145167	0.051031	0.173571	0.022755	0.451923	0.068616	0.101085	0.028383	0.116978	0.026592	0.060886	0.015624	0.126642	0.094107	0.024656	0.036448	0.015706	0.046418	0.013183	0.02029
ENSG00000156675	0.123842	0.045108	0.033196	0.121556	0.048114	0.074971	0.113175	0.050592	0.084334	0.10566	0.227541	0.142906	0.198765	0.022812	0.119496	0.102479	0.246929	0.121346	0.361154	0.130861	0.268484	0.072746	0.068694	0.333162	0.103868	0.345393	0.409552	0.219995	1.56472	0.26678	1.16962	0.794761	0.484389	0.709763	0.085337	0.891834	0.094828	0.430417	4.00258	0.092267	0.086909	0.159476	0.118935	1.26123	0.358064	1.42527	0.365089	1.31701	0.497762
ENSG00000141562	0.572832	0.825584	1.06601	1.05614	0.699546	0.856014	0.814079	0.677394	0.793802	0.881003	1.02978	0.98586	0.232884	0.781165	0.606411	0.63326	1.42778	0.508669	0.270604	0.36619	0.503672	1.0679	1.1083	0.371117	1.43663	0.368465	0.506238	2.58869	1.67457	0.922724	0.481172	0.774277	0.597418	1.32412	0.395117	0.423151	0.629035	0.494594	1.01136	0.750418	0.579799	1.23974	0.284706	0.317702	0.811098	0.755758	1.4146	1.70055	1.52536
ENSG00000105227	0.093356	1.04765	1.05589	0.475317	1.08098	0.340424	7.70748	0.203496	1.84913	0.226329	1.09538	1.04771	3.20268	0.914565	0.266315	0.766865	1.14444	2.06413	2.90561	2.22987	5.46119	0.228767	0.066481	0.685964	0.098789	0.175968	0.076128	0.228446	0.232996	0.152556	0.327449	0.752931	0.152589	0.07032	1.78358	0.816767	0.654998	0.951552	0.595783	0.752465	0.186756	0.977922	0.121645	1.10324	0.149643	0.195661	0.31933	0.495713	0.348204
ENSG00000066279	0.022789	0.038049	0.055995	0.027326	0.083159	0.036635	0.031405	0.048075	0.073681	0.029017	0.124073	0.015155	0.15139	0.044151	0.036997	0.05843	0.027426	0.023539	0.062051	0.114413	0.138243	0.019303	0.009431	0.01964	0.243544	1.39294	1.50169	2.26183	0.861208	0.88547	0.013545	0.537315	0.023052	0.29675	0.096149	0.048872	0.151813	0.056172	0.290309	0.739332	0.237291	0.161398	0.041199	0.017118	0.127568	0.01331	0.026666	0.117399	0.052362
ENSG00000109832	0.873392	0.606385	0.604093	0.632041	0.594991	0.802663	0.13691	0.709502	0.731662	1.0567	0.684738	0.67232	0.317466	0.805133	0.485745	0.728003	0.824117	0.409101	0.319234	0.46071	0.408658	0.835782	0.8844	0.107118	0.165326	0.127413	0.040795	0.227355	0.051242	0.181189	0.103322	0.101124	0.151697	0.078758	0.129447	0.670677	0.253022	0.105322	0.244818	0.462872	0.183583	0.582847	0.142895	0.062347	0.237426	0.035139	0.089873	0.057456	0.128286
ENSG00000108187	0.32145	0.301996	0.346095	0.439659	0.571176	0.383164	0.274833	0.377053	0.754299	0.271855	0.584723	0.431187	1.22972	0.483353	0.30395	0.542885	0.655165	1.0074	1.10464	1.2336	0.559778	0.266416	0.229483	4.51244	0.273765	0.208338	0.238022	0.133578	0.224786	0.272476	0.355484	0.253133	0.2503	0.116731	0.908727	0.343338	0.349831	0.401489	0.372501	0.37555	0.24852	0.779847	0.736158	0.144324	0.24795	0.207907	0.202791	0.163165	0.158066
ENSG00000103876	0.393816	0.755708	0.591599	0.483895	0.417636	0.368951	0.8766	0.445608	0.900063	0.314179	0.879868	0.577798	1.09347	0.809443	0.773748	0.522225	1.06655	1.19004	0.836998	0.290062	0.841231	0.283805	0.401916	1.6446	0.141454	0.222801	0.165106	0.785112	1.04409	0.553265	0.365722	0.257661	0.444234	0.58014	0.655742	0.738185	0.377993	0.717315	0.552709	0.727906	0.60055	1.15931	6.12681	0.502857	0.302622	0.437376	0.264023	0.38876	0.202574
ENSG00000164398	1.0647	0.641861	0.706918	0.779084	0.801825	0.712177	0.293141	0.689413	0.736056	0.54281	0.734244	0.569266	0.78877	0.709103	0.760087	0.78211	0.608101	0.528243	0.673764	0.993296	0.563043	0.413344	0.701606	0.219357	0.254718	0.298905	0.273035	0.229536	0.241914	0.337285	0.21192	0.352856	0.270823	0.189747	0.426614	0.392562	0.517266	0.41827	0.090323	0.261538	0.134391	1.09861	0.247464	0.128855	0.233576	0.041395	0.401137	0.075489	0.301406
ENSG00000118402	0.694475	0.359189	0.362693	0.31357	0.433416	0.352335	0.017222	0.31787	0.130051	0.563321	0.257055	0.469692	0.135874	0.214765	0.531035	0.499199	0.225715	0.323504	0.575022	0.13314	0.371131	0.400422	0.504024	0.02687	0.035808	0.022728	0.035655	0.26961	0.014155	0.020782	0.045833	0.03838	0.028703	1.62017	0.354323	0.430359	0.077447	0.211768	0.072962	0.092097	0.032469	0.078815	0.038922	0.025441	0.012834	0.014908	0.113905	0.01567	0.031417
ENSG00000154027	8.26154	0.698755	3.39884	1.36125	2.16059	4.24153	0.976026	2.49124	2.83956	5.12282	3.38616	2.12787	0.171123	2.29924	0.415047	3.39174	3.57254	1.53847	1.19022	0.5719	0.813729	1.30273	5.463	0.209175	0.517055	0.285819	0.06874	0.117222	0.264704	0.42611	0.398168	0.65806	0.38995	0.09376	0.101626	0.299036	0.262483	0.139166	0.02791	0.778559	0.265853	0.554012	0.374801	0.23808	0.392715	0.070278	0.139254	0.317624	0.348531
ENSG00000132356	0.138935	0.148007	0.119104	0.05024	0.050825	0.111606	0.083941	0.141189	0.143722	0.016009	0.095449	0.043781	0.071628	0.075583	0.05826	0.107121	0.071575	0.18655	0.263196	0.580958	0.054451	0.059505	0.027827	0.168328	0.074663	0.09401	0.112105	0.236897	0.018402	0.174262	0.271535	0.347789	0.123291	0.095401	0.02292	0.047818	0.136852	0.035248	0.20592	0.101136	0.249497	0.146558	0.034368	0.058264	0.294665	0.087049	0.536276	0.398958	0.407438
ENSG00000127152	0.653595	0.358471	0.408109	0.276564	0.906815	0.333817	0.214917	0.490646	1.08844	0.564622	0.524468	0.274249	0.323718	1.3053	0.344774	0.395992	0.823734	0.466123	0.925892	1.01361	0.504223	1.04461	0.461644	0.270626	0.308811	0.17218	0.110178	4.08531	0.251681	0.211669	0.364934	0.973938	0.343995	4.66596	1.10232	0.291477	0.773368	0.331836	0.112959	0.501927	0.149405	0.896647	0.259986	0.251429	1.29006	0.233729	6.27894	1.50728	6.03434
ENSG00000135750	2.45595	4.03262	1.34676	0.744467	1.02986	1.87018	0.295239	1.21829	0.565302	1.43977	1.51928	0.762408	0.821458	0.860953	5.94823	1.47694	1.23226	0.832174	0.536676	0.734852	0.656677	0.332861	3.22266	0.339548	0.184626	0.129652	0.118047	0.498055	0.59707	0.26324	0.638911	0.460017	0.419174	0.15822	0.357062	1.25688	0.361492	0.5752	0.070984	0.295051	0.151724	0.459127	0.237923	0.386644	0.192636	0.091442	0.080491	0.148987	0.07527
ENSG00000127948	0.439095	0.343634	0.567614	0.244827	0.047049	0.173065	0.378746	0.109775	0.09907	0.531003	0.086762	0.246409	0.095955	0.138026	0.112161	0.090739	0.048163	0.094408	0.554193	0.169925	0.160226	0.273436	0.570506	0.818505	1.75357	0.066806	0.224852	0.16411	0.317928	1.96768	0.270748	0.12441	3.46835	0.807507	0.04584	0.680874	0.055225	0.262744	0.99092	0.231777	0.1787	0.149249	4.82829	1.76518	0.215095	1.11939	0.481628	0.844179	0.496125
ENSG00000189077	0.439095	0.343634	0.567614	0.244827	0.047049	0.173065	0.378746	0.109775	0.09907	0.531003	0.086762	0.246409	0.095955	0.138026	0.112161	0.090739	0.048163	0.094408	0.554193	0.169925	0.160226	0.273436	0.570506	0.818505	1.75357	0.066806	0.224852	0.16411	0.317928	1.96768	0.270748	0.12441	3.46835	0.807507	0.04584	0.680874	0.055225	0.262744	0.99092	0.231777	0.1787	0.149249	4.82829	1.76518	0.215095	1.11939	0.481628	0.844179	0.496125
ENSG00000204264	0.038282	0.052048	0.089647	0.037373	0.040854	0.048046	0.056588	0.058662	0.07883	0.039923	0.053126	0.041648	0.090984	0.055505	0.045715	0.087735	0.049309	0.050099	0.102751	0.117025	0.113777	0.044828	0.053325	0.066632	2.2404	3.13196	3.35543	0.748855	0.080402	0.129003	0.227749	1.69431	0.060679	2.68388	0.199793	0.059069	0.326069	0.117259	3.49734	0.066173	0.038084	0.125028	0.864416	1.05832	1.29185	5.4298	3.69171	5.14367	2.54215
ENSG00000110719	0.076464	0.130059	0.130139	0.075727	0.100682	0.055453	0.14762	0.102312	0.10555	0.094054	0.089323	0.220814	0.164194	0.099866	0.162553	0.211875	0.211667	0.204676	0.075821	0.21249	0.217252	0.063653	0.070091	0.169774	0.202149	0.067495	0.043043	0.059701	0.196758	0.402403	0.13057	1.13586	0.350241	0.607564	0.205847	0.074715	0.545868	0.091841	5.67191	0.380667	0.53366	0.156323	0.833517	1.72922	1.19021	6.19301	2.52698	4.346	2.81476
ENSG00000168067	0.022689	0.065807	0.062197	0.029654	0.040854	0.042741	0.04993	0.060398	0.064715	0.029917	0.061591	0.048047	0.065452	0.037213	0.063575	0.090102	0.078742	0.128521	0.082881	0.085963	0.065212	0.032385	0.029457	0.058921	0.045712	0.037191	0.031479	0.040619	0.043598	0.046952	0.044258	0.046142	0.024093	0.032582	0.050741	0.061882	0.047964	0.056453	0.043733	0.049118	0.023192	0.114724	0.040765	0.024656	0.039785	0.10595	0.168553	0.050492	0.102105
ENSG00000065833	1.24417	0.397836	0.555849	0.921348	0.751871	0.901457	1.14962	0.692537	0.642756	0.985863	0.677499	0.702967	0.819236	0.795619	0.537042	0.668208	0.697212	0.787802	1.03805	0.956094	0.965493	0.410233	0.670694	0.329547	0.317699	0.147558	0.226298	0.140121	0.548234	0.770476	0.530549	0.334744	0.551165	0.321831	0.55253	1.03915	0.363032	0.751018	0.191195	0.543883	0.696736	0.545554	0.198134	0.248445	0.344717	0.082657	0.223037	0.116031	0.206173
ENSG00000120251	5.16519	1.6069	7.27903	1.78474	5.74506	7.59672	0.914807	5.52623	4.93912	10.5347	5.61657	1.62237	0.083001	3.56565	1.36963	7.80307	8.5225	0.443087	0.094907	0.124249	0.098324	7.84349	2.9246	0.026629	0.028189	0.027893	0.031479	0.022626	0.017553	0.031404	0.022523	0.022855	0.017995	0.015939	0.061552	2.12876	0.041584	0.039601	0.014285	0.022001	0.011962	0.062129	0.024502	0.014919	0.024898	0.015706	0.010864	0.016416	0.008509
ENSG00000119711	2.17755	2.13419	1.67494	1.45998	2.36912	2.1067	2.26866	2.32214	2.0694	2.61506	1.97681	1.31403	1.78959	2.12375	2.89629	2.37723	1.93638	1.66447	1.30532	1.58641	1.53315	0.907411	1.975	12.4105	0.515362	0.791455	0.64993	0.6658	0.544129	0.801829	1.37973	0.71678	1.29954	1.01495	1.11808	1.33919	0.896579	0.979498	0.515129	0.724779	0.478813	1.12522	4.54203	0.797473	0.624067	0.331959	0.457815	0.379889	0.565068
ENSG00000101782	0.885619	0.631073	0.570198	0.75617	0.490114	0.719117	0.677796	0.697931	0.636586	0.72368	0.52703	0.466736	0.745148	0.535809	0.349027	0.469014	0.476466	0.818495	0.769195	0.824769	0.676468	0.85014	0.381152	0.446143	0.858711	0.498978	0.748329	0.528678	1.58558	1.17508	0.867159	1.1695	1.24585	0.645381	0.839967	0.679585	0.862256	1.14333	1.34921	0.770429	0.731809	0.678451	0.217667	0.293255	0.970751	1.23378	1.25197	1.18435	1.1933
ENSG00000115828	0.255081	0.12647	0.162605	0.408167	0.335445	0.159552	0.064258	0.397012	0.203022	0.144783	0.138997	0.361699	0.408752	0.215186	0.021901	0.352762	0.186821	0.078044	0.118002	0.859684	0.34179	0.136718	0.332058	0.263035	0.121137	0.144976	0.106965	0.03871	0.036521	1.59283	0.12238	0.288063	0.171179	0.113918	0.11806	0.677709	0.499224	0.040303	2.28248	0.143432	0.269027	0.091272	0.068195	0.065802	0.184807	1.7125	0.097445	0.082826	0.09556
ENSG00000086288	0.013494	0.02046	0.193065	0.012744	0.04492	0.019919	0.03705	0.040178	0.054506	0.013308	0.052569	0.018523	0.096407	0.020604	0.031043	0.065984	0.054565	0.040281	0.056997	0.083184	0.060522	0.018665	0.012807	0.035666	0.029205	0.014807	0.0212	0.026716	0.019817	0.016318	0.019058	0.030833	0.014129	0.014533	0.043966	0.034984	0.052805	0.049993	0.185042	0.050483	0.010497	0.128411	0.030791	0.018531	0.028491	0.143485	0.021398	0.442983	0.008181
ENSG00000155465	0.703171	0.474651	0.887261	0.743671	0.738657	0.359442	0.835064	0.643724	0.659667	0.45636	1.1073	0.551192	0.600738	0.858955	0.899517	0.711894	0.298245	1.26016	1.43869	1.76771	1.64365	1.15054	0.534413	12.3096	0.322017	1.01758	0.446492	0.306412	0.768349	2.18258	0.944231	1.13996	0.833292	0.924004	1.18751	0.500854	0.860716	0.283387	8.63654	0.826654	0.601771	0.628291	0.9286	3.2301	1.78698	12.1568	0.163286	1.6498	0.282425
ENSG00000101935	0.210502	0.344113	0.350381	0.195445	0.281716	0.228017	0.385114	0.171388	0.388201	0.355603	0.384915	0.258196	0.743542	0.307168	0.323937	0.356857	0.54957	0.113667	0.793161	0.887746	0.478562	0.330388	0.236469	0.30328	0.465756	0.320255	0.429146	0.391193	0.490056	0.612532	0.319416	0.614937	0.371062	0.378087	1.06484	0.528455	0.389654	0.659739	0.501723	1.05945	0.614954	0.759393	0.059088	0.146366	0.199694	0.119793	0.952392	0.762348	0.829603
ENSG00000116882	0.890984	1.04849	0.996607	0.546878	0.974678	0.619088	1.02552	0.802528	1.03429	0.506489	1.07867	0.862038	2.28297	0.792623	0.874852	0.723179	1.46237	0.544167	1.94294	2.18941	1.21632	0.80595	0.476314	8.10613	0.925925	0.520328	0.468335	0.635995	0.735792	0.881006	0.973684	0.818047	1.00016	0.991277	1.28467	0.70531	1.11396	1.02486	0.367447	0.910735	0.495576	0.984305	2.56419	0.575412	0.604474	0.294157	0.276862	0.408907	0.391075
ENSG00000166394	0.766942	0.237266	0.297851	0.831407	0.858023	0.579451	2.45729	0.712973	0.641735	0.449256	0.344151	1.00899	0.36341	1.02862	0.374542	0.141796	0.66539	0.75627	0.566568	0.776055	1.33138	0.452429	0.515318	0.394733	0.307541	0.178723	0.167033	0.325767	0.619152	0.914411	1.09827	0.417864	0.372252	0.255965	0.684572	0.118841	0.410336	0.294481	0.309429	0.76662	0.442845	0.93517	0.28991	0.379263	0.128852	0.095834	0.02897	0.057207	0.115523
ENSG00000114166	1.33028	0.65604	0.740616	1.28381	1.17837	1.10075	0.974724	0.848521	1.01982	1.11914	0.613346	0.944885	0.344882	0.983526	0.863795	0.656923	0.849918	1.36249	1.34613	0.760496	0.648997	0.622011	0.66202	0.631019	0.557942	0.721435	0.382891	0.336126	0.39012	0.21952	0.315321	0.619465	0.800275	0.513101	0.687023	0.813603	0.761487	0.814633	0.42019	0.28874	0.205554	0.943474	0.241122	0.193165	1.16377	0.41395	1.26547	1.30408	1.08192
ENSG00000100297	0.047978	0.086746	0.062288	0.06378	0.058763	0.04184	0.157244	0.053933	0.070263	0.048828	0.058862	0.060339	0.164495	0.055452	0.062937	0.062753	0.072674	0.085408	0.112861	0.101299	0.073123	0.030311	0.086507	0.087658	0.496485	1.00088	1.3891	3.68798	0.455942	1.56243	0.088202	1.46587	0.28525	1.93403	0.113663	0.074188	0.080637	0.116627	1.1808	0.178736	0.079951	0.141214	0.100937	0.552798	0.591768	0.879411	0.68376	1.27895	0.562068
ENSG00000169282	0.907751	0.379469	0.535512	0.322944	0.830868	0.741255	0.149429	0.633072	0.844469	0.655924	0.400312	0.37865	0.47475	2.91612	0.544856	0.586275	0.498063	0.296629	0.588836	0.537879	0.319693	0.532075	0.625985	0.215591	0.127613	0.152466	0.116522	0.080556	0.157548	0.130003	0.501962	0.20214	0.744318	0.163611	0.546836	0.179184	0.358082	0.222862	0.061479	0.093504	0.083552	0.33977	0.184663	0.14189	0.188978	0.111873	0.097939	0.060316	0.132867
ENSG00000163114	0.202805	0.121086	0.620691	0.360991	0.360035	0.608679	0.185972	0.47034	0.720831	0.064337	0.25583	0.0989	1.90646	0.380018	0.547726	0.481816	0.859761	0.536362	1.15135	1.75971	1.13363	0.450196	0.486676	0.551615	0.760853	0.622948	0.305478	0.315953	0.800623	0.75108	0.552678	0.514676	0.306219	0.174862	0.698411	0.470617	0.311987	0.72855	0.087466	1.08487	0.297101	0.414683	0.304654	0.295872	0.51361	0.08838	0.135633	0.024624	0.223845
ENSG00000175567	0.74805	0.688465	0.648415	0.814987	0.793354	0.876383	1.37626	0.648106	1.17215	0.733769	0.632113	0.959928	1.42054	1.02594	0.962986	0.811506	0.801612	1.36205	1.55024	1.12038	1.37323	0.60877	0.696541	1.28053	9.15728	10.7554	7.17134	4.38109	2.79864	1.4629	4.24171	7.68121	3.09409	10.1522	1.35855	1.12407	1.82517	1.31618	4.80725	0.33837	0.238267	1.7397	1.65278	3.13524	4.88109	10.5033	6.25343	13.0783	6.31692
ENSG00000173992	0.371726	0.076337	0.201	0.423117	0.103199	0.283369	0.514353	0.380177	0.070752	0.627858	0.384692	0.18983	0.278451	0.084729	0.095895	0.069533	0.12872	0.283098	0.070941	0.216213	0.391458	0.401699	0.331243	0.197608	0.76644	0.271012	0.303229	0.373746	0.292731	1.15163	0.101589	0.549174	0.824368	0.500912	0.051894	0.159451	0.268864	0.257689	0.441508	1.31613	0.447239	0.331792	2.03999	0.419467	0.971521	0.679623	1.26349	0.80886	1.14115
ENSG00000133101	0.744752	0.731539	0.43556	0.712302	0.689284	0.81047	0.386995	0.642335	1.19363	0.865894	0.118392	0.434555	0.60006	0.6957	0.617786	0.536059	0.418461	0.50439	1.78267	1.03889	1.07182	0.973936	0.726987	0.649575	0.427916	0.317156	0.145511	0.267429	0.3737	0.217057	0.596936	0.51101	0.474871	0.309877	0.643922	0.83171	0.256763	0.854515	0.183504	0.696866	0.20116	0.814064	0.5873	0.288491	0.251543	0.083322	0.182709	0.020893	0.195047
ENSG00000093009	0.056773	0.148725	0.102962	0.027938	0.233311	0.203293	0.038642	0.187789	0.148427	0.032218	0.441382	0.138865	0.157415	0.066753	0.059216	0.087098	0.183668	0.081946	0.131249	0.160812	0.059418	0.040042	0.03586	0.250624	0.119359	0.411855	0.213931	1.92216	2.14056	0.7714	0.052764	0.230278	0.086259	0.060944	0.060832	0.097393	0.22816	0.230726	0.127024	0.323874	0.030516	0.261743	0.073074	0.043187	0.08958	0.027153	0.036871	0.156698	0.089669
ENSG00000159423	0.818717	0.45802	0.633048	0.684547	0.533759	0.415545	0.565152	0.493857	0.396369	0.94624	0.65617	0.904135	1.02282	0.452447	0.493187	1.0414	0.913227	0.709632	1.18242	0.627384	1.13487	0.56793	0.823624	5.08804	0.475406	0.368121	0.093474	0.419953	0.395782	0.453203	0.331623	0.427782	0.441482	0.633114	0.649471	0.628397	0.634316	0.571339	0.282508	0.273817	0.343852	0.692727	5.78307	0.419702	0.572132	0.168908	0.206247	0.202464	0.227773
ENSG00000127586	0.229493	2.35471	1.65998	0.174981	0.536422	0.316501	0.161079	0.579421	0.577375	0.845082	1.02421	1.91817	0.317843	0.308534	3.05927	0.558266	0.674277	0.143248	0.6118	1.27027	0.442046	0.261311	0.256611	0.324245	0.147549	0.06474	0.08448	0.182102	0.100503	0.128387	0.088517	0.254643	0.120168	0.253386	0.22156	0.180371	0.145433	0.129757	0.14065	0.15196	0.056637	0.679117	0.126199	0.086061	0.196358	0.105151	0.144192	0.036065	0.044507
ENSG00000160796	0.231892	0.417817	0.25207	0.138588	0.110556	0.15825	0.206523	0.249228	0.465256	0.229431	0.061257	0.049506	0.125932	0.214975	0.068678	0.165459	0.223421	0.023917	0.109985	0.53467	0.347033	0.049135	0.037374	0.142302	3.90331	0.252416	1.04845	0.334763	0.526577	0.591904	0.173726	0.452147	0.352918	0.250573	0.067895	0.1373	0.121451	0.919394	2.35368	1.00351	0.039304	0.976077	0.129234	0.717381	0.791078	1.4652	1.47451	1.57195	1.38169
ENSG00000167701	0.083861	0.316115	0.178383	0.097416	0.31376	0.388069	0.05268	0.285241	0.345324	0.166195	0.452074	0.245623	0.315809	0.206145	0.076546	0.162547	0.065841	0.137206	0.211254	0.517222	0.151764	0.069715	0.084062	0.811276	0.14958	0.030992	0.155469	0.049615	0.099087	0.23553	0.241295	0.135191	0.10366	0.064929	0.125411	0.072781	0.210999	0.620981	0.117135	0.484361	0.049558	0.734787	1.8482	0.035963	0.173513	0.048716	0.100737	0.130084	0.082142
ENSG00000116039	0.036883	0.132692	0.196804	0.073644	0.097294	0.153045	0.09986	0.129821	0.10626	0.045126	0.124852	0.106197	0.158846	0.096818	0.094194	0.056518	0.26241	0.081946	0.346077	0.515833	0.066776	0.05456	0.120621	1.51399	0.126724	0.084368	0.052358	0.064608	0.077005	0.262778	0.089304	0.093577	0.092654	0.076883	0.625903	0.222036	0.560169	0.165005	0.027471	0.184705	0.04321	0.435905	0.263239	0.140712	0.085987	0.032743	0.028312	0.04502	0.017017
ENSG00000149311	0.615146	0.467352	0.455015	0.663083	0.604511	0.558164	0.603359	0.696138	0.479992	0.366509	0.384989	0.480207	0.620346	0.409767	0.372345	0.571918	0.361316	0.493019	0.670714	1.32415	0.650836	0.597602	0.247297	0.503337	1.03022	0.913129	0.61042	0.671343	0.595371	0.672005	0.433658	1.05889	0.601185	0.406371	0.775339	0.593677	0.60058	0.400693	1.01912	0.593797	0.326722	0.542094	0.29056	0.349425	1.26713	0.538978	5.99253	2.16168	4.9066
ENSG00000141034	0.304458	0.381085	0.244227	0.027938	0.45423	0.188279	0.125332	0.283506	0.551187	0.059534	0.398057	0.371241	0.767116	0.204148	0.15947	0.109851	0.383486	0.158731	0.179095	0.56701	0.220931	0.108162	0.145537	0.476307	0.364427	0.332652	0.35623	0.12649	0.287918	0.553419	0.105212	0.242784	0.404674	0.077352	0.147466	0.072781	0.177996	0.109254	0.151638	0.078282	0.224596	0.301189	0.215643	0.154846	0.143226	0.055105	0.110613	0.103968	0.049743
ENSG00000118160	1.81595	3.19274	1.78264	0.477033	1.56435	1.61924	0.227074	1.03657	0.468008	1.5792	1.2013	0.743268	0.600588	1.22541	4.47802	1.93136	1.38544	0.099569	0.638119	0.344185	0.460994	1.17797	1.78463	0.18604	0.391601	0.113639	0.081589	0.09405	0.214594	0.383776	0.093242	0.142953	0.0989	0.103136	0.542007	0.141519	0.351371	0.523944	0.076478	0.539278	0.054684	0.291039	0.123596	0.059991	0.129108	0.184214	0.212996	0.094019	0.079851
ENSG00000151729	2.00236	3.98972	1.56103	2.66871	1.76368	1.9998	0.679629	2.32757	1.36727	1.30524	1.88693	2.43838	0.784439	1.7156	2.12169	2.32972	2.16569	1.48535	1.18403	0.929421	1.35079	0.917462	4.30627	1.20155	2.52001	0.911177	1.56015	0.948949	0.276311	0.781252	0.813818	0.452362	2.41704	0.42567	0.288734	0.971823	0.894159	6.00042	0.26174	0.438995	0.426244	7.8862	0.335012	1.05456	0.258217	0.14801	0.614298	0.485515	0.511506
ENSG00000138613	0.916672	0.781553	0.527122	0.768301	1.02347	0.798759	0.750255	1.16014	1.15857	0.746126	0.756687	0.451506	2.08993	0.611077	1.32435	0.532874	0.675042	0.674324	1.16904	1.36357	1.6751	0.657905	0.533015	0.983821	0.596035	0.484171	0.692866	0.802286	0.530823	1.00262	1.24475	0.817185	0.882965	0.863529	1.06398	1.19808	1.05235	1.11628	0.855325	1.91953	0.992617	1.85942	1.08082	0.769205	0.889898	0.943966	0.640964	0.618584	0.704917
ENSG00000182551	1.78786	0.795312	0.993871	1.6062	1.09017	0.984536	2.18173	0.768424	0.571161	1.18578	0.937672	1.2573	1.42962	1.64674	1.15307	0.692872	1.18094	2.00157	1.16495	1.80789	1.77205	0.990048	1.37154	6.35899	0.925163	0.183888	1.31763	0.683156	0.747399	1.47229	1.97147	1.40194	3.12942	1.11692	1.15724	1.80494	2.07808	1.22244	2.16908	1.0511	1.01068	0.563932	14.3719	3.25711	1.5511	1.71037	0.744005	1.37247	0.880982
ENSG00000141756	0.082961	0.123718	0.135976	0.062738	0.107265	0.090586	0.184814	0.104221	0.205686	0.061835	0.213507	0.121464	0.285456	0.0862	0.087177	0.117678	0.121553	0.306385	0.105714	0.240996	0.156547	0.082796	0.049599	0.101455	0.136121	0.082302	0.056213	0.068152	0.105598	0.662102	0.091509	0.08215	0.142327	0.090244	0.131466	0.375333	0.127831	0.144924	0.026811	0.75707	1.36955	0.181236	0.096275	0.133488	0.105751	0.041262	0.047076	0.040294	0.049089
ENSG00000170439	1.02742	0.123239	0.196713	1.01607	0.410182	0.285872	3.83044	0.241765	0.088328	0.864393	0.337914	0.818369	0.164043	1.19745	0.46544	0.186119	0.614456	2.30456	0.832118	0.204599	0.343906	0.68694	0.521838	0.159532	0.079234	0.056475	0.062959	0.052341	0.063982	1.0017	0.176403	0.059941	0.507143	0.169237	0.08404	0.150836	0.059405	1.43547	0.045931	0.084081	0.038328	2.65411	0.325796	0.32681	1.12861	0.022361	0.029629	0.053476	0.036653
ENSG00000100387	1.2797	1.88137	2.61847	2.0912	1.79601	1.93084	1.71007	2.59659	2.40218	1.89278	2.38166	2.53829	1.43594	1.84174	1.42109	1.30838	1.52066	2.31715	1.12582	0.766386	0.976163	1.09566	1.95544	1.09323	0.833231	2.76211	3.94134	3.36344	1.55652	0.643475	1.1378	1.41164	1.11661	3.17237	0.981667	1.46125	1.20439	1.364	1.50209	2.80963	3.34038	1.9826	0.657338	1.29703	1.32651	2.94903	1.51731	1.89082	1.5499
ENSG00000137285	12.1049	7.48505	7.44337	10.6973	6.37041	8.6266	1.9491	6.36365	5.84204	7.45623	9.45702	11.0651	2.33395	5.96891	10.4305	6.60112	7.69169	7.29559	3.928	0.813552	5.88231	36.7139	15.2043	1.25389	1.78811	3.47494	2.58432	2.83365	4.10803	9.38232	1.77799	1.85421	1.47898	3.31648	1.19008	1.81243	0.653018	1.73838	1.21666	5.92339	5.35373	0.437843	2.30275	3.46117	0.63779	0.609398	0.419342	0.64271	0.395788
ENSG00000215471	0.180366	0.144298	0.190466	0.352168	0.265597	0.204394	0.248565	0.1782	0.196276	0.196062	0.350499	0.236474	0.622091	0.189168	0.28173	0.333103	0.078025	0.397772	0.812901	0.712792	0.640627	0.249586	0.246424	0.084104	0.474009	3.34047	0.579797	0.310773	0.112959	0.437578	0.17412	1.08962	0.150656	0.866342	0.15143	0.094053	0.868307	0.364907	0.284046	0.396357	0.107904	0.181736	0.083753	0.218292	1.03261	0.429523	0.047241	0.249224	0.218609
ENSG00000107796	1.5075	2.11732	1.80006	2.94184	1.31797	2.85051	4.92688	2.0655	1.64193	1.7433	1.52251	1.86092	5.48754	2.05136	1.25173	1.38656	1.98719	3.69021	8.62577	4.36977	4.28636	1.06567	1.74505	4.23013	1.17277	0.725567	0.468013	0.620184	0.527143	1.34945	11.2079	1.75447	4.39668	3.95362	5.58599	3.40894	4.65165	2.24112	0.500844	8.64754	11.284	3.09863	2.34335	8.96773	8.90206	0.402237	0.70055	0.553417	0.568777
ENSG00000122787	0.134437	0.130299	0.27797	0.199734	0.291977	0.062159	0.25269	0.229009	0.289753	0.131975	0.589066	0.074428	0.334338	0.122468	0.207736	0.117587	0.448754	0.240551	0.648578	0.779111	0.401024	0.236584	0.137154	0.167364	0.249893	0.17769	0.153863	0.16302	0.099936	0.180573	0.263503	0.148991	0.15244	0.127514	0.475698	0.179492	0.375573	0.435473	0.147023	0.210117	0.104242	0.575389	2.27157	0.151705	0.173257	0.068149	0.124111	0.119638	0.078215
ENSG00000160957	0.026787	0.145016	0.108434	0.060778	0.063604	0.138131	0.051667	0.141362	0.102088	0.054531	0.070055	0.072744	0.119229	0.086936	0.066021	0.121774	0.108175	0.067344	0.123319	0.107134	0.088575	0.062696	0.058681	0.085309	0.127486	0.080236	0.048183	0.098412	0.113808	0.148092	0.091509	0.096812	0.045212	0.093994	0.076977	0.094229	0.062265	0.112203	0.032965	0.098748	0.074214	0.339789	0.057136	0.038947	0.063399	0.029283	0.026007	0.045517	0.031417
ENSG00000114480	0.759545	0.636417	0.168442	0.822707	0.452391	0.611281	0.64779	0.645806	0.506269	0.655674	0.39995	0.542885	0.233712	0.790941	0.304906	0.778788	0.396386	1.23574	1.50728	0.714542	0.555915	0.264183	0.452912	1.24023	1.64614	1.17461	4.48997	0.755943	0.572723	1.10822	0.873354	0.687815	1.76876	1.05433	0.488095	1.5008	0.995808	1.09451	0.820602	2.401	5.50773	0.92256	1.33636	0.548243	0.729989	0.469321	0.610677	0.762597	0.554705
ENSG00000168060	0.041581	0.118872	0.060282	0.042704	0.04734	0.041439	0.048049	0.072764	0.062274	0.049178	0.109594	0.0467	0.098328	0.040682	0.04699	0.058384	0.051173	0.048903	0.054687	0.070376	0.069305	0.063413	0.209457	0.072777	0.276939	0.203173	0.314632	0.696378	0.134192	0.425956	0.038982	0.0649	0.034355	0.505249	0.068616	0.05063	0.056875	0.049993	0.215809	0.080926	0.03015	0.108842	0.175366	0.22371	0.046202	0.267936	0.076376	0.122622	0.045816
ENSG00000004897	0.478876	0.333743	0.393548	0.428794	0.505668	0.560633	0.467559	0.419372	0.569623	0.445287	0.446208	0.286448	0.979915	0.402269	0.257207	0.566943	0.533261	0.400583	1.06196	1.18989	0.814802	0.329697	0.260919	0.192989	0.444339	0.500355	0.501741	0.728864	0.45061	0.432934	0.454711	0.524378	0.542738	0.294484	0.999205	0.670912	0.550855	0.414081	0.426417	0.624098	0.582729	0.484604	0.162591	0.218397	0.434211	0.302942	0.623296	0.541147	0.600848
ENSG00000101347	0.216799	0.388623	0.597709	0.405349	0.610771	0.320004	1.55565	0.182495	0.33698	0.225229	0.617467	0.426922	0.419447	0.212768	0.25462	0.190761	0.89034	0.507914	0.994393	0.37258	0.202903	0.190799	0.288862	0.313521	0.216879	0.46282	0.212646	0.089688	0.325572	0.160253	0.311541	0.45495	0.0757	0.178847	0.217956	0.33068	0.312648	0.206994	4.95174	0.132517	0.327617	0.603608	0.212499	0.169137	0.628088	3.10449	2.08124	2.12065	2.35299
ENSG00000142186	1.00703	0.310372	0.285175	0.66439	0.39324	0.426405	1.42279	0.342255	0.423888	1.06661	0.213619	0.234958	1.36115	0.731127	0.623421	0.373785	0.492616	1.25613	0.449002	0.294007	0.616988	0.657267	0.546172	0.41835	0.077203	0.038913	0.02634	0.047979	0.19506	3.71091	0.622137	0.306822	5.60341	0.660539	0.059534	0.831007	0.095928	0.624351	0.013186	0.673159	0.56979	0.107727	0.623078	1.96149	0.852423	0.095568	2.37226	0.701907	2.38114
ENSG00000102387	0.280969	0.182466	0.34117	0.348125	0.126336	0.060658	0.065271	0.114721	0.142302	0.24484	0.201033	0.19679	0.296227	0.389058	0.129809	0.127234	0.146113	0.203669	0.645179	0.835234	0.148085	0.22111	0.218189	0.313521	0.244306	0.125691	0.238343	0.42745	0.077005	0.297569	0.063789	0.287632	0.128794	0.206506	0.338178	0.235396	0.086248	0.304171	0.128123	0.242692	0.215075	0.199691	0.350515	0.170237	0.063142	0.084121	0.050368	0.112673	0.145958
ENSG00000183207	0.547644	0.939251	0.844034	0.648093	0.687832	0.721586	0.60307	0.795716	0.917418	0.54286	0.804634	0.71554	0.992544	0.708473	0.533374	0.728049	0.525537	0.492368	1.0917	0.97707	0.846841	0.790954	1.13513	0.790792	0.996651	2.13521	1.70181	1.72725	1.74209	1.79442	0.653716	0.766407	0.611695	1.47801	0.868653	9.28937	0.414076	0.803539	0.46777	0.649112	0.899482	0.735864	0.772586	1.10622	0.698032	0.532811	0.588784	0.663106	0.666955
ENSG00000080819	0.899779	0.519041	0.577372	0.74845	0.944377	1.03608	0.481356	0.61769	0.674492	1.06721	0.366983	0.671871	0.939972	0.977849	0.497759	0.466617	0.765442	1.24669	0.543473	0.997102	0.364877	0.340758	0.745616	0.353043	0.170151	0.139122	0.183736	0.652897	2.25465	0.574663	0.345719	0.396087	0.419695	0.770707	0.710375	0.364082	0.57051	0.583064	0.486999	0.675035	0.420385	0.295576	0.289801	0.389314	0.386298	0.350859	0.477348	0.300462	0.654192
ENSG00000020129	2.96721	1.23389	3.40112	1.43931	3.29249	2.1055	0.403132	1.49472	2.98941	4.5605	2.1397	2.54705	0.366235	6.71622	1.2646	1.97186	3.18906	0.769235	0.671106	0.776194	0.762912	1.12573	2.62113	0.347862	0.609876	0.251727	0.410355	0.274653	0.446741	0.414025	0.240113	0.419912	0.357008	0.267685	0.293491	0.497866	0.197247	0.295254	0.239873	0.286779	0.171132	0.177622	0.241664	0.346833	0.195973	0.149341	0.212173	0.087427	0.275225
ENSG00000196839	1.25358	0.641881	1.04014	0.639883	0.784512	0.903826	0.673358	0.889625	1.09092	0.855855	1.01319	0.757562	0.944943	0.929493	1.01441	0.901441	0.73034	0.627665	0.939778	0.653418	0.648721	0.705339	1.42048	1.20858	3.97586	1.55892	1.04867	10.0974	0.726072	1.15276	0.746302	1.20091	1.33622	7.65815	0.598178	0.991454	0.740365	0.838506	0.279248	0.80886	0.717161	0.467559	0.796655	1.92595	1.26165	0.401793	0.868555	1.31933	0.901163
ENSG00000007968	0.105751	0.127188	0.144731	0.067027	0.058763	0.092788	0.053838	0.177549	0.089039	0.045326	0.090214	0.063988	0.2072	0.178813	0.072399	0.145528	0.127478	0.132423	0.104407	0.107467	0.14091	0.054719	0.041216	0.104708	0.203673	0.060607	0.069704	0.074967	0.055772	0.17965	0.130412	0.068782	0.068115	0.169471	0.07986	0.078231	0.139052	0.402331	0.020658	0.066344	0.110833	0.365395	0.061907	0.138199	0.140402	0.017037	0.032262	0.08407	0.12534
ENSG00000117984	1.40724	1.13105	0.876591	1.16826	0.722877	0.903058	1.73844	1.06668	0.824074	1.31555	0.546075	1.16828	0.501619	1.06111	0.972979	0.554899	0.759709	1.19042	0.773465	0.383693	1.58257	0.479231	1.20062	2.10778	1.02167	0.102619	0.340169	0.417636	0.187699	1.13378	1.01101	0.755303	2.86186	0.727577	0.775243	0.528455	0.490643	0.730235	2.88771	0.722277	0.548307	0.315568	4.71553	9.52304	2.0873	3.54959	0.397351	1.53315	0.32235
ENSG00000161798	0.050876	0.100386	0.08299	0.057714	0.114138	0.105801	0.124753	0.12687	0.17568	0.05183	0.171073	0.119444	0.786247	0.092192	0.104612	0.284412	0.104352	0.053498	0.207594	0.294063	0.123894	0.050093	0.072303	0.128445	0.168119	0.046489	0.040152	0.052613	0.067662	0.049569	1.3361	0.076328	0.025432	0.075477	0.70115	0.042368	0.396035	0.175116	0.06505	0.078112	0.044919	0.624062	0.033067	0.052296	0.115248	0.04419	0.080985	0.040542	0.022581
ENSG00000172331	0.426001	0.692533	0.610386	0.627507	0.530032	0.632401	0.52926	0.75992	0.65949	0.45566	0.741205	0.855864	0.700384	0.49765	0.4513	1.20336	0.752924	0.716618	0.893646	0.968207	1.04524	0.583404	0.497737	0.631622	0.29916	0.466264	0.445528	0.555303	0.653125	0.254465	0.571578	0.50907	0.412853	0.366836	0.738485	0.657141	0.56963	0.561719	0.356239	0.391411	0.224108	0.746783	0.268985	0.278912	0.504113	0.306137	0.320317	0.384532	0.246099
ENSG00000138778	0.12834	0.074781	0.143363	0.068865	0.123142	0.045143	0.056877	0.114461	0.158725	0.093954	0.163277	0.045353	0.17165	0.112691	0.119496	0.171193	0.119547	0.065204	0.136914	0.4152	0.225254	0.092528	0.03132	0.076272	0.158469	0.903257	0.895232	0.934501	0.364357	0.25154	0.083319	0.126782	0.051904	0.089306	0.157845	0.097217	0.065566	0.132144	0.085489	0.311253	0.047849	0.181236	0.039356	0.051197	0.096767	0.085452	0.030287	0.045766	0.043198
ENSG00000164306	0.281668	0.476206	0.303232	0.333298	0.229148	0.274961	0.40552	0.469646	0.655584	0.326887	0.672821	0.367873	1.16299	0.439096	0.395804	0.463523	0.697307	0.277307	0.791331	0.630746	0.88676	0.424671	0.239612	0.353163	1.2868	3.12507	2.18974	5.61219	1.89964	1.29742	0.448254	1.66995	0.345631	1.05949	1.22312	0.410669	0.652798	1.13032	0.549412	0.821708	0.458225	0.740477	0.425974	0.31299	0.667873	0.243578	0.191927	0.328319	0.251008
ENSG00000136383	0.110049	0.123359	0.157498	0.148514	0.135824	0.088884	0.116648	0.170173	0.181717	0.089451	0.111042	0.111698	0.268133	0.12047	0.168188	0.270578	0.225715	0.101205	0.229556	0.373691	0.169056	0.139909	0.060427	0.186763	0.182087	0.12087	0.226137	0.102228	0.102201	0.218905	0.206171	0.135191	0.500897	0.07407	0.281238	1.60505	0.152033	0.234096	0.129222	0.269468	0.052487	1.51402	0.119477	0.214052	0.077516	0.106749	0.19061	0.03507	0.137776
ENSG00000059769	3.01349	0.376538	0.728942	1.36762	0.721521	0.86212	0.588163	0.703514	0.576399	1.04089	0.923193	0.809164	0.599006	1.57841	0.396974	0.600587	0.859665	1.41511	0.491967	0.213601	0.417488	0.940115	1.61849	0.524263	1.04503	0.146697	0.516517	0.492331	0.999646	2.71768	1.10032	0.555858	1.73648	0.487317	0.423371	2.60008	1.15136	0.187052	1.28365	1.11659	1.41178	0.280044	0.145714	0.730572	1.36013	1.34354	0.610677	0.774535	0.674482
ENSG00000127989	0.103652	0.038408	0.04414	0.105381	0.190424	0.148041	0.108544	0.207488	0.272709	0.049928	0.136658	0.022901	0.788582	0.24441	0.041781	0.216699	0.074824	0.065204	0.307033	0.177705	0.059142	0.09524	0.120039	0.073741	0.191229	0.084024	0.13716	0.228446	0.176658	0.068966	0.066624	0.041614	0.087003	0.03516	0.211902	0.102843	0.079207	0.054206	0.014504	0.184364	0.062008	0.18831	0.06993	0.042716	0.143739	0.02875	0.059915	0.105211	0.176393
ENSG00000160191	0.048877	0.158177	0.367709	0.07683	0.139212	0.091387	0.566309	0.132598	0.161211	0.065838	0.153476	0.119893	0.343903	0.121522	0.162553	0.149259	0.124325	0.160997	0.19731	0.293507	0.230221	0.438231	0.077309	0.122541	0.080504	0.06474	0.082553	0.098957	0.216859	0.277094	0.082217	0.133898	0.043724	0.09001	0.225308	0.09669	0.133552	0.118242	0.11252	0.05577	0.048093	0.256514	0.104081	0.090301	0.103184	0.025556	0.044443	0.025619	0.282098
ENSG00000137674	0.056674	0.035057	0.062744	0.122291	0.087322	0.059957	0.080757	0.071332	0.095874	0.086549	0.036754	0.029412	0.103035	0.042154	0.111204	0.073446	0.050169	0.052868	0.295703	0.139141	0.258826	0.04435	0.059612	0.0882	0.066029	0.043389	0.03951	0.201458	0.042183	0.055111	0.062371	0.103496	0.118532	0.034222	0.075391	0.069617	0.041804	0.135796	0.12175	0.033257	0.014159	0.175316	0.048571	0.040989	0.140916	0.018102	0.052344	0.007711	0.092614
ENSG00000085563	0.477277	0.347164	0.363331	0.602448	0.468413	0.505731	0.657486	0.459927	0.417763	0.516595	0.55298	0.599576	0.770731	0.57113	0.229796	0.563909	0.420324	0.525663	0.724007	0.875021	0.540969	0.258041	0.201947	0.717051	0.244941	0.294945	0.111944	0.167245	0.198032	0.328819	0.176718	0.469935	0.220109	0.131967	0.449174	0.234957	0.354341	0.152858	0.035272	0.519323	0.145865	0.672235	0.546698	0.171964	0.356396	0.083589	0.848034	0.9525	0.750897
ENSG00000072401	0.290114	0.101463	0.118602	0.200591	0.227502	0.284571	0.074389	0.135027	0.22779	0.261499	0.220413	0.133083	0.25981	0.072377	0.165742	0.367369	0.189784	0.467004	0.237879	0.316762	0.289317	0.403852	0.261967	0.134168	0.195165	0.060091	0.294877	0.186328	0.225352	0.293874	0.26681	0.177991	0.440739	0.163728	0.326357	0.286994	0.299226	0.245963	0.70138	0.068646	0.18932	0.207457	0.052962	0.225045	0.34446	0.829098	0.150941	0.195624	0.205028
ENSG00000120875	0.101702	0.109659	0.092611	0.0454	0.097197	0.098143	0.06035	0.101488	0.07772	0.048127	0.148798	0.119556	0.48633	0.046412	0.216932	0.090875	0.12141	0.034113	0.208639	0.145114	0.175034	0.171655	0.179127	0.060909	0.07898	0.032542	0.036779	0.03503	0.031991	0.368535	0.478415	0.079778	0.066256	0.143218	0.094995	0.054674	0.172165	0.129898	0.024724	0.105997	0.035398	0.290347	0.07638	0.223553	0.068148	0.014908	0.045924	0.04589	0.109796
ENSG00000158987	0.282068	0.323055	0.790957	0.434635	0.586472	0.593264	0.866614	0.678175	0.573114	0.233633	0.103357	0.195892	0.222641	0.0431	0.055389	0.504933	0.340674	0.043553	0.245069	0.393473	0.980945	0.189523	0.067064	0.141579	0.309065	0.124314	0.166712	0.182648	0.144667	0.241072	0.136083	0.904941	0.174005	0.406215	0.815749	0.055904	0.087788	0.190423	0.707643	0.180783	0.197254	0.621832	0.037946	0.115899	0.132959	0.243845	3.21041	0.818809	2.74505
ENSG00000116748	0.480076	0.74817	1.06555	0.352659	0.718036	0.442721	0.358918	0.603979	0.904413	0.444754	0.437929	0.548386	0.828049	0.688657	0.894945	0.719812	0.831093	0.510935	1.32818	2.0775	1.2624	0.447005	0.440803	0.788985	0.43071	0.526527	0.38	0.344032	0.346804	0.306189	0.676633	0.578498	0.843702	0.493177	0.94217	0.500854	0.687561	1.55652	0.377117	0.347751	0.270003	5.08161	0.362224	0.429517	0.852167	0.154666	0.233407	0.114912	0.20061
ENSG00000184270	0.691877	1.01367	0.33009	0.839678	0.628875	0.253091	5.49094	0.520324	0.52713	0.563421	0.704897	0.593346	0.947202	0.540067	0.654571	0.513898	0.374073	0.93747	0.701347	1.32267	0.937118	0.595927	0.972887	0.958216	1.08439	0.397736	1.2036	0.41232	5.76134	2.4305	2.3616	1.34598	1.3179	6.12873	2.23592	1.20107	1.55488	1.41757	3.8405	0.668469	1.06451	0.275468	1.98952	6.02243	2.33486	7.28911	3.19264	4.88027	2.41141
ENSG00000146477	0.006397	0.006222	0.021523	0.02561	0.023912	0.016215	0.144146	0.011108	0.034089	0.047027	0.110485	0.013247	0.038864	0.010092	0.028067	0.019841	0.01271	0.009315	0.237661	0.047232	0.043046	0.005424	0.017348	0.007953	0.009396	0.004477	0.007067	0.014993	0.05379	0.008775	0.205541	0.013584	0.016657	0.01383	0.026524	0.058893	0.139052	0.034967	0.004835	0.026776	0.025877	0.545631	0.024719	0.08182	0.216378	0.010382	0.009218	0.006964	0.012109
ENSG00000100038	0.049277	0.043313	0.184903	0.098213	0.182825	0.088734	0.129746	0.126133	0.151091	0.041724	0.108591	0.062977	0.13836	0.155476	0.075217	0.173104	0.142051	0.117255	0.153691	0.396585	0.193476	0.171416	0.07207	0.081995	0.467407	0.10348	0.312544	0.331083	1.30016	0.127848	0.066939	0.224888	0.057779	0.075946	0.141412	0.241901	0.090538	0.099916	0.201415	0.132943	0.120842	0.369354	0.128963	0.162384	0.151568	0.068548	0.474056	0.243752	0.355567
ENSG00000162882	0.53545	0.378572	0.847864	0.177064	0.739625	0.386868	0.679484	0.672534	0.276526	0.318882	0.24291	0.257073	1.36635	0.207407	0.3469	0.326186	0.689471	0.136073	0.841791	1.75788	1.16849	0.620734	0.34731	1.00491	0.731902	0.255515	0.621234	0.245893	0.382193	0.166872	0.607332	0.688031	0.485579	0.406449	0.536385	0.586118	0.538607	0.882039	0.180427	0.475663	0.110833	0.802991	4.33585	0.460769	0.120125	0.247838	0.332498	0.119886	0.239881
ENSG00000105967	0.153828	0.226976	0.408748	0.127805	0.330314	0.134928	0.27628	0.683729	0.585454	0.187307	0.264851	0.150203	1.39	0.129616	0.247816	0.176017	0.208609	0.186172	1.08459	1.17103	0.647341	0.359582	0.082782	0.326896	0.306525	0.164949	0.40891	0.136032	0.167032	0.32928	0.151833	0.395224	0.27707	0.135249	0.766594	0.168592	0.281845	0.421711	2.76442	0.380667	0.120842	0.525101	0.147991	0.119354	0.344203	1.12925	0.138596	0.083075	0.034689
ENSG00000181458	0.517358	0.564747	0.389505	0.45081	0.604575	0.516691	0.378601	0.371152	1.14463	0.391724	0.570801	0.418614	1.05378	0.859166	0.408349	0.623704	0.681827	0.442962	1.10629	1.45109	1.15534	0.532035	0.456638	0.361718	0.600607	0.320944	0.323145	0.155659	0.382193	0.608068	1.21876	1.93537	0.640993	0.345271	6.82122	1.65164	1.55906	1.31218	0.313824	1.22523	2.30406	1.10041	0.793077	0.511809	0.516434	0.12911	0.246904	0.10944	0.383548
ENSG00000134183	0.06427	0.062457	0.036844	0.074134	0.068735	0.082879	0.075691	0.06951	0.349497	0.062936	0.069164	0.072183	0.18581	0.113953	0.045608	0.111398	0.082947	0.044309	0.701304	0.166369	0.465225	0.034618	0.038771	0.065307	0.039617	0.043045	0.026019	0.044163	0.048411	0.056496	0.066466	0.086678	0.033314	0.041489	0.179035	0.060124	0.11265	0.099143	0.05626	0.084934	0.02783	0.330716	0.052366	0.031409	0.039015	0.010914	0.035554	0.025121	0.045162
ENSG00000145088	0.302359	0.207114	0.119195	0.399835	0.302239	0.172164	0.254861	0.206533	0.303335	0.372112	0.33758	0.354178	1.10206	0.530973	0.120347	0.403819	0.434324	0.171193	0.606396	0.79078	0.29249	0.171336	0.224826	0.615355	0.270463	1.38571	1.49527	0.645264	0.288768	0.126386	0.27563	1.48279	0.098454	0.199005	0.385459	0.472023	0.417377	0.161354	1.59417	0.142068	0.032957	0.32318	0.243182	0.105377	0.953297	0.882738	0.345666	1.18518	0.229736
ENSG00000170638	0.103752	0.083396	0.047879	0.068498	0.075511	0.066463	0.057022	0.093894	0.072172	0.061635	0.075179	0.036147	0.149959	0.054138	0.096001	0.109942	0.080462	0.056519	0.104494	0.151644	0.089679	0.067003	0.083131	0.051812	0.284431	0.066806	0.38803	0.188372	0.104183	0.11992	0.106157	0.186939	0.205683	0.137358	0.08995	0.167362	0.069526	0.161916	0.32679	0.122625	0.124504	0.195769	0.16924	0.176989	0.192251	0.472515	0.746968	0.462383	0.815203
ENSG00000198000	0.050077	0.033861	0.032649	0.049259	0.084708	0.072169	0.089006	0.071592	0.068177	0.045026	0.046332	0.036821	0.093997	0.033849	0.032532	0.131239	0.095465	0.108632	0.098306	0.086241	0.042586	0.038128	0.048435	0.03675	0.332937	0.194564	0.582367	0.45989	0.661335	0.312039	0.040951	0.098105	0.134148	0.027894	0.12469	0.060475	0.042464	0.043393	0.357338	0.12092	0.121331	0.105651	0.022768	0.012564	0.562122	0.367098	1.34941	0.659126	1.05836
ENSG00000137942	0.431099	0.496786	0.379473	0.643927	0.803713	0.41029	0.548798	0.340519	0.527485	0.362807	0.275321	0.499441	0.335693	0.66143	0.231338	0.53524	0.349275	0.50653	0.485257	0.786391	0.559778	3.52483	0.262666	0.662106	0.04368	0.068528	0.170245	0.373201	0.345672	0.532637	0.584021	0.161281	1.15766	0.27917	0.7036	0.613894	1.08184	0.393906	0.039558	0.583621	0.196766	0.413837	0.162952	0.428889	0.351647	0.061494	0.132012	0.139785	0.044835
ENSG00000173801	0.386619	0.391614	0.205651	0.09325	0.188585	0.169161	0.571375	0.115329	0.12579	0.500386	0.108925	0.121352	0.259622	0.145384	0.186261	0.129874	0.112475	0.352582	0.173866	0.226326	0.182576	1.0596	0.080919	2.83157	0.517055	0.102619	0.083195	0.096231	2.18869	2.29573	2.3616	2.10916	2.963	0.708591	3.57105	0.507007	0.538387	6.77012	0.367667	1.14149	0.779006	0.606915	2.23764	1.90338	0.550315	0.46373	0.064854	0.086308	0.077888
ENSG00000153046	0.129873	0.103019	0.11424	0.135688	0.09597	0.101096	0.101308	0.135519	0.124577	0.08775	0.103023	0.169474	0.184329	0.15008	0.113507	0.108365	0.088553	0.069358	0.112657	0.160942	0.116168	0.172772	0.298215	0.095751	0.124608	0.058771	0.25676	0.24462	0.462217	0.376386	0.13666	0.137132	0.208162	0.118528	0.113158	0.145387	0.232781	0.108786	0.308989	0.237803	0.268539	0.169395	0.073977	0.261846	0.175481	0.321222	0.193573	0.388097	0.235627
ENSG00000139278	0.237389	0.248313	0.355579	0.219952	0.446066	0.429208	0.470984	0.445984	0.408708	0.488879	0.373109	0.202366	0.256383	0.263121	0.182894	0.427179	0.370712	0.164563	0.662609	0.502311	0.317784	0.071417	0.310363	0.140615	0.175738	0.480268	0.247551	0.179195	0.19808	0.140394	0.477917	0.800367	0.227248	0.277842	0.272637	0.301907	0.594419	0.221692	5.03569	1.18464	4.06315	0.347735	0.14575	0.119249	0.948848	4.78159	0.711853	1.79846	0.753897
ENSG00000090020	0.268874	0.195149	0.091745	0.063964	0.222565	0.141835	0.119977	0.115676	0.353225	0.387521	0.244692	0.098002	0.265271	0.30086	0.229637	0.079999	0.17631	0.221921	0.148157	0.310233	0.154431	0.098111	0.400984	0.092418	1.05697	0.066806	0.162215	0.282967	0.108713	0.332975	0.122537	0.188233	0.55994	0.057897	0.121952	0.132729	0.282725	0.09465	0.305253	0.127059	0.10473	0.21653	0.072098	1.32295	0.051849	0.205245	0.08724	0.592467	0.150867
ENSG00000175806	1.73669	3.07967	2.14524	1.67776	1.72147	1.45528	1.29876	1.98497	1.73452	1.85706	1.70082	1.6703	1.50463	1.43713	2.94679	2.05641	1.52697	1.93561	1.59443	1.55739	1.70316	2.73739	1.95311	11.1605	0.848468	0.921508	0.622519	0.669253	0.603015	0.715519	1.15135	1.22535	1.49778	0.871264	0.938278	1.32835	1.24003	1.32706	0.985646	0.40642	0.68575	1.60298	4.87859	1.26782	1.20972	0.894451	0.768695	0.629776	0.876073
ENSG00000132698	0.243186	0.2393	0.130413	0.178167	0.155863	0.127721	0.130832	0.383041	0.07954	0.19271	0.089212	0.194545	0.313023	0.079683	0.132254	0.317995	0.309426	0.094408	0.409261	0.550729	0.113225	0.320338	0.297012	0.743439	0.115804	0.207305	0.205258	0.173924	0.122019	0.09529	1.44588	1.75555	1.82735	0.618816	2.48199	0.952661	1.31924	3.70791	0.114498	0.194938	0.130119	0.649283	0.331867	1.96934	0.155803	0.049248	0.117856	0.011193	0.192756
ENSG00000106992	1.39485	1.70315	0.951784	1.77959	1.10905	0.837446	0.946936	1.09437	1.45591	1.54678	1.18671	1.57298	1.05306	1.56575	1.45639	0.887092	1.13015	1.62545	1.1622	1.09373	0.750494	1.198	2.13317	0.621078	0.75425	0.491402	0.375182	0.295371	0.624248	0.977758	1.00589	0.428753	1.88877	0.420865	0.556638	0.706101	0.890969	2.22743	0.085928	1.06534	0.783401	3.07583	0.982484	2.043	0.771955	0.04592	0.843754	0.558019	0.882619
ENSG00000036473	0.132138	0.249231	0.071134	0.0783	0.290913	0.113808	0.240678	0.187008	0.189351	0.074042	0.349052	0.080378	0.667244	0.130983	0.204122	0.314719	0.098619	0.100324	0.820614	0.368134	0.925483	0.100345	0.068694	0.30328	0.124185	0.111917	0.09765	0.066244	0.05832	0.081435	0.065364	0.076759	0.072577	0.104308	0.997379	0.099679	0.172495	0.296869	0.03714	0.09312	0.098871	0.160091	0.251855	0.063289	0.082907	0.10382	0.050039	0.013183	0.086396
ENSG00000183032	0.10705	0.125872	0.130413	0.090554	0.403599	0.059757	0.170197	0.172342	0.687631	0.180203	0.087207	0.012573	0.624012	0.164937	0.028173	0.343114	0.234315	0.09617	0.257095	0.939924	0.370303	0.084551	0.031902	0.053017	0.141454	0.082991	0.123026	0.07006	1.51886	0.089594	0.177978	0.049807	0.080161	0.117903	0.280806	0.079462	0.211439	0.097739	0.068127	0.074871	0.062252	0.200998	0.031116	0.138042	0.100361	0.05963	0.092507	0.048999	0.104723
ENSG00000101638	0.037083	0.094643	0.082351	0.060165	0.091098	0.109304	0.061653	0.231265	0.111676	0.039523	0.073731	0.079479	0.101454	0.043205	0.084625	0.071444	0.078742	0.196872	0.069372	0.509998	0.057302	0.080244	0.035045	0.093623	0.055109	0.043389	0.041437	0.061064	0.05011	0.053418	0.042368	0.031264	0.023498	0.04688	0.186531	0.04606	0.051044	0.074709	0.100872	0.047242	0.036863	0.110341	0.029598	0.032194	0.052875	0.021563	0.030945	0.029101	0.028799
ENSG00000004799	0.243486	0.149084	0.265294	0.310751	0.622001	0.512587	0.646198	0.818843	0.233826	0.336292	0.177087	0.247082	0.669504	0.392737	0.486171	0.505843	0.459074	0.312427	0.624698	0.427869	1.18045	0.062696	0.30132	0.620657	0.175738	0.139122	0.116602	0.28324	0.186284	0.418259	0.595676	0.313721	0.457321	0.154235	0.559305	0.349842	0.661598	0.874878	0.085928	0.556333	0.14257	1.19291	0.350732	0.409573	0.457398	0.158392	0.023044	0.087303	0.027817
ENSG00000130734	0.034184	0.178757	0.105151	0.060043	0.060216	0.077774	0.049207	0.102399	0.080783	0.026415	0.10202	0.06657	0.072757	0.062022	0.12226	0.086552	0.137512	0.06747	0.086279	0.089575	0.059142	0.048816	0.049832	0.07832	0.208752	0.059919	0.077092	0.265793	0.34001	0.151478	0.145218	0.08215	0.026324	0.702028	0.068904	0.097042	0.148513	0.062491	0.244159	0.298803	0.076656	0.148864	0.0528	0.060462	0.142456	0.128844	0.917167	0.606894	1.25798
ENSG00000129347	0.034184	0.178757	0.105151	0.060043	0.060216	0.077774	0.049207	0.102399	0.080783	0.026415	0.10202	0.06657	0.072757	0.062022	0.12226	0.086552	0.137512	0.06747	0.086279	0.089575	0.059142	0.048816	0.049832	0.07832	0.208752	0.059919	0.077092	0.265793	0.34001	0.151478	0.145218	0.08215	0.026324	0.702028	0.068904	0.097042	0.148513	0.062491	0.244159	0.298803	0.076656	0.148864	0.0528	0.060462	0.142456	0.128844	0.917167	0.606894	1.25798
ENSG00000203812	0.514593	0.712674	0.331138	0.608595	0.508444	0.186911	3.79966	0.442773	0.392758	0.498251	0.606144	0.41955	0.791168	0.45539	0.460124	0.531842	0.353798	0.660729	0.510676	0.950074	0.661291	0.42164	0.660855	0.766894	0.80775	0.312794	0.860434	0.294326	4.05974	1.6814	1.65861	0.959132	0.897986	4.19404	1.71198	0.930979	1.07267	0.985817	2.61476	0.479017	0.761755	0.251824	1.36556	4.07767	1.66908	4.90555	2.18845	3.31412	1.67219
ENSG00000103460	0.472779	0.030232	0.066453	0.19667	0.09952	0.134094	0.034686	0.137544	0.109723	0.100891	0.209052	0.230693	0.280385	0.112236	0.060421	0.161121	0.166021	0.199473	0.428638	0.221177	0.064753	0.847428	0.20088	0.184474	0.054177	0.029615	0.068848	0.044526	0.029066	0.026273	0.615994	0.051676	0.012641	0.018127	0.088124	0.122298	0.221193	0.024528	0.083877	0.016316	0.028319	0.148198	0.026996	0.047742	0.060918	0.039487	0.010205	0.031008	0.016254
ENSG00000152804	0.40611	0.513717	0.248149	0.342182	0.351854	0.261549	0.440977	0.231742	0.566368	0.264951	0.442384	0.254099	1.14589	0.37124	0.366196	0.364138	0.216254	0.408597	1.08381	0.992435	0.773305	0.380561	0.311974	0.376298	0.177135	0.41306	0.282992	0.300278	2.82752	0.541258	0.391631	1.23526	5.06809	0.351951	0.778054	0.384387	0.759507	0.613468	0.973339	0.511393	0.484102	0.628598	1.05995	0.87843	1.1168	1.38773	0.220403	0.534514	0.161666
ENSG00000138376	0.029586	0.070952	0.079433	0.019973	0.042015	0.05245	0.29466	0.056059	0.047848	0.07024	0.055576	0.048159	0.072908	0.043521	0.030087	0.077269	0.054279	0.066967	0.343462	0.092464	0.039826	0.032066	0.025498	0.04157	0.245576	0.801326	0.138766	1.26027	0.030575	0.280019	0.036068	0.314153	0.024539	0.690776	0.144295	0.045708	0.292406	0.072883	0.206579	0.26367	0.022704	0.123644	0.053233	0.038319	0.027978	0.074538	0.164932	0.183312	0.202574
ENSG00000163660	0.784833	0.508272	1.21931	1.11495	1.03296	0.993645	1.67172	0.754453	1.0816	1.02418	0.799232	0.951172	0.649093	1.00171	0.536669	0.947523	0.829659	1.11313	2.82788	1.45615	1.0663	1.0277	0.600195	0.494622	1.53669	2.19771	1.50137	2.51236	1.05853	2.50663	1.41406	2.23809	1.56159	1.02761	1.64908	1.26189	1.76345	1.30136	13.6542	0.388	0.486543	0.473121	0.411555	0.424806	3.979	3.51205	8.03229	4.20647	7.86372
ENSG00000173486	0.395815	0.866624	0.35143	0.850522	0.43966	0.308343	0.237277	0.445348	0.33951	0.430496	0.468947	1.08482	0.151465	0.683086	0.512483	0.393626	0.488985	0.664442	0.232824	0.135974	0.30224	0.566334	1.09619	0.704761	2.69549	0.989519	1.41127	0.951675	1.44157	1.43535	0.437622	0.393931	1.45257	0.760745	0.265237	1.23069	0.163694	0.840051	0.50513	1.62602	1.54129	0.497266	1.4412	0.999511	0.376288	0.66059	0.48064	0.969289	0.587594
ENSG00000015413	0.787232	0.748769	0.914712	0.624076	0.64175	0.627096	0.595399	0.632356	0.653631	0.389822	0.323101	0.827687	0.697221	0.297812	0.512217	0.311806	0.325576	0.766969	0.768497	0.935756	1.23664	0.683749	0.54233	6.42839	1.08668	0.432861	0.504953	0.688063	0.709746	0.969984	0.832876	0.91874	0.785254	0.646006	0.276049	0.792683	1.07414	0.387024	0.207678	0.706587	0.514862	0.676426	0.854334	0.975876	0.842413	0.356716	0.219251	0.289767	0.40122
ENSG00000131747	0.014793	0.103138	0.070678	0.061207	0.05736	0.111806	0.053259	0.041003	0.074125	0.066738	0.087597	0.044342	0.298825	0.041944	0.066393	0.269577	0.129676	0.069925	0.251779	0.160284	0.159536	0.069236	0.027303	0.112781	1.29403	1.63829	1.76123	3.81175	1.40633	2.63825	0.146163	0.951945	0.021788	1.19192	0.161016	0.066189	0.175135	0.21886	0.600727	1.69714	0.214343	0.341635	0.109231	0.047977	0.217919	0.016372	0.021069	0.127846	0.03698
ENSG00000138756	0.1074	0.089947	0.097695	0.100694	0.143472	0.08906	0.280333	0.098342	0.215162	0.140255	0.117306	0.076252	0.332097	0.121416	0.06424	0.328188	0.116345	0.098656	0.288884	0.203627	0.083953	0.06445	0.062232	0.106997	0.467851	0.08566	0.342177	0.165746	0.088966	0.090287	0.105606	0.117672	0.075105	0.119954	0.138241	0.081747	0.165125	0.076569	0.259817	0.108427	0.070125	0.124374	0.144196	0.08292	0.22209	0.220951	0.0758	0.073872	0.072979
ENSG00000100075	0.993935	0.603992	0.545088	0.985925	0.826947	0.553526	1.02089	0.662121	0.751103	0.739922	0.473681	0.427034	0.845146	0.90994	0.902175	0.378154	0.564573	0.859615	0.613979	0.558064	1.24051	1.03839	0.818734	1.81221	3.03605	0.888449	1.45479	1.45655	2.59919	1.64363	0.822008	0.692774	1.87524	0.721014	0.946638	0.612136	0.616934	0.819408	0.714675	0.654569	0.929388	0.596688	8.22741	1.66515	0.887331	0.614403	0.511586	1.02227	0.790331
ENSG00000108106	1.35547	0.836233	0.659815	0.90983	0.583181	0.384165	0.770082	0.553647	0.45123	0.871197	0.814936	0.58734	0.544099	0.54096	0.934387	0.490644	0.479524	0.54253	0.08166	0.108912	0.520412	0.909645	1.92423	0.187968	7.58415	3.73286	4.3814	5.50423	2.79935	8.79913	0.388875	1.04143	0.480671	4.48829	0.098311	0.844192	0.11771	0.448392	1.25815	4.28506	1.60074	0.099192	0.508914	1.05094	0.239993	0.456277	0.608372	1.49211	0.529506
ENSG00000088826	0.587775	0.514075	0.559816	0.747286	0.549249	0.4206	0.614575	0.52462	0.763309	0.343546	0.625152	0.732098	0.58575	0.475942	0.350302	1.03012	0.400687	0.746829	0.59742	0.453153	0.457591	0.279099	0.694911	0.306051	0.256115	0.331102	0.125917	0.313636	0.227192	0.379696	0.334379	0.300569	0.228958	0.175448	0.458039	0.154528	0.360392	0.408791	0.398104	0.234335	0.368752	0.439212	0.091396	0.216565	0.357166	0.181685	0.082466	0.158812	0.179338
ENSG00000086619	0.072366	0.109001	0.082625	0.041295	0.091388	0.033432	0.052101	0.252005	0.101733	0.03522	0.148241	0.063875	0.171876	0.070853	0.121835	0.164367	0.0732	0.045693	0.823838	0.160534	0.335444	0.089816	0.086973	0.132783	0.04368	0.26378	0.057177	0.062973	0.029443	0.196583	0.222394	0.177668	0.137568	0.119778	0.08058	0.095987	0.412976	0.030614	0.115157	0.028652	0.03076	0.154478	0.103431	0.034236	0.215095	0.097964	0.239991	0.191022	0.298461
ENSG00000108479	0.293013	0.181808	0.276283	0.258245	0.361342	0.145388	1.69423	0.2504	0.230364	0.647419	0.240627	0.365291	0.557769	0.442828	0.207045	0.313809	0.936878	0.941057	0.514844	0.399308	1.12783	0.159371	0.223953	0.232611	0.184626	0.101758	0.061352	0.11136	0.151886	2.53942	0.90706	0.426489	0.335369	0.255847	0.208802	0.143101	0.300326	0.657492	0.10274	0.098833	0.04968	0.49865	0.645521	0.705131	0.194176	0.142021	0.115387	0.079468	0.193247
ENSG00000138356	0.14963	0.236069	0.189417	0.189318	0.510622	0.197388	0.310942	0.224106	0.393173	0.238286	0.263348	0.230524	0.684379	0.192584	0.311126	0.37647	0.242056	0.166598	1.02646	1.04533	0.773029	0.163838	0.112297	1.98867	0.240243	0.188021	0.210558	0.10032	0.134617	0.184114	0.480778	0.268873	0.591543	0.177323	0.762702	0.399594	0.653348	0.290268	0.192184	0.46867	0.348978	0.63425	0.931852	0.163641	0.282088	0.127646	0.108309	0.120259	0.153976
ENSG00000125741	0.27817	0.225301	0.436563	0.297824	0.309742	0.217307	0.472166	0.197725	0.598414	0.282461	0.411923	0.251797	0.411689	0.434576	0.499672	0.801313	0.357636	0.509488	0.141141	0.420396	0.744838	0.306538	0.409251	0.509141	0.666127	0.119321	0.472671	0.310092	0.635997	0.96983	0.582997	0.668302	0.51049	0.74293	0.23302	0.368125	0.499004	0.40837	1.12168	0.63163	0.680013	0.316644	0.426408	0.84121	0.7554	1.273	0.598496	1.03184	0.46569
ENSG00000179262	1.2868	1.38259	1.65271	1.16029	1.44608	1.30361	1.51001	1.56771	0.999813	1.55469	1.19963	1.28817	0.706636	1.58493	1.625	1.21901	1.59309	1.53977	0.961246	1.06023	1.01565	0.960854	1.69122	1.42904	1.71691	1.76117	1.95236	2.32044	3.48211	1.64363	1.71825	1.17798	1.473	1.51188	0.903249	1.08955	0.76046	1.56458	0.818478	1.46747	0.895536	5.01761	2.10559	1.79905	1.40068	0.889748	0.904657	0.951795	0.91109
ENSG00000138772	0.29926	0.447849	0.422336	0.292371	0.469817	0.290276	0.824644	0.477629	0.436582	0.450657	0.555542	0.465202	0.720795	0.41229	0.285239	0.485093	0.577856	0.524782	0.138832	0.73588	0.887864	0.260514	0.308655	0.510888	0.294589	0.095732	0.281386	0.210726	0.555453	2.23184	1.14268	0.446756	1.08062	0.225258	0.955287	0.37797	1.52473	0.708609	0.173175	0.483167	0.389625	1.05705	0.139317	0.533795	0.396822	0.076933	0.142217	0.044771	0.103087
ENSG00000144191	0.038082	0.065807	0.041769	0.05845	0.081804	0.023222	0.075257	0.070551	0.078031	0.030517	0.054797	0.034351	0.125932	0.050354	0.063363	0.271306	0.066033	0.345281	0.164802	0.20171	0.158202	0.135123	0.030155	0.070609	0.028697	0.028926	0.233846	0.024807	0.031708	0.030634	0.031501	0.055845	0.026919	0.033988	0.075679	0.552364	0.074367	0.070917	0.021317	0.035986	0.018309	0.182082	0.034477	0.022771	0.042608	0.016239	0.013168	0.011939	0.021926
ENSG00000028839	1.63644	0.646229	0.867472	0.889244	0.863154	0.914269	0.34488	0.523015	0.91693	1.34807	0.582161	0.871468	0.68163	0.63084	0.897497	0.481998	0.488794	0.62926	0.836824	1.03367	0.469548	1.03201	1.3004	0.603426	0.944209	1.41016	1.05199	0.722685	3.22203	0.691043	0.496765	0.37625	0.666722	0.780786	0.364846	0.654152	0.425297	0.055048	0.611386	0.428421	0.591762	0.503802	0.228003	0.603366	0.802115	0.540398	0.776267	1.2016	0.662046
ENSG00000117643	1.56932	1.77327	1.38976	1.26004	1.49779	1.43752	1.4042	1.87494	1.71495	1.70307	1.40255	1.36081	1.62179	1.13348	2.74597	1.96958	1.55487	2.22758	2.32331	1.93911	1.35645	1.35083	1.5126	3.06714	0.650128	0.557003	0.619628	0.406595	0.710454	0.557575	1.43233	0.932324	2.39941	1.13156	1.30997	2.00069	1.01484	0.630951	0.482714	0.813436	0.34434	1.65216	1.74179	0.967003	1.54378	0.307601	0.929677	0.234798	1.29595
ENSG00000123975	0.354934	0.178159	0.156313	0.350943	0.315309	0.205295	0.372957	0.277084	0.461084	0.28016	0.43147	0.256063	0.31355	0.239574	0.450237	0.231716	0.121362	0.148283	0.380588	0.395751	0.294698	0.334696	0.200259	0.546313	1.09455	8.3621	7.59358	4.09376	2.67507	2.10099	0.390607	1.29715	0.148871	3.45458	0.470797	0.172284	0.429478	0.233816	0.821701	2.99928	0.898628	0.327025	0.24394	0.321314	0.550315	0.377214	0.420067	0.631518	0.409074
ENSG00000134516	0.024089	0.046544	0.073779	0.098151	0.047921	0.075772	0.168605	0.043736	0.077232	0.071441	0.050342	0.137517	0.074791	0.070117	0.047309	0.115949	0.049787	0.24609	0.131772	0.160257	0.081401	0.05105	0.038305	0.070368	1.24108	1.90672	1.28744	1.81394	0.709463	0.038177	0.105527	1.0714	0.04194	1.54024	0.065733	0.057311	0.364792	0.066423	4.86999	0.075553	0.090815	0.170087	0.19255	0.348011	1.76542	4.63358	2.71891	3.15659	3.00817
ENSG00000212831	0.062071	0.482667	0.233831	0.153783	0.464202	0.277163	0.111873	0.169045	0.429658	0.189008	0.659456	0.085766	1.99774	0.200784	0.310328	0.390895	0.507237	0.076659	0.8397	0.750161	0.509282	0.207709	0.104321	0.860678	0.084821	0.152896	0.104074	0.210999	0.327836	0.362224	0.234994	0.321052	0.114665	0.10548	0.205127	0.210433	0.285365	0.281	0.059996	0.098578	0.15502	0.224142	0.535802	0.071612	0.097794	0.047385	0.048393	0.046761	0.066434
ENSG00000076003	0.730059	0.45108	0.690913	0.530458	0.916108	0.843602	0.649816	0.762697	0.485407	1.0581	0.83465	0.744727	0.150787	0.75972	0.745256	0.577379	0.750344	1.05963	0.127589	0.265335	0.491254	1.0553	0.51788	0.872607	1.37187	5.2756	2.96676	9.4456	3.32989	2.80789	0.758377	2.32693	0.543134	3.41989	0.310213	0.692652	0.67898	0.664935	0.641274	0.419211	0.716266	1.05812	0.408736	0.395753	1.11372	0.200453	0.846388	0.728521	1.06523
ENSG00000137841	0.262677	0.353446	0.342082	0.239068	0.227986	0.227316	0.364418	0.293225	0.270045	0.236535	0.266522	0.270096	0.355427	0.243253	0.236653	0.370691	0.355391	0.319602	0.375446	0.454597	0.330477	0.246475	0.237284	0.396661	0.228815	0.202139	0.168639	0.264703	0.229316	0.235992	0.356587	0.280516	0.229181	0.386525	0.220118	0.366367	0.262263	0.269344	3.2578	0.190504	0.11596	0.288502	0.395509	0.53725	0.646055	1.81446	1.64109	1.70975	1.56921
ENSG00000170734	0.04298	0.233437	0.071681	0.041295	0.014037	0.090786	0.072797	0.052067	0.031337	0.102559	0.277214	0.047149	0.249755	0.193741	0.141928	0.026575	0.287925	0.048714	0.362897	0.218325	0.095289	0.077213	0.038305	0.14447	0.361888	0.094355	0.079983	0.07524	0.040484	0.310961	0.064576	0.056276	0.055473	0.095166	0.425677	0.108469	0.130251	0.157843	0.074281	1.03285	0.01245	0.053825	0.070797	0.102393	0.135525	0.124052	0.166907	0.062679	0.150212
ENSG00000100351	0.049877	0.127906	0.156586	0.03333	0.072801	0.054452	0.067297	0.125655	0.296943	0.038322	0.103357	0.178155	0.333886	0.046359	0.061024	0.198497	0.081036	0.099191	0.077739	0.155089	0.271979	0.075139	0.032833	0.074223	0.06933	0.068528	0.051395	0.454438	0.076155	0.047568	0.068199	0.208501	0.044171	1.07168	0.216226	0.076825	0.180416	0.085381	0.041755	0.103865	0.108392	0.249594	0.044993	0.046799	0.071869	0.054306	0.773963	0.45517	0.888509
ENSG00000173083	0.111548	0.154707	0.110623	0.105258	0.158864	0.076673	0.119688	0.175032	0.163607	0.161692	0.181877	0.119219	0.208631	0.140338	0.165105	0.175107	0.326436	0.259936	0.259797	0.313512	0.729478	0.126508	0.086973	0.156399	0.141962	0.085401	0.102147	0.102773	0.375398	0.339287	0.139548	0.422392	0.164338	0.093526	0.241164	0.310639	0.177996	0.323691	0.916639	0.348944	0.315167	0.328409	0.155471	0.093128	0.226389	1.14389	0.148472	0.088547	0.079197
ENSG00000182054	1.63499	0.464122	0.93058	1.18872	0.783237	0.919024	0.171933	1.0925	0.50578	1.04189	0.780855	0.988274	0.577728	1.06221	0.55554	0.60896	0.838642	0.667275	0.427606	0.136529	0.325096	0.785849	1.4761	3.75828	2.10263	0.700084	1.77665	6.73724	0.717531	0.738303	0.920448	1.24734	1.26659	3.43056	0.721259	0.223618	1.4441	2.28606	0.848292	0.821196	0.726397	5.06154	2.78412	1.16818	0.866027	0.788235	1.02367	1.40593	0.931217
ENSG00000197635	0.166922	0.208071	0.155036	0.16138	0.319375	0.088017	0.156593	0.19045	0.334908	0.137145	0.294329	0.122475	0.447014	0.160312	0.247887	0.202714	0.202589	0.138801	0.310838	0.575586	0.241596	0.124913	0.082316	0.783804	0.257596	0.101816	0.090262	0.139303	0.177602	0.18006	0.228484	0.200523	0.139204	0.220023	0.385507	0.156462	0.83028	0.26368	0.071497	0.858717	2.11031	0.476325	0.138883	0.201803	0.278922	0.085541	0.700769	0.056378	0.818039
ENSG00000139970	18.1026	10.3251	11.2415	10.3221	10.0733	16.6122	0.788028	11.4983	8.13092	10.7446	10.5627	7.41107	1.02169	7.94783	17.0244	14.3652	13.6103	4.62089	1.87876	1.33912	2.57943	23.5126	16.7204	0.271771	0.166849	0.181822	0.10295	0.12908	0.124283	0.118073	0.964785	0.292052	0.387942	0.113332	0.266967	3.67009	0.321668	0.214226	1.53022	0.385613	0.103509	0.232947	0.199652	0.432344	0.358321	1.56968	0.091519	0.157071	0.098832
ENSG00000137478	1.05371	0.34842	0.132419	0.760826	0.393531	0.6315	0.330263	0.297303	0.109545	0.609548	0.110596	0.810174	0.146268	0.427428	0.696777	0.33192	0.811789	0.551216	0.482032	0.294396	0.139991	1.14846	0.477595	0.160255	0.499532	0.467297	0.373254	0.445169	0.068228	0.586362	0.272795	0.904078	0.337302	0.695699	0.199072	0.093877	0.190317	0.076534	0.799944	0.07129	0.024168	0.135716	0.064834	0.456372	1.27825	0.632771	0.494467	0.608635	0.528524
ENSG00000140836	0.137436	0.089857	0.068125	0.05894	0.076673	0.065062	0.370207	0.083655	0.097738	0.150086	0.050565	0.160867	0.11004	0.10712	0.051137	0.050967	0.088585	0.097303	0.227726	0.154589	0.075422	0.036852	0.060311	0.075308	0.050537	0.069561	0.106323	0.044163	0.150046	0.311731	0.273425	0.118158	0.38876	0.184941	0.073084	0.206214	0.073266	0.106446	0.049667	0.298973	0.259994	0.308878	0.053667	0.324612	0.283628	0.152004	0.02074	0.016665	0.018981
ENSG00000080986	0.006697	0.058509	0.028454	0.008455	0.026816	0.016916	0.06339	0.021695	0.063827	0.005403	0.048894	0.018074	0.11132	0.019658	0.012864	0.065437	0.043576	0.020392	0.120268	0.036341	0.098508	0.02026	0.009664	0.030123	0.047236	0.765513	0.599391	0.590742	0.52601	0.26755	0.026461	0.268226	0.011452	0.192911	0.039497	0.036918	0.048624	0.036793	0.024614	0.347751	0.029783	0.136177	0.013227	0.010365	0.050822	0.048982	0.143534	0.172865	0.120104
ENSG00000171853	0.098854	0.18115	0.654525	0.533889	0.178904	0.370152	0.663854	0.086518	0.534143	0.513993	0.208495	0.536936	0.144837	0.138446	0.120347	0.204321	0.50007	0.738521	0.29457	0.290396	0.121411	0.301992	0.540351	0.208091	0.076441	0.221424	0.088977	0.148844	0.326704	0.25231	0.209322	0.445247	1.34832	0.894001	0.109555	0.464991	0.331569	0.135936	0.611166	0.171914	0.216784	0.153862	0.121862	0.473019	0.807762	0.849729	0.96589	0.575305	0.797204
ENSG00000104774	0.561438	0.605069	0.215774	0.422749	0.308726	0.237726	0.657776	0.387206	0.429747	0.482976	0.101797	0.33094	0.57739	0.487242	0.443645	0.110488	0.375267	0.520502	0.838392	1.02405	0.532369	0.482262	0.518229	0.687771	2.53271	1.02034	1.21838	0.656441	1.0005	0.970446	0.895562	1.74002	1.01637	1.80558	1.02203	0.51861	0.898339	0.425924	6.32615	0.586691	1.26946	0.190156	0.96557	5.05857	2.2449	6.92215	1.9489	1.63861	2.14879
ENSG00000110876	0.439545	0.414228	0.629856	0.658018	0.301078	0.570692	0.613056	0.397576	0.487582	0.354302	0.264851	0.519704	0.366197	0.288141	0.409466	0.473079	0.651629	1.30516	0.555587	1.49777	0.482011	0.336371	0.585292	0.406421	0.274781	0.260336	0.293593	0.575476	0.256211	0.347753	0.437307	0.733849	0.163892	1.15137	0.463877	0.490922	0.624525	0.430628	3.17912	0.577907	0.288313	0.71964	0.278038	1.01773	1.10949	4.36591	3.93779	6.42573	4.31017
ENSG00000142583	0.873692	0.475788	0.497118	0.6987	0.536131	0.615986	0.627745	0.583239	0.565302	0.40253	0.773282	0.474688	1.30948	0.770915	0.698957	0.790028	0.476849	0.842999	0.687142	1.60782	0.893474	0.529961	0.608462	1.70678	6.68362	2.03138	3.38675	0.381515	0.542572	0.666489	0.421636	0.622699	0.671482	0.423912	1.08164	0.445477	0.714623	1.04726	0.494801	0.81608	0.268905	1.02863	0.690839	0.437291	0.558144	0.235725	0.349452	0.295861	0.293715
ENSG00000116138	0.517558	0.624901	0.701469	0.49045	0.933583	0.706422	0.508528	0.743866	0.753699	0.579381	0.703978	0.51527	0.97571	0.546663	0.695236	0.700563	0.510725	0.501746	1.27142	1.05631	0.917664	0.510459	0.483707	4.54971	0.62505	0.420894	0.490097	0.545625	0.56423	0.487109	0.68439	0.57149	0.466579	0.616003	0.645724	0.543354	0.56479	0.43449	0.277453	0.593683	0.311078	0.668198	1.08144	0.447892	0.563726	0.284308	0.570678	0.394978	0.661228
ENSG00000204385	0.081962	0.123598	0.171269	0.337096	0.26003	0.288775	0.269912	0.190132	0.877692	0.194211	0.350722	0.261115	0.268509	0.086516	0.320428	0.226255	0.522431	0.30563	0.421985	0.389417	0.417948	0.219833	0.062872	0.845014	0.251417	0.286508	0.265004	0.058883	0.19053	0.390549	1.9102	0.478452	0.07912	0.063757	0.415875	0.435281	0.377333	0.113186	0.09384	0.425351	0.176747	0.214685	0.167614	0.568659	0.139632	0.12911	0.158348	0.15048	0.181629
ENSG00000109182	0.101453	0.235172	0.181164	0.174798	0.24609	0.177168	0.108616	0.230658	0.216027	0.131875	0.121511	0.075326	0.330496	0.156212	0.149264	0.173195	0.270533	0.094282	0.14149	0.562843	0.28389	0.069954	0.072536	0.17851	0.111233	0.103652	0.043525	0.018128	0.111685	0.021167	0.123482	0.165485	0.553693	0.066921	0.260336	0.066452	0.33652	0.557857	0.161747	0.041273	0.038938	0.489077	0.074917	0.103493	0.170048	0.060029	0.065347	0.057953	0.16543
ENSG00000101057	0.156627	0.542851	0.901853	0.311854	0.160897	0.244032	0.178591	0.491254	0.350029	0.145283	0.364867	0.644143	0.29811	0.481671	0.196999	0.854418	0.571358	0.479844	0.463992	0.300453	0.756059	0.489121	0.088952	0.539686	1.04503	2.30721	1.71594	4.40453	1.31701	0.636547	0.498497	1.78314	0.132958	0.875718	0.299978	0.68984	0.489103	0.31358	0.184163	0.661732	0.25145	0.358782	0.215752	0.107105	0.443537	0.071876	0.069133	0.28728	0.100141
ENSG00000142552	0.092357	0.106847	0.252207	0.103604	0.230358	0.133026	0.520649	0.176334	0.296455	0.093103	0.262401	0.146891	0.944076	0.086673	0.140493	0.209145	0.139471	0.159109	0.445647	0.497968	0.286741	0.109438	0.136165	0.421784	0.17396	0.061124	0.054125	0.118039	0.220822	0.170567	0.190106	0.211519	0.376937	0.217875	0.236551	0.416734	0.121781	0.447339	0.166802	1.32449	2.01392	0.313377	0.109502	0.372589	0.17223	0.187675	0.058599	0.094889	0.143994
ENSG00000153140	0.738355	0.303552	0.444771	0.63682	0.483757	0.506281	0.532733	0.430856	0.333784	0.587135	0.315193	0.336665	0.883031	0.444878	0.266846	0.357494	0.06651	0.526544	0.494669	0.301176	0.481597	0.665084	0.464322	0.206163	1.57072	0.909111	1.47407	0.79956	0.950103	0.692736	0.513617	0.357923	0.797301	0.22057	0.76645	1.17153	0.442019	0.471001	0.284376	0.420916	0.410132	0.350708	0.161976	0.084804	0.521824	0.323174	0.539239	0.46114	0.530487
ENSG00000133048	0.582095	0.312485	0.540285	0.607778	0.466557	0.265886	0.292441	0.366379	0.738024	0.791518	1.7852	0.741247	1.05669	0.748472	0.41409	0.803664	1.3656	0.544838	0.671121	1.10581	0.545215	1.15229	0.35189	0.571777	0.156437	0.244725	0.130093	0.071423	0.215066	0.152248	0.918505	0.600994	0.179508	0.273935	0.756311	0.4998	1.12136	0.321678	0.131566	0.092097	0.115553	0.990533	0.50118	0.643779	0.395624	0.095213	0.20312	0.106041	0.142358
ENSG00000166347	0.877823	1.25768	0.758278	0.997116	0.976388	0.776538	1.926	0.950168	0.87568	0.633161	1.1259	1.10714	2.07803	0.925148	1.43406	0.691659	0.692306	1.26343	1.53086	1.87774	1.44847	0.854979	1.49488	12.9009	1.24633	2.03081	1.63756	0.58429	0.42513	0.737328	2.88026	0.926358	1.28888	2.37252	1.53449	1.48135	1.0833	1.17596	0.37089	1.07003	1.15781	1.10372	14.2822	9.12299	1.55692	0.314567	0.703952	0.548111	0.790986
ENSG00000070731	0.315652	0.370914	0.241218	0.169835	0.213368	0.317202	3.74201	0.351193	0.680618	0.247841	0.333904	0.41143	1.52806	0.701587	0.437054	0.444228	0.340197	0.544419	0.837695	1.26938	1.72946	0.19367	0.198513	0.89791	0.151104	0.177346	0.161572	0.218632	0.239224	0.195967	1.19372	0.209148	1.20287	0.261825	0.460562	0.273018	0.447079	0.309086	0.065929	0.383054	0.109124	0.60653	0.255324	0.873483	0.192251	0.249435	0.17415	0.036065	0.279807
ENSG00000154975	0.777836	1.03557	0.399263	0.41699	0.541262	0.641109	0.111438	0.396839	0.536629	0.475371	0.827967	0.406603	0.93244	0.1334	1.52687	0.381612	0.581105	0.302986	0.1343	0.453819	0.187267	0.450834	0.563171	0.12483	0.042665	0.1374	0.079662	0.008996	0.01642	0.102679	0.029296	0.034499	0.019483	0.011486	0.046993	0.247175	0.212979	0.066283	0.025493	0.035986	0.023436	0.273661	0.087276	0.010836	0.029261	0.02529	0.012839	0.01766	0.013745
ENSG00000076043	1.16416	0.758221	0.865192	1.36444	1.43656	1.14028	1.37909	1.19312	1.58583	0.887206	1.29541	1.41536	1.84033	1.28722	1.01348	1.48103	1.01342	1.43815	1.68567	1.64785	1.97192	1.26492	1.0566	2.41684	1.43562	2.82582	2.51224	1.72943	5.54944	2.94367	1.95367	1.3282	1.55251	1.13262	1.8496	2.19363	3.38698	2.23691	0.985865	4.33793	6.56699	1.84251	0.505878	1.68399	1.74155	0.90084	2.42427	2.05672	3.0494
ENSG00000001084	1.20304	0.598728	0.705733	1.26598	1.02894	1.48836	0.694536	1.08677	1.065	0.815765	0.618358	1.04592	0.915455	1.36964	0.723728	0.944338	0.638681	1.04151	0.730412	1.0694	0.763417	0.627036	0.830959	0.739101	0.831326	0.943031	1.02677	0.799696	0.541015	0.733376	1.76577	0.794006	0.887947	0.39848	0.562837	0.749963	1.13255	1.15244	0.759837	0.702494	0.337626	0.827751	0.413506	0.380127	0.983457	0.438707	0.643926	1.01033	0.698699
ENSG00000182472	1.16815	1.44202	1.58784	1.47435	2.24859	1.92253	3.00507	1.8627	2.19294	2.60038	1.7388	1.41143	1.83754	1.44049	0.85848	1.37337	1.67719	1.79702	1.32086	0.942813	2.00209	0.963566	1.69219	5.17515	1.46965	1.05925	1.18818	0.944588	3.97735	15.8113	2.81174	2.2851	4.35102	1.73057	2.49064	1.34698	1.06247	2.88583	1.76164	2.52004	3.64993	1.07727	0.955704	3.51796	1.20433	1.59164	1.67335	2.97079	1.44452
ENSG00000110628	0.205704	0.125632	0.620964	0.139936	0.329443	0.406086	0.11332	0.273786	0.51195	0.3506	0.429688	0.626294	0.739324	0.306852	0.14246	0.608869	0.491756	0.366806	0.336664	0.211656	0.56778	0.237541	0.34079	4.68282	0.282653	0.152207	0.06328	0.368294	0.530823	1.18658	0.649857	0.313506	1.55355	0.457548	0.117771	0.226431	0.663578	0.561438	1.27508	0.532285	0.242417	1.31241	4.75109	1.36849	0.482039	1.17796	0.704171	0.669573	0.661718
ENSG00000111144	1.17075	1.09432	1.25369	1.17733	1.51381	1.32546	2.12746	1.6494	0.498279	1.61442	0.98122	1.40571	0.181065	1.3216	1.85368	1.08632	0.580628	1.44205	1.03832	0.350019	0.29203	1.60392	1.54013	1.51604	4.21974	6.01115	7.81746	3.17616	1.93644	2.18458	1.71222	2.78727	1.6068	1.50883	1.04466	3.15385	2.22242	2.01741	14.6961	1.7188	2.06018	1.03267	0.554883	5.90127	3.37401	19.5142	2.95923	4.27014	3.42019
ENSG00000174080	1.03941	1.33846	1.1096	0.990826	0.943893	0.995546	0.94795	1.04243	1.00455	0.843031	1.25966	1.23721	1.52681	1.18583	1.08126	0.93824	0.940605	0.917644	0.876129	1.00105	0.89329	0.892336	1.54462	0.767718	0.464486	0.227966	0.291826	0.417636	0.454526	0.438271	0.699313	0.486645	1.516	0.502788	0.263291	0.800857	0.433108	0.685859	0.230973	0.672648	0.412451	6.0986	1.73545	1.26146	0.613971	0.151205	0.378587	0.306058	0.543905
ENSG00000111249	0.477577	0.156023	1.29692	0.437086	0.949411	1.08283	0.264123	0.891129	0.602942	0.896912	1.15775	0.875958	0.490623	0.243989	0.506689	1.18379	1.38248	0.251377	0.307904	0.762497	0.457039	2.9502	1.31729	0.196041	0.252179	0.192497	0.046898	0.08151	0.126265	0.057266	0.187271	0.079994	0.317671	0.108527	0.679815	0.395023	0.199338	0.128072	0.035162	0.106423	0.05737	0.333023	0.815195	0.114015	0.209448	0.06522	0.210033	0.067654	0.032071
ENSG00000120158	0.536449	0.569892	0.543264	0.523474	0.479594	0.381863	0.6187	0.229876	0.669521	0.511292	0.287015	0.590483	1.42404	0.380228	0.554636	0.708709	0.45076	0.288259	0.375708	1.30539	1.3621	0.204838	0.314244	0.349187	1.10242	1.04789	0.847692	0.39092	0.548093	0.649017	0.601189	0.398243	0.427874	0.442078	1.33397	0.353886	0.873477	0.373262	0.540622	0.522393	0.235093	0.304803	1.16669	0.798887	0.827269	0.617597	0.77495	0.782246	0.788695
ENSG00000159231	0.395415	0.12659	0.148105	0.290288	0.121109	0.124518	0.209128	0.10587	0.145675	0.415937	0.412313	0.088909	0.162386	0.563561	0.143523	0.284685	0.639875	0.131038	0.24594	0.179149	0.462097	0.091411	0.376534	0.175437	0.073901	0.081269	0.066492	0.157568	0.105032	1.1484	1.08394	0.602431	0.320051	0.120013	0.286572	0.078407	0.715723	1.83289	0.050546	0.355255	0.832226	0.154478	0.061473	0.184842	0.108831	0.030081	0.310441	0.114663	0.174429
ENSG00000179761	0.550943	1.05567	0.66711	0.950757	0.654529	0.681147	0.388876	0.672534	0.693134	0.644968	1.07288	1.13584	1.66257	0.921503	1.26428	0.67649	0.802998	0.876734	0.988989	0.804283	1.01323	0.618979	0.731878	1.91125	0.957923	0.415987	0.577227	0.394737	0.33633	0.55542	0.451404	0.537531	0.488553	0.377853	0.859715	0.614773	0.533327	0.966157	0.198008	0.670942	0.301252	1.38753	4.90233	0.438312	0.385015	0.183416	0.279166	0.271361	0.360967
ENSG00000146842	0.057673	0.07191	0.435833	0.037619	0.110363	0.068966	0.306528	0.292965	0.107681	0.121669	0.06883	0.046924	0.529186	0.111535	0.164148	0.3463	0.257059	0.063064	1.6909	1.88963	1.35502	0.06445	0.075796	0.133385	0.058918	0.069561	0.041437	0.209363	0.398896	0.173184	0.074971	0.111258	0.108567	0.112981	0.720466	0.290422	0.68602	0.171605	0.211853	0.068561	0.076167	0.411684	0.090421	0.108361	0.057752	0.085452	0.329206	0.288026	0.122068
ENSG00000173338	0.057473	0.076396	0.051344	0.039947	0.076673	0.059657	0.071856	0.086215	0.05819	0.05258	0.120898	0.09368	0.229683	0.069381	0.081595	0.07827	0.064742	0.063694	0.099178	0.10944	0.109224	0.088699	0.096055	0.123565	0.137771	0.045283	0.092832	0.066244	0.166466	0.187501	0.113796	0.2223	0.05116	0.129389	0.156259	0.142838	0.088668	0.304522	0.80357	0.059351	0.037717	0.291116	0.075947	0.120532	0.336118	0.710769	0.459571	0.306929	0.473053
ENSG00000183048	0.305157	0.327841	0.352114	0.24544	0.360519	0.192883	0.596268	0.387119	0.475198	0.108262	0.403737	0.455772	0.765233	0.258391	0.345199	0.705432	0.210234	0.439815	0.444644	0.933033	0.399828	0.182982	0.205964	1.48471	0.583592	0.484515	0.888808	0.809374	0.450704	0.757083	0.329181	0.2154	0.487215	0.376681	0.125123	0.278467	0.433438	0.228058	0.113179	0.436948	0.31419	0.294499	3.1168	0.326496	0.244613	0.041794	0.168883	0.042532	0.233009
ENSG00000198798	0.110149	0.10589	0.174187	0.046074	0.195652	0.068966	0.139226	0.16002	0.060543	0.044926	0.433252	0.026156	0.951947	0.100077	0.068572	0.412829	0.321562	0.023917	0.223717	0.524112	0.39293	0.160807	0.084644	0.109407	0.076695	0.063707	0.116923	0.123492	0.085781	0.041256	0.15388	0.13476	0.128794	0.060944	0.093266	0.044302	0.128051	0.180452	0.026152	0.0527	0.065182	0.188157	0.087168	0.08025	0.08496	0.105684	0.12444	0.08407	0.072979
ENSG00000198682	0.380022	0.613086	0.519522	0.338812	0.470881	0.405118	0.665687	0.404186	0.830702	0.470468	0.789023	0.420074	1.10663	0.521407	0.418626	0.364836	0.679947	0.547817	1.07713	1.18731	0.821639	0.478433	0.339432	0.764886	0.264622	0.272389	0.288025	0.334218	0.366811	0.299313	0.92134	0.730867	1.33915	0.384572	0.523364	0.558517	0.692621	0.756168	0.313678	1.76593	4.16625	0.644695	1.15758	1.52119	0.69722	0.328143	0.169431	0.255194	0.160248
ENSG00000173598	0.902528	0.508033	0.849141	0.574724	0.649689	0.903584	0.471116	0.771353	0.607913	0.761234	0.898802	0.350922	1.00132	0.378152	0.444017	1.12713	0.970468	0.591182	0.935348	0.844903	0.59381	0.912436	1.16409	1.32213	0.40379	0.32146	0.415013	0.478291	2.5803	1.37854	0.953208	0.552678	0.884043	0.52154	0.589325	0.516017	1.33893	0.532264	0.600398	1.17453	0.483736	1.06543	0.167045	0.349425	0.529845	0.527087	0.490599	0.517849	0.569268
ENSG00000188170	3.41835	7.7388	6.79871	3.10662	7.08181	6.25149	12.6086	3.93934	20.9638	7.30607	22.482	7.24451	28.9122	3.61876	9.88636	8.42612	14.0381	12.4959	22.6703	6.91448	33.6616	4.07043	8.46171	31.5262	0.761488	0.5694	0.647654	0.53145	1.79142	0.733569	9.52216	1.10244	7.43166	23.5872	59.3128	24.6262	8.36371	8.27535	1.48611	1.16204	0.504364	35.6366	16.2816	34.4091	8.22918	0.454214	2.04544	0.465928	1.04265
ENSG00000175895	0.244586	0.175048	0.08682	0.214193	0.322957	0.265552	0.391337	0.168958	0.219712	0.234634	0.242465	0.218905	1.12405	0.138131	0.077396	0.2177	0.345644	0.392737	0.25788	0.494439	0.471387	0.148364	0.216792	0.294966	1.55294	1.17702	0.999628	0.510595	0.419563	0.341288	0.463846	1.23677	0.326446	0.306595	0.521249	0.350194	0.776888	0.185789	0.61666	0.221885	0.179921	0.285118	0.146581	0.080564	0.737946	0.624253	0.466814	0.711608	0.468963
ENSG00000120662	0.036483	0.048219	0.137617	0.063719	0.043274	0.055553	0.143567	0.103267	0.08318	0.039422	0.059252	0.045914	0.072607	0.116581	0.057941	0.11422	0.055712	0.0394	0.086105	0.081906	0.078089	0.080244	0.097335	0.037835	0.30424	0.181133	0.355909	0.055067	0.04105	0.213517	0.041738	0.109533	0.045806	0.041723	0.172837	0.042016	0.044664	0.122595	0.14043	0.204318	0.045163	0.378159	0.045969	0.027483	0.300568	0.055903	0.931652	0.248976	0.761205
ENSG00000172955	0.317452	0.449345	0.386951	0.303644	0.563383	0.297032	0.272517	0.397272	0.279367	0.249642	0.547801	0.23928	0.48038	0.398782	0.150912	0.406914	0.470637	0.144003	0.508134	0.507637	0.798139	0.292978	0.266857	1.23589	0.430964	0.285991	0.227582	0.193279	0.325713	0.318966	0.276182	0.388001	0.346077	0.052506	0.553107	0.422887	0.383164	0.304943	0.089664	0.598458	0.239366	0.780731	2.74563	0.319979	0.289018	0.048583	0.224025	0.118643	0.169848
ENSG00000186318	0.975844	1.47576	1.15246	2.7301	1.95826	2.30109	1.43915	2.16469	1.8335	1.07241	1.18259	3.08971	0.656775	2.79647	1.33508	1.46174	1.34865	5.26015	0.849112	0.516666	1.19158	1.68289	1.74121	0.153266	0.08025	0.238297	0.061352	0.143665	0.102767	0.358683	0.285553	0.147266	0.542242	0.180019	0.787208	0.578734	0.491523	0.169499	0.575344	0.489989	0.875436	0.234139	0.325904	0.259124	0.380652	0.270731	0.13267	0.033578	0.131886
ENSG00000021488	0.570583	0.708088	0.285676	0.401857	0.65724	0.627997	0.533674	0.621248	0.733038	0.517095	0.58617	0.441515	1.2185	0.743426	0.862094	0.497743	0.556737	0.605469	0.291564	1.44495	0.841507	0.562745	0.55799	4.11223	0.586639	0.448874	0.28508	0.229127	0.337887	0.579897	0.523776	0.593052	0.545737	0.488841	0.781297	0.538827	0.737945	0.64366	0.221523	0.830832	0.200794	0.628752	0.718052	0.339766	0.489996	0.068282	0.279496	0.205324	0.186211
ENSG00000062716	1.2838	0.616795	0.808923	0.968769	1.02512	1.09034	1.92209	1.06313	1.45995	1.06851	1.17312	1.10137	1.2066	1.09191	0.642345	1.01005	0.820677	1.29855	1.64332	1.62335	1.05287	1.09039	0.934232	1.3271	1.46914	1.01862	3.632	0.895518	2.66686	6.52065	2.02376	1.41617	1.70748	0.886031	1.289	1.05357	1.58942	1.05758	2.97584	1.91647	1.69106	0.487808	0.465438	1.10088	2.06445	3.76655	1.1351	1.46052	1.08912
ENSG00000102900	0.045879	0.067124	0.107704	0.067395	0.073962	0.078775	0.081336	0.117411	0.095608	0.046827	0.075624	0.15054	0.123898	0.091982	0.145224	0.153355	0.078551	0.094156	0.135345	0.137474	0.13208	0.193032	0.153454	0.074344	0.194023	1.24934	1.16377	0.752944	0.957463	0.169489	0.11104	0.079994	0.130876	1.05714	0.123681	0.079813	0.088888	0.081449	0.573147	0.202442	0.069576	0.163859	0.049655	0.079151	0.058266	0.764809	0.457267	0.505662	0.287661
ENSG00000103811	1.46971	1.7293	2.42175	2.57522	1.57741	2.64291	2.70564	2.19055	1.72556	2.04427	1.82044	3.43289	2.88085	1.9208	2.09916	2.76093	2.80528	2.98203	2.60669	2.57911	2.49435	1.05673	2.51011	14.2092	6.54877	2.16947	3.30115	2.09581	5.93984	0.697662	4.08185	5.66682	2.42923	2.69021	2.83718	3.33071	4.49566	1.40275	10.688	1.14968	0.751664	2.20382	4.77126	23.9118	8.58481	14.3171	0.806225	1.03072	1.0024
ENSG00000068831	0.376774	0.450571	0.391283	0.269334	0.495181	0.251814	0.217775	0.42092	0.781485	0.379166	0.367763	0.304896	0.674023	0.62335	0.24872	0.473944	0.4144	0.194984	0.586112	0.48277	0.428571	0.689652	0.309965	0.268819	0.827517	0.518693	0.301221	0.193893	0.29535	0.426879	0.288782	0.789856	0.308822	0.480461	0.429569	0.336042	0.323098	0.294271	0.88373	0.750077	0.204395	0.837209	0.240959	0.411182	1.05873	0.766473	4.01779	2.36048	4.38839
ENSG00000120129	2.01081	1.84614	1.59336	2.37548	1.59895	1.94725	7.0301	1.22657	1.83701	1.17332	1.26718	2.34818	3.96957	1.75838	2.98772	1.37774	1.37302	4.82216	7.25323	5.17077	2.36475	1.08298	2.75362	6.73933	0.311604	0.154273	0.253601	0.207455	0.723618	0.758546	13.2251	2.17093	9.79143	4.95123	9.61198	5.76501	5.0709	8.16501	36.2251	1.05766	1.65273	1.3818	6.81266	24.8	5.66011	40.5871	9.13743	12.4162	11.1756
ENSG00000008513	0.034484	0.17421	0.388228	0.032104	0.077835	0.156048	0.11824	0.222761	0.165294	0.01771	0.043214	0.060732	0.165399	0.114689	0.054645	0.059522	0.120311	0.034616	0.263022	0.468989	0.081768	0.143578	0.045757	0.23725	0.042665	0.081958	0.03951	0.027806	0.036804	0.069274	0.112142	0.368919	0.461188	0.227602	0.072652	0.062585	0.062486	0.06207	0.400851	0.221032	1.38468	0.131256	0.302595	0.017589	0.088553	0.326102	1.57064	0.730262	1.09076
ENSG00000102890	0.048677	0.321858	0.084084	0.065312	0.090226	0.071668	0.059193	0.116804	0.164051	0.044525	0.105696	0.096655	0.268961	0.072955	0.128533	0.117132	0.162931	0.072631	0.42704	0.164369	0.070179	0.025206	0.039935	0.667649	0.231354	0.185955	0.107608	0.034621	0.177507	0.960748	0.162543	0.168181	0.820501	0.080634	0.591739	0.803582	0.512865	0.400365	0.109443	0.517277	0.02661	0.20192	0.525285	0.406589	0.056212	0.162119	0.405911	0.099491	0.313187
ENSG00000132646	0.486772	0.452396	0.288184	0.414539	0.434094	0.321906	0.406243	0.448385	0.419005	0.3513	0.322433	0.21666	0.243127	0.472525	0.468523	0.271215	0.467484	0.682883	0.436278	0.450208	0.278877	0.273276	0.626509	0.670059	0.873356	2.99318	4.79545	8.41405	1.76432	4.68828	0.536928	1.66973	0.75432	3.04814	0.441678	0.61407	0.700322	0.588541	0.900816	0.84098	0.661826	0.139791	0.362767	0.571015	0.721775	0.402237	0.752235	1.20235	0.790004
ENSG00000065491	0.069268	0.056594	0.065845	0.043623	0.050922	0.123618	0.060495	0.068729	0.186866	0.025314	0.166173	0.032443	0.444604	0.05151	0.100891	0.06571	0.038702	0.126758	0.087587	0.411699	0.175862	0.022175	0.060776	0.113504	0.076949	0.037191	0.021843	0.15157	0.022082	0.030326	0.077019	0.252918	0.053391	0.127982	0.256877	0.050103	0.025302	0.074709	0.049447	0.066344	0.07275	0.234062	0.026346	0.063603	0.069559	0.04978	0.033908	0.071882	0.111595
ENSG00000127334	0.093356	0.060124	0.128589	0.034739	0.092647	0.109654	0.16325	0.094459	0.075013	0.094804	0.166507	0.072519	0.437674	0.076161	0.065755	0.146529	0.223039	0.086352	0.158702	0.471407	0.083654	0.339561	0.134767	0.162484	0.503087	0.210576	0.365706	0.223539	0.073183	0.127309	0.166244	0.323101	0.062017	0.702731	0.087355	0.117962	0.244222	0.221458	0.382501	0.20321	0.151846	0.395921	0.077194	0.117312	0.371283	0.375616	1.76652	1.39884	1.41049
ENSG00000130429	0.424452	0.510007	0.328585	0.533889	0.280118	0.422351	0.933043	0.347245	0.333917	0.322134	0.433976	0.53817	0.984146	0.423013	0.225916	0.126779	0.179224	0.45857	1.01208	0.713542	0.876826	0.399385	0.443714	0.486549	6.17088	2.54568	2.51401	1.3445	1.58525	3.64525	0.536377	3.39078	1.45718	2.25282	0.449174	1.29283	0.587452	0.694285	10.2371	2.47416	2.77681	0.514297	0.512817	4.25937	2.58242	12.1387	3.87574	5.57733	3.88097
ENSG00000133135	0.415306	0.171219	0.149564	0.283793	0.452197	0.270557	0.082059	0.149172	0.17932	0.274156	0.523911	0.150427	0.525571	0.439307	0.156812	0.238633	0.520042	0.326399	0.522819	0.542561	0.190946	0.293058	0.311682	0.507635	0.109201	0.032714	0.115959	0.117222	0.033123	0.051109	0.677735	0.109749	1.52426	0.174628	0.243615	1.26682	0.751366	0.192108	0.095378	0.060716	0.06274	0.383618	0.853792	0.169608	0.134499	0.103022	0.061561	0.13481	0.051707
ENSG00000204160	0.467881	0.527416	0.468573	0.42618	0.349192	0.595066	0.571954	0.443786	0.203644	0.488078	0.252043	0.381793	0.412141	0.560092	0.697734	0.476902	0.441778	0.441703	0.418586	0.416423	0.585164	0.686142	0.531851	0.840556	1.20629	0.851947	0.765782	1.02337	0.863189	0.778173	0.819488	1.05005	0.823922	1.04167	0.904258	0.565549	0.269084	0.74498	0.511393	0.421769	0.686238	0.330485	0.905615	0.794018	1.27106	0.694531	1.13346	0.771053	0.892764
ENSG00000102879	0.731758	0.537706	0.411301	0.372754	0.541359	0.51569	0.23981	0.348416	0.780131	0.430846	0.785087	0.160082	0.096257	0.664899	0.413771	0.405548	0.209374	0.443843	0.074776	0.126249	0.084252	0.860669	0.930157	0.140856	3.31616	7.12344	1.97227	4.38027	0.201005	0.2734	0.195146	5.58208	0.266064	5.30259	0.071931	0.29552	0.525186	0.079343	15.1915	0.094484	0.150626	0.240674	0.096926	0.97886	4.91099	15.5312	14.1647	15.2567	16.1761
ENSG00000162928	0.050476	0.062697	0.075694	0.047666	0.157509	0.043541	0.077283	0.07758	0.051754	0.044025	0.056356	0.067243	0.097311	0.033849	0.066021	0.118133	0.050169	0.056771	0.102054	0.119025	0.052795	0.213293	0.028176	0.053499	0.050791	0.025138	0.042079	0.040346	0.046146	0.071737	0.071034	0.039242	0.103213	0.045239	0.068327	0.062233	0.067546	0.103497	0.115377	0.051335	0.107415	0.157938	0.058763	0.052139	0.064169	0.136564	0.191598	0.167393	0.197337
ENSG00000052802	1.65453	0.540698	0.871393	1.92443	0.638846	1.52425	1.53438	0.966453	0.555715	1.80783	0.779964	1.20959	0.480907	0.838351	0.496589	0.899287	1.16814	2.54146	0.430962	0.049622	0.629865	1.80477	1.06859	0.578605	1.11588	1.05546	0.88656	1.23791	1.51093	1.46229	0.589691	0.380994	0.45747	0.280811	0.68659	0.380431	0.445979	0.573515	0.241741	0.496129	0.481905	0.183697	0.594456	0.890444	0.365251	0.199921	0.376941	0.564361	0.393366
ENSG00000104723	1.32035	1.32381	1.00554	1.21164	0.938278	1.14776	0.529887	0.935676	0.967974	0.682289	1.13911	0.896614	1.00866	1.5919	1.42045	1.20054	1.09959	0.534516	0.861662	1.11196	0.727761	1.98669	1.17668	0.921446	0.408023	0.181248	0.247016	0.831546	1.33928	0.320198	1.44247	0.443235	0.441111	0.429733	0.696825	2.93176	1.01891	0.266068	0.119845	1.30732	1.50634	0.72756	0.208668	0.548819	0.446703	0.041084	0.157799	0.116736	0.109741
ENSG00000145715	2.18363	1.06159	1.4422	1.61012	1.87196	1.86788	1.212	1.58289	1.60096	2.66922	1.82484	1.15705	1.2191	1.12302	0.906959	1.80772	1.72435	1.48371	1.16495	1.31339	1.7033	2.35619	1.44484	0.543903	1.10433	0.992618	1.03544	0.838407	0.944299	0.786178	1.09063	1.1999	1.53534	0.631473	1.33801	1.67968	1.40207	0.853111	1.14355	0.872787	1.1939	0.597149	0.245946	0.27208	1.70331	0.683217	1.27073	0.780007	1.35502
ENSG00000095321	0.715765	0.354762	0.332643	0.589398	0.558833	0.472099	0.235685	0.479278	0.369559	0.527851	0.396163	0.845255	0.662236	0.576544	0.395432	0.511122	0.559509	0.558202	0.535063	0.20735	0.473457	0.440704	0.559387	1.15576	0.197197	0.079719	0.132984	0.163156	0.216717	1.1003	0.52606	0.188125	0.778264	0.358515	0.427551	0.15321	0.34444	0.598231	0.636109	0.834755	0.361062	0.868542	2.45713	0.615694	0.312632	0.253029	0.248057	0.416369	0.357531
ENSG00000144724	0.431498	0.079567	0.033743	0.125722	0.255868	0.125319	0.04472	0.076452	0.06942	0.275057	0.106921	0.11776	0.099345	0.17156	0.051775	0.076359	0.129007	0.050099	0.119048	0.561843	0.165928	0.191118	0.185007	0.121336	0.021586	0.023761	0.034049	0.013358	0.008493	0.026016	0.033863	0.018543	0.193339	0.016408	0.142421	0.287433	0.038063	0.190282	0.014504	0.128765	0.165517	0.208841	0.022226	0.12862	0.029261	0.055637	0.009218	0.018406	0.011781
ENSG00000128951	1.66042	1.19793	1.03047	1.38874	1.2794	1.1569	1.35376	1.00377	1.13803	1.87157	1.34932	1.07526	1.41297	1.04814	1.2905	1.29552	1.00807	1.08561	1.40046	1.29733	1.07847	1.22424	2.08832	1.10283	3.24598	3.77786	4.55036	4.81299	2.38724	3.00565	1.25619	1.89023	3.05322	4.22646	1.47596	1.79088	1.25132	1.15817	2.56085	1.48907	0.785028	0.681526	0.551992	2.17517	1.5422	1.68633	3.12098	2.35171	2.85654
ENSG00000163486	0.608016	2.45007	0.404553	0.351801	0.427027	0.46284	0.299436	0.324552	0.315674	0.670783	0.557992	0.701844	0.195601	0.109222	2.70259	0.344024	0.102059	0.596532	0.639862	0.185429	0.129965	1.65258	0.51625	0.373286	0.08152	0.257581	0.122705	0.223539	0.630476	1.8219	0.251847	0.076759	0.071089	0.451688	0.529033	0.375333	0.126951	0.215279	0.48612	0.97145	0.511932	0.445671	0.083157	0.288177	0.086243	0.389193	0.097116	0.052979	0.06807
ENSG00000141837	1.36156	3.47068	1.19207	0.676562	0.778929	0.756185	0.686962	0.781297	0.960339	2.02606	0.598199	0.637969	0.492832	1.048	3.20446	0.94995	1.26497	0.481102	0.48148	0.542524	0.445664	1.04466	0.768204	0.324406	0.563275	0.175509	0.164463	0.15157	0.140704	0.352782	0.256415	0.299778	0.285696	0.17494	0.364894	0.232349	0.332596	0.24491	0.130687	0.642233	0.199858	0.360422	0.300968	0.241535	0.226132	0.097875	0.165261	0.172782	0.247844
ENSG00000120498	0.039482	0.30068	0.214314	0.09374	0.091679	0.045844	0.09986	0.089903	0.149138	0.039222	0.141002	0.239898	0.678768	0.097238	0.053582	0.192308	0.243202	0.119709	0.171949	0.127083	0.185612	0.083913	0.032135	0.065668	0.049521	0.050277	0.05268	0.061337	0.059169	0.030634	0.080484	0.083012	0.03376	0.031878	0.14689	0.112864	0.11727	0.060104	0.047249	0.057475	0.037107	0.284734	0.058437	0.037848	0.073666	0.040729	0.039175	0.034822	0.032726
ENSG00000064886	0.670687	0.738	0.798435	0.618072	0.832271	0.577549	0.810316	0.854075	0.844846	0.583533	0.301049	0.64201	1.45409	0.751836	1.06271	1.24741	0.880784	1.02653	2.37922	1.6723	1.5777	1.26747	0.375835	1.02828	4.67991	0.702839	7.48276	6.24655	0.964824	0.653481	0.694903	1.45304	0.679215	2.8278	1.32157	0.725351	1.86929	0.76464	0.231632	1.29345	0.560513	0.427447	1.09611	0.888402	0.955864	0.144284	0.55537	0.344238	0.866256
ENSG00000111679	0.451789	0.666808	0.501131	0.447379	0.403889	0.427606	0.652566	0.614219	0.532279	0.476772	0.33925	0.651103	1.06221	0.517938	0.38815	0.429029	0.494241	0.6207	1.11492	0.658419	0.564929	0.480666	0.271747	0.682831	1.80537	0.556142	0.789552	0.821096	0.372001	1.17965	0.67175	3.02466	0.719073	2.53433	0.787784	0.570647	1.1056	0.781351	4.04235	0.696866	0.589076	0.834133	0.719245	1.56762	3.11375	6.15308	5.29363	4.30223	4.47985
ENSG00000100344	0.048977	0.072508	0.494109	0.097661	0.09923	0.142836	0.262821	0.097192	0.201513	0.060434	0.125186	0.115066	0.248625	0.089144	0.074313	0.604955	0.135888	0.117443	0.265636	0.228993	0.208238	0.365964	0.099198	0.443774	0.086345	0.044078	0.05268	0.05125	0.052375	0.061423	0.092612	0.130016	0.043576	0.043833	0.525574	0.127103	0.11287	0.108974	0.025053	0.303919	0.072994	0.20392	0.458066	0.046171	0.155803	0.033542	0.0372	0.048502	0.066434
ENSG00000114757	0.047978	0.227335	0.264108	0.066292	0.145021	0.047946	0.286845	0.158892	0.13236	0.036621	0.081973	0.077234	0.795737	0.083362	0.094087	0.313809	0.14057	0.229348	0.377712	0.225604	0.168688	0.07466	0.063105	0.119288	0.027681	0.074726	0.21104	0.066244	0.078703	0.064347	0.076704	0.066625	0.046253	0.065866	0.15107	0.09669	0.085368	0.079343	0.042415	0.14599	0.024413	0.188695	0.207512	0.05685	0.061089	0.018901	0.029958	0.120633	0.014399
ENSG00000165795	3.59522	7.08044	4.51498	5.82998	4.44472	4.86309	3.37571	4.66892	3.66174	5.42957	4.71145	3.16227	1.64304	4.77736	13.5891	3.96684	3.64256	5.3549	1.43788	1.45252	2.46728	1.67566	7.8311	1.74819	0.283754	0.275373	0.295627	0.236806	0.630288	0.490816	3.23018	0.883738	1.34212	0.72328	0.989643	1.04009	1.86129	2.14834	0.330819	0.313641	0.219551	2.2007	3.45347	1.46915	0.740341	0.248104	0.400095	0.182483	0.566595
ENSG00000124610	0.038182	0.080165	0.042133	0.024017	0.037562	0.026025	0.049062	0.202281	0.15544	0.039623	0.073062	0.061518	0.181065	0.049408	0.049648	0.065984	0.090114	0.082072	0.076954	0.105356	0.135576	0.020899	0.02608	0.049281	0.111233	0.030648	0.037904	0.039528	0.047279	0.065271	0.077334	0.047004	0.043278	0.037504	0.100185	0.200588	0.090428	0.043393	0.039338	0.09005	0.018554	0.135101	0.026671	0.029053	0.030801	0.050047	0.016131	0.035817	0.025853
ENSG00000140575	0.338142	0.467911	0.388684	0.528906	0.420186	0.406586	0.921224	0.64355	0.535712	0.366643	0.445503	0.451918	0.793452	0.45052	0.276592	0.424904	0.427412	0.487438	0.865496	1.14765	0.734935	0.320072	0.208526	0.277213	0.619061	0.761151	0.844694	0.669708	0.671904	0.905226	1.3005	1.26818	1.04418	0.966352	1.25426	0.845423	1.28572	1.06226	5.49551	0.950075	1.47704	0.832723	0.240796	0.460717	1.27791	4.06949	2.25089	7.05912	1.85927
ENSG00000132639	17.797	31.2338	20.6136	10.1385	22.8395	24.9194	0.583894	23.8917	20.4213	16.4258	28.9971	15.4865	1.59309	12.1191	35.5638	28.048	27.3803	4.35466	3.01189	3.06971	2.59727	4.60525	22.5747	0.788443	0.622447	0.210576	0.455004	0.433992	0.250549	0.547184	0.58032	0.707221	0.466765	0.463643	0.892942	4.05395	1.22551	0.417989	0.234269	1.13953	0.690633	0.800915	0.615109	0.36081	0.492306	0.108878	0.315544	0.159807	0.295515
ENSG00000119938	1.2768	0.682363	1.6836	1.05516	1.05948	1.59742	0.620726	0.928097	0.966642	1.5831	1.39209	1.3186	0.202531	1.94603	0.480749	1.36572	1.6596	1.37345	1.00912	0.72949	0.645778	0.968352	1.84786	0.635116	0.247607	0.222112	0.329248	0.155114	0.80855	0.21444	4.98466	0.494408	0.982758	0.171346	1.18204	0.583481	0.882718	5.59725	0.01824	1.26889	0.789015	6.3618	0.917867	0.852439	0.262837	0.03088	0.215959	0.116404	0.061852
ENSG00000143815	0.538548	0.250906	0.435742	0.705072	0.419088	0.284971	0.936806	0.260162	0.614393	0.531303	0.119729	0.354739	0.724486	0.470843	0.392721	0.287142	0.062688	0.73915	0.526828	0.175704	0.749805	0.926874	0.310635	0.83911	2.18352	5.0986	6.86441	7.27592	2.23455	1.22091	0.90076	2.62922	0.689626	4.75129	1.11111	0.482395	1.32166	0.46412	2.52576	0.917045	0.407446	0.307956	0.134764	0.262579	2.24104	2.40091	2.82129	3.00636	2.5716
ENSG00000077616	0.316052	0.067483	0.22617	0.565013	0.167384	0.196487	0.214338	0.178937	0.432676	0.441252	0.153142	0.311631	0.093696	0.428584	0.031894	0.277404	0.251325	0.129024	0.237138	0.093909	0.50965	0.297844	0.035278	0.24231	0.152374	0.084713	0.150008	0.01363	0.077854	0.075277	0.0252	0.027383	0.024985	0.01383	0.18581	1.18261	0.080527	0.128493	0.061534	0.041102	0.013671	0.134716	0.06581	0.015076	0.075206	0.018901	0.013497	0.074867	0.015381
ENSG00000067596	0.036383	0.043792	0.06931	0.029164	0.051019	0.050048	0.04226	0.061873	0.060099	0.031918	0.052681	0.035811	0.077201	0.075268	0.06432	0.059613	0.076353	0.055512	0.074253	0.09452	0.046909	0.038766	0.033182	0.050727	0.049268	0.059919	0.037582	0.231717	0.055772	0.069735	0.041896	0.054982	0.035247	0.176972	0.059967	0.070672	0.090208	0.064176	0.545017	0.083228	0.02783	0.113494	0.047595	0.044758	0.044662	0.790365	0.431918	0.676288	0.331187
ENSG00000140263	0.717115	1.00769	0.870891	0.654771	0.733816	0.749412	1.52866	0.846395	1.32972	0.667781	0.621755	0.95903	0.888793	0.771073	1.23005	0.974008	0.939076	1.16506	0.973956	1.50724	1.57637	0.665642	0.672265	6.08596	0.914624	0.489164	1.21292	1.70598	1.97438	1.26309	1.61693	1.04099	7.50587	0.81911	1.50119	1.04329	0.7968	1.13903	0.717642	0.698315	0.585048	0.78619	5.08442	0.459592	1.13605	0.632239	0.438502	0.313893	0.53016
ENSG00000124140	6.58062	6.34491	4.62354	3.6479	4.72682	3.86427	0.810461	3.22808	3.34441	5.75228	4.15866	4.12609	1.07999	4.28731	9.5885	4.70185	4.65907	1.55798	0.51759	1.79916	1.22312	1.49289	6.62544	0.860437	0.557434	0.190087	0.074522	0.269882	0.398047	0.417643	0.545905	0.413336	0.408243	0.197599	0.608605	0.423327	0.855435	0.727145	0.129661	0.585838	0.152579	1.10595	0.386618	0.318801	0.374491	0.144284	0.19884	0.017908	0.297152
ENSG00000130382	0.02189	0.045587	0.028727	0.019851	0.025945	0.027126	0.024603	0.041307	0.070752	0.014909	0.052792	0.033453	0.107178	0.050984	0.047522	0.056427	0.081036	0.036378	0.041484	0.143642	0.027593	0.027439	0.012458	0.02446	0.054093	0.019629	0.036298	0.022081	0.02916	0.028325	0.029453	0.024149	0.038668	0.018986	0.066742	0.059069	0.034763	0.073304	0.020658	0.044172	0.073482	0.098192	0.024828	0.028739	0.016941	0.043392	0.014156	0.03134	0.018654
ENSG00000176014	10.0602	6.63177	5.63109	8.70483	6.87401	8.08679	2.86592	5.83243	6.20865	6.19138	7.7096	9.53838	3.01597	5.84859	10.7682	5.60318	5.74488	5.4294	3.86728	0.840513	5.40095	28.3035	12.8251	1.32662	1.49961	2.44014	1.83672	1.53042	5.62418	8.85917	2.2504	2.26127	2.06352	2.50749	1.67496	1.87623	0.807911	3.4029	0.845216	9.81632	10.5532	0.421718	1.98812	4.66439	1.35846	0.628379	0.393401	0.556153	0.278007
ENSG00000009413	0.980242	0.470942	0.350928	0.833857	0.462362	0.554527	0.244007	0.135114	0.146297	0.846383	0.101797	0.260329	0.180839	0.404827	0.584298	0.703885	0.4004	0.552223	0.326293	0.327792	0.198581	1.94771	0.165447	0.153628	0.680095	0.655662	0.883026	0.483062	0.438814	0.293566	0.586384	0.313506	0.674159	0.338473	1.2002	0.722187	0.497904	0.236624	0.437991	0.223249	0.488252	0.107727	0.182793	0.126264	0.769003	0.415813	0.709109	0.546204	0.661718
ENSG00000104635	0.780835	0.912689	0.648871	1.06619	0.530226	0.771934	1.04332	0.357181	1.35733	0.782647	0.836543	1.01684	1.70521	0.619697	0.668923	0.688868	0.860525	0.826132	2.81777	0.949703	1.39577	1.04939	0.844232	2.03319	1.16617	1.70768	2.06735	0.936955	1.67768	1.65179	1.09433	0.401908	4.82738	0.62866	1.1953	2.11927	1.41142	0.515658	0.02791	1.82693	8.70017	1.13786	4.86558	0.734027	0.934303	0.17543	0.466485	0.28728	0.436891
ENSG00000165912	0.028387	0.234514	0.329406	0.044971	0.315696	0.129924	0.205944	0.35397	0.349941	0.037722	0.503641	0.285924	0.349552	0.248404	0.096639	0.14571	0.102919	0.452528	0.291956	0.132584	0.332868	0.068279	0.104321	0.20062	0.039871	0.037191	0.097008	0.05752	0.048411	0.209514	0.181601	0.139504	0.294619	0.020627	0.215361	0.0988	0.103409	0.404578	0.019999	0.162022	0.091059	1.17285	0.08359	0.141968	0.148102	0.027419	0.021398	0.014924	0.026508
ENSG00000100600	0.949356	0.109958	0.206745	0.624321	0.177742	0.407487	0.10507	0.337308	0.396457	0.539508	0.538947	0.295803	0.333057	0.228431	0.137782	0.130329	0.231353	0.641596	0.424425	0.103467	0.128033	0.375535	0.947855	3.22438	1.48031	0.076792	0.201724	1.12914	0.165617	1.26878	0.727821	0.699674	2.24184	1.39984	0.138961	0.449169	0.438279	0.302345	0.133178	0.579698	1.10589	0.190463	1.58344	2.13298	2.56548	0.081459	0.04543	0.071633	0.052362
ENSG00000160949	0.02179	0.119889	0.067577	0.02659	0.045694	0.110605	0.031695	0.223195	0.08895	0.143682	0.05101	0.038729	0.069745	0.048777	0.028705	0.067895	0.028955	0.024924	0.386863	0.03723	0.046909	0.042276	0.013389	0.025906	0.06933	0.029615	0.053643	0.040891	0.020384	0.057882	0.031028	0.034283	0.031827	0.015939	0.094995	0.025139	0.059185	0.049853	0.019559	0.142238	0.018065	0.133793	0.031875	0.033608	0.030288	0.012245	0.016789	0.023629	0.02029
ENSG00000172915	1.80196	1.12938	1.01184	1.01766	1.18824	1.25329	0.471949	0.891216	0.979159	1.07781	1.05918	0.724521	0.828726	1.13164	0.860819	1.46465	1.02479	0.464612	0.685094	1.00272	0.653964	3.69553	0.675525	0.253275	0.216879	0.221079	0.268216	0.141484	0.212612	0.316349	0.38163	0.393068	0.588494	0.240494	0.857121	1.07062	0.541908	0.489679	0.157132	0.180783	0.195789	0.168549	0.146039	0.136158	0.213555	0.166645	0.205754	0.133815	0.18032
ENSG00000131979	0.222196	0.186295	0.129957	0.397384	0.164092	0.09499	0.357616	0.147003	0.588561	0.121569	0.311518	0.25393	0.246592	0.226013	0.084094	0.038771	0.021597	0.291783	0.642651	0.331349	0.437355	0.100823	0.121902	0.841158	0.897228	0.944236	0.936027	1.05063	0.290183	0.347599	0.577721	0.791095	0.285844	0.679291	0.537827	0.385705	0.549388	0.344334	2.98001	0.083399	0.366189	0.329639	0.494278	0.350838	0.882198	4.28485	2.22411	4.83276	1.88927
ENSG00000174840	0.23529	0.070115	0.377558	0.119105	0.42693	0.164657	0.160211	0.197595	0.427883	0.145583	0.468001	0.381008	0.920615	0.039736	0.171696	1.09178	0.142672	0.440948	0.355925	1.92419	0.749253	0.313478	0.199793	0.338584	0.379157	0.08058	0.408267	0.360661	0.140704	0.238147	0.308863	0.32019	0.328676	0.150953	0.431155	0.288312	0.529147	0.286477	0.210095	0.358666	0.198474	0.234062	0.246759	0.215465	0.098307	0.093438	0.026336	0.175104	0.089669
ENSG00000172987	0.035084	0.050492	0.051162	0.130256	0.114429	0.035233	0.062377	0.095023	0.228589	0.041424	0.345822	0.037382	0.115538	0.056451	0.112586	0.078088	0.059917	0.075652	0.087151	0.726989	0.134012	0.055357	0.107232	0.147844	0.061711	0.09711	0.028267	0.03762	0.026329	0.112531	0.036226	0.099399	0.02915	0.026487	0.165341	0.073309	0.085588	0.074006	0.040437	0.062421	0.101556	0.273892	0.204585	0.191595	0.040298	0.157594	0.019423	0.036812	0.058907
ENSG00000117305	0.780235	1.06321	1.32838	1.57692	1.17749	1.18713	1.62034	1.27296	1.62196	1.09913	1.36424	1.41559	1.40868	1.20502	1.41939	1.14065	0.702563	1.33165	1.66415	1.00777	1.39006	0.890022	1.18549	5.80858	1.71674	1.16497	1.58746	0.906423	1.20914	1.7009	1.44541	1.20918	2.0198	1.56392	1.46529	1.75325	1.71879	1.23466	0.818404	0.944504	1.31389	1.88333	10.207	2.11068	1.59217	1.23972	1.54463	1.04764	1.08945
ENSG00000147507	0.468414	0.767793	0.285661	0.391298	0.40902	0.481157	0.538667	0.378644	0.640492	0.371912	0.694502	0.384226	0.924556	0.361271	0.713008	0.489977	0.417123	0.499313	0.632948	0.83542	0.785339	0.410845	0.36264	0.436464	2.61008	1.04249	1.1037	0.180012	0.913299	0.5468	1.07527	2.05029	0.714066	0.540917	0.698987	0.565022	0.949824	0.433881	5.2085	0.462701	0.443496	0.646002	0.38539	0.804122	1.15325	6.79304	0.284324	4.97495	0.230391
ENSG00000179593	0.658392	0.693131	0.583847	0.291391	0.730815	0.617587	0.720876	0.851211	0.99718	0.706403	0.578263	0.201056	1.04082	0.760456	0.937364	1.18006	0.773087	0.744437	1.00442	0.987989	0.856499	0.56426	0.232045	0.890439	0.652414	0.854702	0.709248	0.287057	0.47307	0.485069	0.677578	1.0466	0.409284	0.393792	1.29577	0.865288	0.503624	1.52184	0.07516	1.16059	0.421606	0.92502	0.833084	1.17595	0.708941	0.256356	0.409532	0.068649	0.129267
ENSG00000101210	15.0467	8.61551	6.73403	2.32782	8.57122	6.31951	0.3553	7.02438	3.60513	13.7842	9.67666	5.45411	2.29141	5.01455	8.35654	5.76651	7.77311	1.58756	1.3721	0.984211	1.23995	9.96988	12.0535	0.343524	0.620669	0.550288	0.397667	0.199004	0.657088	6.31252	0.443056	0.506698	3.32231	0.184238	0.739926	2.19416	0.525626	5.14394	0.262399	0.823925	0.158194	18.3069	0.207512	0.337018	0.441741	0.13683	0.181392	0.060938	0.180647
ENSG00000178741	6.03728	4.14048	3.13747	3.79849	3.12782	3.34858	1.32959	3.04558	2.3419	2.86163	3.64499	4.09533	0.572343	2.90127	4.54638	3.77098	3.70566	2.242	1.28251	0.384416	0.934129	2.72495	7.77972	3.87142	9.24249	5.50322	8.63432	5.36711	7.89723	5.25648	2.80607	2.69649	6.61859	4.19201	1.44612	2.34869	4.36827	4.50148	4.43837	2.03261	2.37583	5.68645	6.29074	4.75736	2.03468	3.93292	1.36686	3.89133	1.49001
ENSG00000138166	0.794229	2.07102	0.507971	0.509382	0.43574	0.732797	1.48893	0.368202	0.304223	0.671083	0.33034	0.675127	0.703246	0.423643	3.87012	0.504569	0.418652	0.671051	1.47834	1.38046	1.34555	0.698745	0.54885	0.801998	3.44873	0.803048	1.44741	0.479518	0.562248	2.33575	1.74025	1.06105	0.730822	0.888375	0.741656	0.724472	1.06665	1.30445	0.456671	0.662244	0.405982	0.353092	0.599009	0.801085	1.18097	0.637563	0.488871	0.865321	0.719643
ENSG00000135220	0.071167	0.007418	0.064294	0.063474	0.273874	0.07397	0.059771	0.100663	0.174083	0.045526	0.438486	0.049057	0.694057	0.079157	0.052944	0.070534	0.027808	0.082198	0.454928	0.498662	0.284764	0.020101	0.045524	0.405819	0.015491	0.01102	0.061674	0.060792	0.081818	0.038024	0.103164	0.153303	0.082243	0.071492	0.271004	0.030238	0.233881	0.024575	0.036261	0.069414	0.005859	0.100114	0.03361	0.04994	0.094457	0.005324	0.014485	0.058948	0.040907
ENSG00000039123	1.58459	1.06907	1.39994	1.84094	1.33994	1.56706	2.42786	1.68969	0.992771	1.43739	1.04853	1.66623	1.93357	1.62246	1.01589	1.3265	1.2945	2.84545	2.01104	1.32297	2.52596	0.95192	1.65202	1.84603	0.913396	1.02596	1.25671	0.805648	1.16423	0.64799	1.34912	0.993487	2.64413	0.853919	1.6624	1.3451	1.20035	1.24711	0.267088	2.257	1.8967	1.05876	1.26788	2.05797	1.69586	0.284929	0.743676	0.470757	0.635647
ENSG00000104129	0.236689	0.892648	0.574271	0.39622	0.466961	0.32626	0.363405	0.525878	0.34852	0.299771	0.634229	0.329144	0.632748	0.358152	0.853536	0.628391	0.397581	0.285238	0.708755	0.593238	0.416384	0.294255	0.273435	1.15998	0.912846	0.630351	0.678411	0.494648	0.417156	0.7597	0.452506	0.720804	0.44007	0.718553	0.487158	0.425348	0.539598	0.400576	0.277343	0.192892	0.182484	0.466662	3.59753	2.88162	0.520669	0.304007	0.428132	0.566724	0.538342
ENSG00000134602	0.053875	0.061739	0.0373	0.17976	0.088193	0.063961	0.161947	0.033236	0.132537	0.025815	0.089546	0.114729	0.100324	0.096082	0.242075	0.276949	0.050074	0.02656	0.71856	0.108523	0.096301	0.092049	0.113053	0.151098	1.27511	0.799949	1.97806	1.52797	1.14997	1.10515	0.308391	0.716277	0.145748	0.583421	0.090815	0.386409	0.412096	0.116978	1.11685	0.148208	0.02368	0.101191	0.108418	0.091714	1.03672	0.708906	1.74973	3.2526	1.3722
ENSG00000117228	0.050776	0.09237	0.059917	0.115551	0.050583	0.058506	0.341913	0.100403	0.141681	0.131375	0.084089	0.065166	0.461136	0.04473	0.067828	0.240453	0.030006	0.268433	0.312567	0.08149	0.114283	0.267613	0.029748	0.162424	0.097519	0.225039	0.106002	0.127035	0.04374	0.082359	0.45542	0.647387	0.590353	0.441258	0.199433	0.210345	0.423647	0.09795	0.582047	0.189651	1.11383	0.237522	0.116549	0.178324	1.03287	0.964996	1.94775	1.04415	2.04914
ENSG00000136856	0.161624	0.392212	0.061832	0.13724	0.12653	0.2102	0.121859	0.1188	0.067645	0.048528	0.205934	0.231703	0.093621	0.080419	0.079735	0.127507	0.205456	0.353841	0.081835	0.150477	0.135484	0.287155	0.161605	0.050848	0.129518	0.05923	0.048825	0.249709	0.088895	0.214286	0.078594	0.088618	0.424305	0.043833	0.192153	0.034633	0.054565	0.087909	0.063952	0.294539	0.186024	0.109265	0.274948	0.091871	0.044918	0.075869	0.077693	0.049248	0.179993
ENSG00000163536	7.29389	0.469865	7.23498	5.05902	5.78989	9.79791	0.780213	6.5609	4.71425	5.79511	7.47665	4.83309	1.13889	2.77471	0.26589	7.14242	5.65978	3.90937	0.293786	0.350297	0.224058	3.64001	5.85327	0.722834	0.353507	0.453522	0.046898	0.053431	0.278576	0.22614	0.555671	0.354257	0.558899	0.170409	0.076832	1.66588	0.385254	0.179891	0.031207	0.10233	0.087641	0.39346	0.246976	0.068	0.464585	0.02529	0.165261	0.467358	0.251662
ENSG00000111615	0.284492	0.197632	0.322566	0.222433	0.45135	0.34683	0.401323	0.397576	0.334894	0.439701	0.287154	0.207988	0.280466	0.26977	0.189796	0.343183	0.402287	0.122006	0.500247	0.423855	0.269748	0.145173	0.265693	0.090671	0.197705	0.367346	0.28235	0.294826	0.281973	0.290025	0.431046	0.600652	0.334105	0.203811	0.221199	0.338151	0.554009	0.180417	3.19549	0.642034	2.09393	0.226718	0.09015	0.087592	0.737817	2.66725	0.632322	1.26161	0.69829
ENSG00000160209	1.49284	1.41274	1.82295	1.94959	1.57425	1.42492	1.0742	1.31666	1.54612	2.97383	2.05692	1.99294	0.887625	1.5064	1.27686	1.91313	2.45149	1.02258	1.25399	0.891802	0.866923	1.18079	2.5086	1.60287	1.214	1.03021	0.913328	0.534857	1.14875	1.89486	0.778905	0.732735	1.03665	0.897908	0.961053	0.996083	0.79427	0.866124	1.60135	0.97651	1.25554	0.743143	0.806088	2.06985	0.629457	1.27672	0.585986	0.540649	0.679718
ENSG00000176890	0.526654	0.47832	0.386769	0.660183	0.500053	0.667401	0.46095	0.644273	0.553791	0.457995	0.335612	0.61185	0.43318	0.606171	0.348211	0.551319	0.411581	0.576853	0.805043	0.403864	0.728895	0.252378	0.366637	0.877145	1.11546	1.98983	4.22262	7.13043	1.96853	2.23856	0.707924	1.20738	0.86834	3.82673	0.486269	0.608796	0.779749	0.660675	0.911512	2.06251	1.01971	0.599328	0.444731	0.457367	0.836424	0.110298	1.00331	0.635331	0.677645
ENSG00000063854	1.72549	1.60127	1.61091	1.63353	1.52969	1.25279	0.97154	1.06599	1.37313	1.38349	2.16715	2.35149	0.762296	1.36081	1.90024	1.71421	1.50202	0.777795	0.357232	0.307066	0.219092	0.61866	1.90735	2.19333	1.21797	0.454556	0.258901	1.01628	0.551207	1.21029	0.493772	0.540118	0.952269	0.732968	0.607451	0.708123	0.478322	0.737397	0.380413	1.30863	0.215319	1.18745	3.44867	1.22746	0.479215	0.46586	1.16703	0.851641	1.02203
ENSG00000162174	2.84897	2.46574	3.75707	3.11401	3.32734	2.97162	1.2976	3.74398	2.41976	2.50533	3.08522	2.59397	2.0467	2.59358	3.05066	2.73718	2.77203	1.95021	0.716207	1.05606	1.38721	2.10277	3.31196	1.98186	0.328365	0.310957	0.158039	2.36842	1.19527	1.06589	0.342097	0.662157	0.5064	1.12301	1.24532	1.51258	0.747846	0.288443	2.22864	0.70147	0.376198	1.12079	0.772912	1.98929	0.782864	0.965795	0.465497	0.231813	0.35344
ENSG00000164308	0.121943	0.120727	0.03201	0.059307	0.036691	0.1049	0.27628	0.028203	0.069598	0.013908	0.17486	0.03132	1.00354	0.154215	0.089197	0.204503	0.040231	0.089499	0.140139	0.094631	0.35062	0.181387	0.017814	0.030123	0.111995	0.186988	0.262113	0.612278	0.167882	0.041872	0.212787	0.630677	0.252531	0.13853	0.084617	0.207268	0.124091	0.070917	0.564576	0.069584	0.484102	0.141406	0.019949	0.067215	0.527471	0.555571	1.57262	0.906112	0.696081
ENSG00000135655	0.639901	0.757982	0.816583	0.733194	0.868333	0.828588	0.794107	0.706985	0.830732	0.634512	0.750672	0.447577	1.15275	0.78353	0.763436	0.814555	0.664817	0.682065	0.838262	1.58959	1.12567	1.2981	0.647058	0.314485	0.641494	0.566128	0.658495	0.622365	1.5132	0.587979	0.864298	0.841765	0.659063	0.57803	1.13014	1.06385	1.14498	1.02387	2.37676	0.956186	0.600916	1.061	0.315063	0.440589	1.18918	1.62079	1.56801	0.764338	1.64088
ENSG00000131773	2.05474	0.261913	1.63289	1.02048	1.54973	1.52485	1.4089	1.85203	1.1733	1.53277	1.56082	1.05916	1.28757	0.540855	0.302568	1.36463	1.32275	0.894357	0.375185	1.37652	0.509558	2.18079	1.68171	0.44028	0.366967	0.071627	0.125917	0.436446	0.078986	0.411331	0.426361	0.134329	0.272162	0.330973	0.233524	0.282511	0.248182	0.234518	0.016482	0.28874	0.061276	0.254592	0.351708	0.440825	0.166583	0.017303	0.051356	0.015421	0.103087
ENSG00000196975	0.350336	0.181868	0.223525	0.402653	0.172369	0.352535	1.47135	0.137154	0.298808	0.400028	0.313912	0.394759	0.407283	0.320466	0.155643	0.335788	0.343541	0.850552	0.61546	0.619577	0.511812	0.124833	0.335783	2.03193	0.30043	0.273594	0.618343	0.311182	0.194494	1.09991	2.20268	0.754872	1.71232	0.638271	0.91961	0.513776	1.03442	0.8496	2.07018	0.788195	1.87599	0.166012	1.029	1.6631	0.834071	1.51657	0.464839	2.55592	0.36244
ENSG00000070915	0.212051	0.551765	0.46032	0.193729	0.32102	0.280867	0.203556	0.447994	0.531924	0.250443	0.282616	0.449486	1.09633	0.42317	0.356841	0.388165	0.407376	0.465745	0.843534	0.949064	1.07853	0.337487	0.177788	2.80332	0.340555	0.275316	0.239467	0.301505	0.290466	0.408021	0.235231	0.499043	0.21074	0.268739	0.87968	0.378849	0.462481	0.501405	0.20603	0.506191	0.240586	0.859238	0.211036	0.227636	0.347925	0.232664	0.276039	0.326578	0.224009
ENSG00000159363	2.05064	0.483864	1.18183	1.374	0.943118	0.861619	0.212022	0.786214	0.803834	2.04737	1.09037	1.71835	0.094449	0.639565	0.602371	1.24895	1.64795	0.682254	0.090811	0.097465	0.173471	0.802599	1.49065	0.095792	0.166341	0.034436	0.280423	0.148026	0.241206	0.139009	0.064261	0.113845	0.235874	0.090478	0.073805	0.51316	0.070406	0.073023	0.397335	0.483679	0.177968	0.170318	0.044018	0.113229	0.060062	0.578731	0.400973	0.52158	0.387802
ENSG00000095303	0.556507	0.820957	0.627257	0.703683	0.643719	0.750847	0.664288	0.836806	0.710682	0.54371	0.827744	0.833524	1.27383	0.824721	0.787852	0.829845	0.724702	0.903756	1.35546	1.56452	1.01369	0.534535	0.568604	1.07777	0.818586	0.644987	0.537718	0.557484	0.801661	0.58744	0.970324	1.04897	0.61467	0.632489	1.39711	0.865112	0.832993	1.15635	1.13648	3.54874	6.16931	1.57661	0.599551	0.748318	0.792447	1.18799	0.285312	0.418276	0.37013
ENSG00000073111	0.345938	0.90216	0.403093	0.491002	0.237377	0.498474	0.841721	0.486568	0.823097	0.575228	0.372663	0.479796	1.71183	0.622535	0.94066	0.155903	0.332456	0.505397	0.658251	1.61668	0.934404	0.541607	0.450583	0.632345	1.85337	2.89159	3.45405	7.39395	2.32769	4.6441	0.631272	1.79996	1.007	3.45763	1.11746	0.64167	1.00945	0.971072	0.837304	1.13091	0.357889	0.586461	0.350082	0.722249	1.16326	0.265673	0.69199	1.13817	0.641428
ENSG00000100300	1.13587	1.29222	0.744446	0.967422	0.710775	0.938993	1.3183	0.856244	0.931399	0.855088	0.929542	0.858446	1.97251	0.808602	0.596524	0.7736	1.03005	1.43538	1.68018	1.66202	1.75181	1.68991	0.971723	1.0819	1.01278	0.299249	1.63981	0.389012	1.36061	2.71121	1.74167	2.71655	3.43341	1.64783	3.25449	1.31358	1.54212	4.01391	16.5922	3.46284	4.84151	1.43928	2.05918	9.9312	1.6376	16.6118	1.4811	2.75888	2.02279
ENSG00000125912	0.027487	0.03745	0.044504	0.024385	0.035239	0.045944	0.027208	0.034972	0.055039	0.031818	0.042546	0.042771	0.148678	0.046149	0.054007	0.089738	0.05447	0.046323	0.043488	0.069904	0.041666	0.028237	0.030039	0.079525	0.089139	0.050965	0.045934	0.074149	0.100219	0.133621	0.058749	0.057138	0.048632	0.030941	0.070201	0.02426	0.041804	0.08819	0.301517	0.124501	0.030028	0.095808	0.068737	0.161913	0.055442	0.413684	0.051027	0.390252	0.042871
ENSG00000118903	0.010395	0.032186	0.017145	0.059552	0.016651	0.007107	0.020262	0.020653	0.100934	0.009605	0.019936	0.01291	0.407773	0.014822	0.009781	0.020751	0.030579	0.007804	0.187636	0.256499	0.038723	0.010689	0.025032	0.022653	0.158723	0.031681	0.078377	0.04498	0.076439	0.117765	0.022365	0.073741	0.020078	0.022971	0.202964	0.03182	0.2264	0.096897	0.0745	0.103524	0.031736	0.064359	0.052257	0.014605	0.089323	0.025023	0.011522	0.014675	0.041889
ENSG00000076944	0.109749	0.146691	0.091289	0.074012	0.095551	0.106201	0.061363	0.091638	0.142391	0.053631	0.128416	0.068927	0.095504	0.107015	0.116413	0.096928	0.087343	0.09189	0.086192	0.156089	0.087747	0.142621	0.186986	0.272915	1.32717	0.134301	0.540287	0.785112	1.54434	0.876388	0.426046	0.43037	1.29909	1.29693	0.091968	0.092822	0.11265	0.315827	2.2383	0.551557	0.741655	0.336867	0.119802	1.59165	0.707144	3.64941	0.887868	0.831245	0.854474
ENSG00000124812	0.081512	0.238163	0.174643	0.198202	0.173434	0.195286	0.124029	0.1782	0.316651	0.138429	0.493617	0.197015	0.40589	0.273791	0.243617	0.480497	0.395096	0.079366	0.682479	0.326792	0.168596	0.15634	0.075563	0.198632	0.193261	0.152724	0.254083	0.146118	0.130087	0.090287	0.227513	0.282457	0.080979	0.257488	0.60428	0.093086	0.497904	0.25488	0.064281	0.112648	0.235704	0.449669	0.247843	0.135687	0.11589	0.131772	0.075717	0.096009	0.152503
ENSG00000165168	0.42785	0.701268	0.525207	0.515448	0.73643	0.36795	0.804599	0.546358	0.85723	0.479624	0.832088	0.514428	1.65489	0.616911	0.557773	0.67558	0.551721	0.65903	1.47595	1.31159	1.13611	0.442459	0.310111	0.656865	0.503976	0.707144	0.545427	0.413274	0.354448	0.402633	0.666947	1.37164	0.320125	0.579671	1.25779	0.531444	0.90494	0.550695	5.89871	0.446925	0.217883	0.845667	0.4276	0.66265	1.59242	5.84681	0.260896	1.01617	0.263117
ENSG00000073792	0.099953	0.385512	0.088553	0.086265	0.109976	0.103398	1.6503	0.153425	0.126944	0.481275	0.084757	0.077796	0.185358	0.078947	0.144267	0.098839	0.137321	0.106366	0.643174	0.57918	0.373799	0.707998	0.080569	0.126517	0.17142	0.097798	0.07645	0.050433	1.3708	3.35084	0.687343	0.092931	0.419248	0.10173	0.74598	0.125521	0.365012	0.127932	0.947187	1.89088	1.61856	0.169087	0.214125	0.072084	0.122435	0.528951	0.137608	0.284792	0.100796
ENSG00000102241	0.83351	0.556073	0.591918	1.12562	0.719343	0.719484	0.603142	0.680084	0.814797	0.768138	0.597085	0.772792	0.449386	0.833043	0.674133	0.752167	0.475606	0.949869	0.417497	0.4147	0.356691	0.947772	0.434982	0.330511	0.587909	0.387577	0.497244	1.04395	0.226201	0.856145	0.363832	0.552085	0.619354	0.411372	0.4664	3.89635	0.487343	0.380986	0.57985	0.532029	0.418798	0.684154	0.083157	0.160421	0.483579	0.260749	0.638988	0.897904	0.686754
ENSG00000156510	0.079463	0.160929	0.050888	0.059307	0.165254	0.062259	0.08423	0.392413	0.092412	0.016009	0.091662	0.039515	0.309935	0.048567	0.079841	0.069169	0.077691	0.064449	0.264067	0.251998	0.148636	0.118372	0.056934	0.046872	0.151612	0.058197	0.114996	0.071151	0.149763	0.102833	0.063001	0.081287	0.136973	0.07829	0.079283	0.145914	0.181296	0.258531	0.032305	0.13968	0.219225	0.817447	0.078711	0.035492	0.191481	0.00772	0.117197	0.060441	0.094251
ENSG00000143224	0.731758	1.09432	0.747045	0.82914	0.940069	0.900506	0.734191	0.797365	1.16603	0.838078	1.05423	0.919122	1.24998	1.08402	1.03523	1.03931	0.951021	0.641218	1.56602	1.39316	1.26852	1.15229	0.935862	0.896042	1.20236	1.18512	1.02709	0.973075	1.68773	1.13132	1.0885	1.18071	1.01369	0.940998	1.67143	0.942376	0.921331	0.871929	0.911035	0.901951	0.696614	1.06523	0.748084	0.771168	1.20715	0.593506	1.40702	0.952251	1.38856
ENSG00000143479	0.359632	0.190124	0.40437	0.268476	0.424703	0.198689	0.30537	0.378789	0.248474	0.219725	0.321987	0.157275	0.595843	0.240836	0.266102	0.220066	0.324811	0.192592	0.84275	0.591293	0.873331	0.715655	0.119573	0.275325	0.259289	0.183888	0.576906	0.30723	0.645764	0.601603	0.906115	0.641673	0.420736	0.165721	0.213487	0.726758	0.364352	0.506109	0.188778	0.671624	0.337138	0.402841	0.181383	0.318644	0.437377	0.136031	0.098433	0.10347	0.357367
ENSG00000086300	2.24595	0.412433	2.28724	1.92271	0.892293	2.39618	0.103189	1.35644	0.554206	2.12471	1.61149	2.16548	0.596972	1.07603	0.436203	1.91389	1.65502	0.667652	0.417366	0.160757	0.522343	1.0127	1.88348	0.306171	1.16058	0.354691	0.720811	0.474066	0.23243	1.51601	0.133248	0.419589	0.018442	0.137593	0.070634	0.268095	0.163034	0.057576	1.8113	0.069414	0.022215	0.072894	0.236134	0.056222	0.809815	2.07561	0.244271	0.944913	0.368821
ENSG00000168421	0.154628	0.18103	0.510889	0.225344	0.536034	0.23102	0.727244	0.426604	0.168756	0.074843	0.25338	0.166705	0.954734	0.272057	0.203165	0.142342	0.291938	0.446738	0.162275	0.542561	0.310518	0.27184	0.347659	0.236768	2.60991	2.7814	3.64164	5.2458	1.14488	0.17303	0.787673	2.60895	0.247325	3.75087	0.29277	0.329977	1.0946	0.67645	0.079775	0.195279	0.25267	0.258283	0.222799	0.316759	2.13196	0.19433	3.71904	1.38591	3.61065
ENSG00000130829	0.370727	0.466395	0.758126	0.395056	0.577372	0.312097	0.388298	0.580375	0.725448	0.431946	0.880871	0.481816	1.76019	0.622325	0.32702	0.17183	0.609487	0.269881	0.55001	1.56511	0.522619	0.69715	0.429393	1.93342	0.375855	0.475906	0.333745	0.292509	0.397763	0.533561	0.358162	0.500876	0.42832	0.192208	1.18694	0.369708	0.311987	0.392361	0.204162	0.402838	0.174306	1.19791	0.333819	0.350681	0.32983	0.086783	0.28608	0.184307	0.223845
ENSG00000109107	12.2165	21.6973	18.2807	14.6076	14.4934	16.2098	5.45918	15.2047	12.5377	13.9941	18.4777	19.4818	3.96068	13.4746	33.9777	16.4268	15.4716	18.4011	3.22807	4.64094	4.69971	2.99136	13.0238	1.72919	9.06192	1.66533	5.53971	3.89203	3.63649	1.16934	1.84798	1.54015	1.05266	1.32412	2.02517	1.42205	1.57578	1.86673	0.273388	2.13255	1.56509	1.98952	2.50055	1.03069	1.58729	0.274724	1.25427	0.556402	1.13068
ENSG00000103534	0.160525	0.200892	0.183672	0.042643	0.140374	0.109904	0.081046	0.341734	0.290463	0.161392	0.266968	0.02234	1.04549	0.23148	0.135868	0.058065	0.120789	0.1615	0.043663	0.321013	0.395689	0.122839	0.083829	0.201463	0.151358	0.128102	0.210718	0.109043	0.146083	0.063116	1.37721	0.07525	0.14545	0.102667	0.322465	0.152594	0.057865	0.255863	0.128123	0.071801	0.041013	0.204612	0.151785	0.404704	0.187117	0.046586	0.176454	0.069395	0.091633
ENSG00000103089	2.18438	1.29856	1.61666	2.79443	2.14007	2.11801	3.69729	3.05886	1.4833	1.61582	0.670816	2.56714	1.04127	1.87307	1.33763	1.30766	0.699123	5.10658	1.22421	0.786724	1.42961	0.243284	2.13823	0.302798	0.428932	0.248284	0.306762	0.13167	0.188831	0.775864	0.590951	0.431879	0.441705	0.432937	0.48795	0.453213	0.781509	0.480129	0.184603	0.393287	0.164297	0.786536	0.41665	0.350524	0.16453	0.234261	0.135304	0.140282	0.180647
ENSG00000012779	0.266351	0.404416	0.346619	0.165301	0.246598	0.207848	0.256525	0.330735	0.331143	0.26315	0.265603	0.23392	0.673176	0.269639	0.574544	0.33167	0.393854	0.350568	0.915608	0.540477	0.541451	0.334656	0.214056	0.284302	1.31041	0.72109	1.1616	0.128671	0.307453	0.219674	0.319928	0.547395	0.279115	0.279405	0.473067	0.239835	0.39345	0.298413	2.56268	0.436905	0.140189	0.530118	0.22513	2.95417	0.783056	2.21962	0.118103	0.52699	0.196928
ENSG00000178445	0.74835	0.305227	0.66857	0.445663	0.467203	0.465943	1.36693	0.206359	0.261523	0.659776	0.312409	0.204648	1.56986	0.490186	0.563673	0.399178	0.43528	0.427101	0.516282	0.379137	0.897153	0.694916	0.658643	2.58251	0.386014	0.357446	0.072916	0.350847	0.197042	0.381159	0.243342	0.287201	0.666722	0.210022	0.627344	0.383947	0.549388	0.152085	0.281079	0.647406	0.163564	0.347402	1.70769	0.22159	0.256163	0.158392	0.219251	0.152221	0.10145
ENSG00000117594	0.633804	1.15271	1.19186	0.957374	1.32716	0.861919	1.11192	1.20162	1.19274	0.637964	0.665247	1.17535	1.24162	0.794305	1.108	1.32795	1.10306	0.672687	1.69622	1.50471	1.87322	0.670987	0.596004	0.669577	0.540673	0.404279	0.325714	0.273426	0.301508	0.505543	0.756329	0.307253	0.524693	0.22643	1.90769	0.79989	0.915501	0.968685	0.249873	0.091926	1.3173	2.0272	5.84687	0.632105	0.785944	0.127246	0.311758	0.219128	0.40122
ENSG00000186310	6.51995	2.81416	2.39394	4.19686	3.50354	4.07497	0.571085	3.33212	2.69912	4.82295	3.06194	2.93917	0.223695	2.26255	3.65154	3.88147	3.44019	2.0956	0.575196	0.457265	0.79331	4.08766	4.38835	0.026267	0.151866	0.047177	0.077413	0.085326	0.064548	0.218597	0.112772	0.153087	0.684569	0.094463	0.547773	2.14828	0.235861	0.152788	0.077797	0.13968	0.115472	0.059438	0.025153	0.031566	0.186091	0.012778	0.300565	0.225844	0.333805
ENSG00000163751	0.399014	0.148725	0.173275	0.114204	0.624905	0.274561	0.199431	0.732932	1.38804	0.43855	0.96418	0.181748	2.05461	0.334394	0.183497	0.575012	0.446556	0.289517	0.767713	2.1538	0.826882	0.20388	0.20154	0.243154	0.32608	0.42804	0.269501	0.444624	0.115507	0.506005	1.10158	1.13263	0.532724	0.661008	1.85306	0.405571	0.757747	0.809999	0.426124	0.552069	0.224108	1.1254	0.242423	0.6632	1.76619	0.039132	0.241637	0.135805	0.175411
ENSG00000112079	0.371226	0.325208	0.318644	0.43488	0.426349	0.408989	0.936806	0.191781	0.283894	0.59504	0.520904	0.136058	0.894027	0.316629	0.19349	0.206324	0.391799	0.577776	0.967724	0.365245	0.632349	0.612758	0.225408	0.461607	0.961986	1.25726	0.760642	1.13378	0.741171	0.775248	0.921708	1.0134	0.507887	0.973931	1.05691	0.572581	0.971606	0.89524	3.33493	1.05672	0.920111	0.593151	0.32829	0.353979	1.7164	3.68509	5.87632	6.62484	5.13994
ENSG00000162551	0.32125	0.383119	0.580199	0.269212	0.316567	0.355938	0.412611	0.203062	0.692424	0.553616	0.359744	0.489787	0.586051	0.173242	0.355086	0.687685	0.491374	0.540768	0.71856	0.523056	0.702528	0.335015	0.313545	1.41542	0.233894	0.251383	0.256653	0.229264	0.279708	0.196121	0.564333	0.359001	0.273054	0.127748	0.635849	0.296223	0.34521	0.56214	0.164824	0.376744	0.214343	0.771542	0.697561	1.40586	0.271307	0.187409	0.2446	0.055217	0.202246
ENSG00000176201	0.221496	0.469865	0.361872	0.230245	0.385883	0.247936	0.347919	0.472336	0.965222	0.323785	0.220747	0.280199	0.611283	0.459911	0.199975	0.439951	0.29471	0.17585	0.703831	0.518556	0.633361	0.107524	0.088137	2.32261	0.4269	0.267568	0.335993	0.244802	0.136174	0.465826	0.227434	0.328599	0.168056	0.137593	0.148043	0.203752	0.367872	0.518467	0.263938	0.509773	0.139396	1.53647	0.545342	0.135373	0.239736	0.190337	0.231432	0.118891	0.13974
ENSG00000118640	0.014993	0.077772	0.053077	0.074624	0.028752	0.061458	0.540404	0.110643	0.038172	0.021212	0.074956	0.150652	0.435791	0.076739	0.033914	0.064709	0.087343	0.471787	0.143625	0.198376	0.204283	0.016751	0.139949	3.86468	1.44907	1.24039	3.75664	0.02399	2.54172	1.24693	2.59392	3.1426	1.48678	2.74599	1.24258	0.628134	2.63363	0.924449	3.80215	0.675035	0.093989	0.591382	0.823109	2.89041	2.49669	6.29523	3.25683	4.24129	3.61654
ENSG00000173786	7.17565	12.2222	8.92487	18.6261	16.4453	24.0168	10.7858	29.3638	11.7167	9.1198	4.78871	25.7336	3.17444	13.6833	8.76245	6.96513	7.20471	22.6909	2.71746	2.04149	5.81476	2.91878	15.2856	3.78407	0.80174	1.71732	1.32149	2.82286	1.39203	3.11685	1.74057	2.15896	1.05563	2.29618	0.868076	2.23108	1.35444	1.52057	1.12146	2.12607	2.79158	1.36023	1.84722	1.16103	1.72281	1.19979	0.858239	1.33293	0.863965
ENSG00000204197	0.137636	0.830848	0.691278	0.547613	0.617354	0.26275	0.172802	0.794545	0.251581	0.154788	0.49306	0.507748	0.202606	0.21014	0.53263	0.80691	0.166658	0.329546	0.715597	0.360188	0.300768	0.158095	0.104205	0.277374	0.25421	1.45871	1.04106	2.20377	1.69892	1.2089	0.555198	0.515107	0.298783	1.6122	0.403766	0.571175	0.218919	0.262744	0.153616	0.398404	0.212146	0.430369	0.199814	0.117627	0.190711	0.111274	0.186989	0.11715	0.338386
ENSG00000164039	0.744552	0.414347	0.730493	1.51589	0.339995	0.872529	1.34739	0.867612	0.469428	1.24611	0.599758	1.38898	0.769602	0.802084	0.15341	1.20135	0.70973	1.78821	0.640821	0.531781	0.473227	0.346022	0.457569	4.99152	0.200625	0.490369	0.845765	1.6959	0.365489	0.072506	0.76389	0.215832	2.206	0.87478	0.560891	0.774399	0.811431	0.794411	0.431838	0.423475	0.982363	0.61199	0.217812	0.439254	0.836253	0.31785	0.970169	0.698425	0.95527
ENSG00000072682	0.720063	0.601958	0.518732	0.769894	0.755308	0.50548	1.15143	0.788036	0.724737	0.846983	0.725167	0.696568	1.48505	0.513733	0.690186	0.601861	0.719955	0.719765	1.83366	1.09696	1.70343	0.8227	0.6718	3.09172	0.746631	0.308891	0.194336	0.278606	1.37476	2.48123	1.58054	0.770827	0.869728	0.836104	1.55308	1.9665	1.25829	1.13889	0.120211	4.63008	7.01643	1.34755	0.700597	1.58866	0.623724	0.041528	0.304845	0.185053	0.196028
ENSG00000049283	0.058373	0.155784	0.469668	0.078668	0.135049	0.09449	0.102321	0.174251	0.120198	0.058033	0.138551	0.894144	0.09942	0.061286	0.090579	0.155994	0.436044	0.085974	0.495192	0.172259	0.222219	0.102419	0.037141	0.15411	0.066791	0.039257	0.046898	0.071696	0.043881	0.065271	0.134823	0.232434	0.051607	0.251745	0.200081	0.069441	0.291086	0.545851	0.032305	0.056452	0.013671	0.225296	0.069821	0.064388	0.100874	0.025023	0.036542	0.034324	0.063161
ENSG00000125675	0.382821	0.140349	0.802083	0.212232	0.326054	0.472599	0.03799	0.419358	0.322687	0.311828	0.089156	0.092502	0.120886	0.293765	0.169517	0.721223	0.454105	0.05375	0.077216	0.14442	0.124538	0.291064	0.087089	0.116155	0.048633	0.13034	0.075004	0.065699	0.048411	0.041795	0.068829	0.118804	0.049376	0.048052	0.094347	0.051334	0.074257	0.141483	0.124167	0.172681	0.025633	0.125681	0.055727	0.039183	0.065966	0.067616	0.023209	0.013183	0.027163
ENSG00000148248	0.090158	0.172535	0.24669	0.131726	0.276294	0.140534	0.122437	0.165574	0.147273	0.165995	0.284008	0.191626	0.201702	0.122363	0.100679	0.235993	0.189784	0.194354	0.1343	0.158867	0.137599	0.111193	0.334968	0.167244	0.156945	0.126725	0.41951	0.297143	0.114375	0.212131	0.11923	0.079131	0.091762	0.064929	0.167503	0.129213	0.140372	0.12737	0.079335	0.130812	0.105707	0.240059	0.139859	0.17165	0.073666	0.146147	0.085923	0.139536	0.207482
ENSG00000163389	0.04258	0.091652	0.091471	0.097539	0.155186	0.069066	0.17396	0.115502	0.093033	0.078145	0.290245	0.053099	0.130075	0.056241	0.064638	0.123776	0.056763	0.105485	0.087325	0.214879	0.164089	0.07131	0.039586	0.068801	0.085329	0.046489	0.093474	0.05016	0.059169	0.09375	0.078752	0.392852	0.060084	0.043364	0.156692	0.108117	0.080967	0.102233	0.620836	0.098578	0.161367	0.263819	0.052257	0.029367	0.082393	0.662054	1.13247	0.717328	0.979487
ENSG00000188229	15.6154	9.41366	10.4376	15.3128	8.92634	11.6178	2.63993	8.89531	7.8993	10.6093	13.8263	16.7266	3.48991	7.64327	12.8572	9.18689	10.6049	9.70157	5.77266	1.22969	8.38352	42.337	21.9005	2.08202	3.13338	6.1978	4.74639	5.37883	6.66112	15.234	3.40325	3.52597	2.52096	6.45344	1.97829	2.88339	1.26269	2.90844	2.23968	10.3331	8.75515	1.03515	3.92465	6.25906	1.11263	1.14375	0.71413	1.18456	0.698617
ENSG00000172296	0.011695	0.023092	0.042498	0.008332	0.018878	0.018217	0.024314	0.03098	0.075279	0.01831	0.028624	0.022676	0.265346	0.023232	0.026366	0.053151	0.201156	0.024546	0.066235	0.087408	0.229945	0.016113	0.011527	0.027954	0.039363	0.019629	0.017346	0.028896	0.018968	0.023553	0.031186	0.065547	0.027662	0.015236	0.121807	0.056256	0.170075	0.166409	0.042634	0.062421	0.018309	0.091733	0.030465	0.013035	0.017967	0.050845	0.141558	0.052979	0.154794
ENSG00000180638	0.883487	0.868418	0.832178	1.3066	0.921046	0.650518	1.56766	0.324118	0.919415	1.60692	0.901921	1.34531	1.42193	2.05062	0.273757	0.798446	1.17817	1.6719	0.850681	0.709985	0.411326	0.915547	0.886729	4.69366	0.140692	0.189743	0.130414	0.059701	0.238941	0.879621	1.79585	1.1184	2.01162	0.637333	2.60567	2.41426	1.27391	2.19394	0.610067	0.234676	0.310772	1.16854	1.10521	0.996135	0.956634	0.680954	0.558991	0.475068	0.722261
ENSG00000141391	0.084361	0.060902	0.122114	0.08357	0.278715	0.125619	0.231994	0.110209	0.108569	0.059234	0.081304	0.091379	0.147624	0.063284	0.056984	0.23299	0.141908	0.092142	0.14868	0.196431	0.13438	0.106248	0.056701	0.055065	0.099043	0.05923	0.062637	0.073332	0.239224	0.050955	0.074971	0.063176	0.047442	0.043364	0.138241	0.0494	0.062486	0.083977	0.045711	0.081352	0.052487	0.157092	0.069279	0.035963	0.070586	0.066818	0.031275	0.046761	0.032071
ENSG00000163746	0.186313	0.539142	0.085179	0.249483	0.149668	0.308093	0.156737	0.512688	0.5582	0.160992	0.426792	0.346544	0.072607	0.303909	0.293637	0.101296	0.449709	0.302105	0.511228	1.03433	0.339859	0.130656	0.074748	0.198813	0.327858	0.30166	0.122384	0.089416	0.029726	0.379927	0.226962	0.213244	0.185754	0.285733	0.837372	0.198303	0.181516	0.322427	0.139111	0.293175	0.030028	0.617065	0.244049	0.20777	0.256163	0.088913	0.171516	0.122374	0.244136
ENSG00000163808	0.288565	0.116659	0.270127	0.21211	0.368941	0.187478	0.154566	0.320473	0.569918	0.190409	0.291693	0.183319	0.060556	0.176606	0.198274	0.408279	0.180132	0.267615	0.412398	0.964095	0.398173	0.339322	0.073584	0.475343	0.343603	0.926673	0.388994	2.32617	0.493453	0.607914	0.237987	0.302941	0.150953	0.532322	0.097158	0.042544	0.351811	0.347564	0.255587	0.448545	0.042966	0.354399	0.404399	0.101922	0.222282	0.092373	0.04971	0.145754	0.107996
ENSG00000175309	0.94236	1.21672	1.09729	1.54751	0.796452	0.958611	1.79097	0.923671	0.635699	1.20859	0.340698	1.41581	0.305265	0.76424	1.90109	0.380156	1.01075	1.08582	1.02795	0.448652	1.07761	2.02413	1.32625	1.71039	3.59424	8.28669	6.4192	7.33098	3.71774	7.15257	2.6492	2.87546	1.88045	5.57215	1.33368	1.68311	2.05014	1.25502	3.90918	3.88648	2.82088	1.37923	1.98025	3.16241	2.05444	2.43392	2.35349	3.95774	2.02214
ENSG00000100084	0.904777	0.363735	0.310801	0.463063	0.586375	0.407487	0.103334	0.219029	0.341774	0.323084	0.412313	0.609567	0.275288	0.473051	0.595354	0.28332	0.336852	0.382163	0.06545	0.15131	0.096853	0.683589	1.28527	0.849592	1.14001	0.580936	0.89202	1.06944	1.50301	0.582052	0.359264	0.236746	3.74453	1.39257	0.140403	0.207268	0.472382	0.052802	0.701929	0.239452	0.325664	0.324334	0.662434	0.952791	0.343177	0.338348	0.718327	1.61001	0.538342
ENSG00000129071	0.584227	0.367883	0.445713	0.387622	0.364488	0.499642	0.491679	0.453765	0.287415	0.721745	0.391894	0.307403	0.332204	0.277769	0.313943	0.304616	0.515551	0.320399	0.323504	0.307807	0.187482	0.356445	0.35841	0.176883	0.391685	0.721779	0.486751	0.728864	1.10694	0.730605	0.383152	1.40833	0.546109	0.82204	0.490833	0.676596	0.381514	0.34307	2.06388	0.479358	0.517954	0.430676	0.136065	0.200494	0.926261	1.59413	1.42283	1.48332	1.48249
ENSG00000166396	0.048277	0.127786	0.067121	0.051098	0.134565	0.066964	0.04501	0.307283	0.167513	0.057033	0.152251	0.077347	0.15749	0.075688	0.052944	0.101751	0.155191	0.094408	0.136914	0.2066	0.119755	0.058388	0.038189	0.055909	0.150596	0.072316	0.086086	0.056975	0.067379	0.08867	0.068199	0.312428	0.066925	0.094229	0.624029	0.131498	0.135972	0.093245	0.041096	0.146502	0.170156	0.21184	0.057136	0.054966	0.068533	0.025556	0.029299	0.050492	0.035999
ENSG00000144677	0.2147	0.359548	0.419199	0.188558	0.263206	0.183394	0.619163	0.260318	0.420816	0.439071	0.343349	0.207635	0.381171	0.299809	0.298847	0.313517	0.331386	0.365749	0.475287	0.524068	0.350822	0.139334	0.218702	0.414036	0.121239	0.100071	0.182708	0.190335	0.159728	1.89594	0.386197	0.161453	0.238491	0.151797	0.396472	0.210538	0.4128	0.370229	0.151198	0.249275	0.132463	0.366409	0.152934	0.518059	0.181162	0.104885	0.076112	0.087005	0.129922
ENSG00000161905	0.036683	0.119291	0.068216	0.039947	0.111137	0.036435	0.043273	0.084349	0.649192	0.074242	0.115385	0.122475	0.663252	0.148643	0.099722	0.088281	0.103492	0.052743	0.327688	0.233105	0.512133	0.069715	0.031087	0.076754	0.032252	0.05923	0.06328	0.047161	0.060868	0.06327	0.40872	0.058216	0.04075	0.031644	0.142421	0.054146	0.089768	0.125825	0.027031	0.107787	0.092036	0.168549	0.059738	0.039418	0.054929	0.075336	0.0372	0.090785	0.022254
ENSG00000111348	0.53445	0.308338	0.227903	0.497251	0.121593	0.645113	1.56491	0.170954	0.191127	0.688293	0.567682	0.727215	0.195074	0.357521	0.132785	0.18257	0.241673	1.26444	0.770938	0.238773	0.37665	0.198456	0.430092	1.02527	4.41071	15.5155	9.32494	19.0594	1.18593	0.058036	1.91681	11.7067	1.61185	19.6551	0.246498	0.863706	2.85871	0.14689	20.7902	1.90999	2.5665	0.175854	0.627848	3.39201	10.2101	23.1402	21.5863	19.0478	22.2261
ENSG00000099901	0.965849	0.877213	1.03473	0.913873	1.543	0.802363	1.01156	0.9307	0.599968	0.782196	0.924363	0.754999	0.648	0.583903	0.973723	0.717355	0.584593	0.929791	0.570229	0.754189	1.4573	1.10164	1.15196	0.683674	1.75039	5.69778	4.06227	4.00448	8.3628	2.02448	0.684193	1.01361	0.817899	1.76058	0.454796	1.19491	0.929252	0.952535	0.437112	2.30046	1.21904	0.418835	0.991049	0.861234	1.11654	0.504726	0.694789	0.662235	0.74926
ENSG00000163931	1.5961	1.67336	1.05675	1.7454	1.1727	1.27556	1.55717	1.32494	1.11423	1.18588	1.24691	1.40958	1.56971	1.35855	1.84842	1.36968	0.946482	1.62854	1.23044	1.16242	1.57512	1.42166	2.19197	1.09883	11.8366	5.49633	6.13798	5.47861	4.26315	6.64857	1.30145	1.45002	3.18087	3.76306	0.911249	1.60312	0.843994	1.49354	15.2362	3.94089	4.17639	1.0261	1.08521	5.71242	1.25348	18.597	1.38102	2.90986	1.57657
ENSG00000137745	0.032285	0.059705	0.057181	0.046196	0.044532	0.029828	0.059337	0.061786	0.08389	0.058533	0.10447	0.049619	0.566167	0.168196	0.045715	0.55408	0.091261	0.051861	0.210731	0.116358	0.068432	0.052805	0.049716	0.151339	0.061711	0.029271	0.102468	0.043072	0.055489	0.046182	0.060324	0.074172	0.038965	0.04102	0.179756	0.039028	0.084927	0.047887	0.153396	0.162193	0.030272	0.141713	0.055618	0.034393	0.171203	0.061494	0.043126	0.109191	0.041562
ENSG00000115421	0.110548	0.081601	0.590778	0.133809	0.529258	0.150143	0.079599	0.215992	0.732283	0.204016	0.398948	0.129772	1.22445	0.157053	0.366781	0.432215	0.140379	0.246719	0.792987	0.84118	0.639155	0.104493	0.161605	0.217007	0.31135	0.242085	0.083516	0.179376	0.260457	0.221214	0.244445	0.180686	0.24673	0.193614	0.68832	0.283214	0.384374	0.207836	0.16812	0.161169	0.152091	0.277967	0.064617	0.192537	0.281574	0.193798	0.260731	0.218382	0.181956
ENSG00000204344	1.37111	1.30963	1.02068	1.22757	1.07952	0.981133	0.999038	1.10452	1.18711	0.865794	0.985787	1.02156	1.67862	1.27167	1.33391	1.36641	0.938216	1.1801	1.73657	2.20317	1.71065	1.47502	1.16162	1.6202	1.38114	1.12537	1.12217	1.00715	1.49975	0.8954	0.953838	0.806512	1.27983	1.24209	1.85551	1.09972	1.17809	1.50674	1.23794	1.15291	0.935613	1.33709	1.58561	1.71556	1.18995	0.989753	1.26909	0.952126	1.04985
ENSG00000162923	1.34257	0.988786	0.680425	1.18063	0.82443	1.1602	1.36099	1.06989	1.07228	1.20159	0.990242	0.828473	0.382617	1.25937	0.990521	1.29237	1.05423	1.26217	0.900967	0.473268	0.648537	1.18946	0.733624	1.44049	1.09938	1.45355	1.26977	1.38131	1.84415	1.04034	1.81696	2.38622	1.26131	1.54376	1.15522	1.94945	1.75795	1.29322	2.29544	1.18037	1.40421	0.846205	0.312135	0.886204	1.82908	2.05138	2.96351	3.52048	2.80167
ENSG00000188452	0.062021	0.06491	0.082488	0.046993	0.060409	0.041239	0.05145	0.085911	0.095697	0.03497	0.144677	0.162102	0.086917	0.042943	0.043907	0.078862	0.132113	0.057337	0.140487	0.314206	0.084758	0.107923	0.02806	0.104768	0.262718	0.433894	0.536112	2.28882	0.05648	0.099369	0.207904	0.512088	0.099272	0.383713	0.078995	0.047027	0.316498	0.078781	1.36957	0.277314	0.255478	0.146596	0.051824	0.046642	0.670953	1.40996	2.45505	1.93373	2.16613
ENSG00000102996	0.054774	0.066765	0.087094	0.062003	0.043758	0.049547	0.213325	0.11125	0.085044	0.040623	0.092999	0.140773	0.166152	0.046464	0.050392	0.076905	0.111137	0.123611	0.068849	0.115469	0.329097	0.074341	0.04762	0.07591	0.081774	0.031681	0.033728	0.052341	0.045297	0.083898	0.038273	0.072016	0.630285	0.033285	0.091247	0.056959	0.052145	0.082292	0.039558	0.107958	0.040281	0.139484	0.105057	0.046328	0.037475	0.019433	0.026007	0.048004	0.040253
ENSG00000136854	15.7963	14.0191	17.0712	10.3936	13.2173	14.8024	2.44007	13.6047	11.9108	15.844	12.012	10.3514	1.83294	7.45644	24.8575	17.205	15.5849	3.94021	2.32353	2.35156	2.85803	9.75148	17.0935	0.819831	1.58799	0.785486	1.29033	1.00374	1.04891	2.68751	1.206	0.512735	1.73931	0.943694	1.28972	6.92441	0.920781	0.271872	0.080434	0.603575	1.03705	0.738478	0.647581	2.54915	0.735122	0.066285	0.370356	0.081334	0.335114
ENSG00000110717	1.19634	1.60947	1.59185	1.30415	1.78004	1.36715	0.824861	1.04928	1.87123	1.36173	2.29189	1.89836	0.745123	1.82913	1.59406	1.48659	1.35295	1.28584	0.430613	0.511054	0.828584	0.844875	1.95241	2.55595	2.71555	1.86712	1.49511	1.89054	1.55609	2.01663	0.928795	1.12606	2.16718	1.80722	0.877734	1.35762	0.990967	1.43561	0.87829	1.02986	1.05646	2.33316	3.23433	1.61764	0.993467	1.20991	1.07025	1.16305	1.09812
ENSG00000137857	0.10725	0.391135	0.464925	0.261492	0.438063	0.133927	0.288292	0.383995	0.700236	0.165494	0.220078	0.411542	0.224222	0.199943	0.489466	0.392079	0.222466	0.369198	0.53563	1.00444	0.171631	0.155064	0.023286	0.303039	0.244814	0.182855	0.061031	0.117494	0.054356	0.163947	0.897137	0.757244	2.05177	0.284796	0.870959	0.147672	0.251042	1.74821	0.105927	0.208753	0.024901	0.336867	0.252289	1.57752	0.381422	0.116864	0.039175	0.174606	0.197992
ENSG00000048991	3.44959	1.03473	3.8137	1.72175	3.32047	3.56949	0.96112	2.78828	1.96968	4.04511	3.28547	1.79547	1.24546	1.51713	1.31244	2.60066	2.98456	1.05296	1.0839	1.96292	0.830009	9.15085	2.42116	0.953336	1.66722	1.81753	1.38702	2.3248	1.51716	1.4041	0.633005	1.15441	1.02172	1.79668	0.995794	2.19223	0.876337	0.967421	0.85049	1.35877	0.677206	1.54316	0.51401	0.562534	1.00386	0.394517	0.929019	0.799657	1.0577
ENSG00000174607	0.809022	0.79962	0.639569	1.52116	0.841565	1.50243	0.846497	1.63933	0.264985	1.01918	0.091662	0.802541	0.288544	0.67436	0.257384	0.372784	0.217496	1.82585	0.307992	0.244941	0.171079	0.154426	0.609626	0.552097	0.101583	0.142565	0.180845	0.152115	0.157973	0.185653	0.046306	0.340027	0.071535	0.075477	0.141844	0.086845	0.098349	0.143238	0.025932	0.126889	0.029783	0.145789	0.205127	0.094227	0.177877	0.032211	0.061891	0.016416	0.122722
ENSG00000026297	2.38553	0.812602	0.820961	2.17967	1.07541	1.3717	2.68624	1.13085	0.930778	1.61702	1.20726	1.84436	1.05886	2.23086	0.939597	1.42461	1.34268	3.21629	0.952952	0.915557	1.17759	0.89433	1.57256	1.16335	1.97502	0.905495	0.238825	0.866758	5.95301	1.29418	2.63337	4.85794	4.95944	2.86589	1.11039	1.64663	3.53989	0.603357	9.91458	0.578675	0.29527	0.370277	1.88094	5.1769	5.19039	12.6309	3.71805	5.56166	5.96136
ENSG00000001497	0.454388	0.413749	0.153668	0.285264	0.14202	0.184375	0.287135	0.166962	0.149936	0.132075	0.257167	0.560735	0.125028	0.221493	0.121729	0.222251	0.128147	0.176228	0.173343	0.281894	0.154431	0.171815	0.204101	0.317016	0.291034	1.1512	0.967185	0.769846	1.45403	1.26524	0.224757	0.399321	0.260115	0.832354	0.206856	0.406274	0.139052	0.173571	0.500844	0.29488	0.136222	0.249825	0.14528	0.285821	0.174797	0.503661	1.06037	0.641467	1.24817
ENSG00000181035	0.04308	0.036972	0.105242	0.028796	0.041241	0.102598	0.186985	0.034278	0.063561	0.053731	0.087207	0.079479	0.14785	0.04741	0.073356	0.063253	0.141334	0.085345	0.472184	0.351409	0.039643	0.04419	0.024334	0.026749	0.041395	0.08058	0.07388	0.045253	0.031708	0.064809	0.1375	0.049807	0.071982	0.028362	0.063859	0.098975	0.119251	0.059261	0.02791	0.063786	0.030272	0.319643	0.044451	0.035021	0.045175	0.017037	0.088556	0.016416	0.058252
ENSG00000205220	0.673885	0.122521	0.162879	0.746857	0.202913	0.411791	0.237928	0.183797	0.102443	0.386621	0.666472	0.677484	0.09106	0.62243	0.302993	0.304343	0.190166	0.367435	0.562211	0.105967	0.356691	0.263864	0.741075	0.13941	3.35095	1.20802	1.75417	1.78967	0.577253	1.23461	0.591739	1.34027	0.670292	2.26547	0.312086	0.164373	0.34147	0.126668	3.77336	0.115462	0.19286	0.229602	1.00308	2.41488	1.33061	4.47359	2.71759	5.83215	2.5788
ENSG00000059588	1.05731	0.93614	1.51397	1.02477	1.01766	1.11686	0.489895	0.604153	0.301382	0.997669	0.932994	0.524699	0.61648	1.03851	0.465758	1.10952	1.46963	0.816313	0.185544	0.884801	0.707495	1.08928	0.208991	0.594269	0.585877	0.782731	1.19011	1.04954	0.962559	0.169797	0.41439	0.78937	0.530641	0.528337	0.270283	1.0098	0.835634	0.791603	0.814229	0.156223	0.099359	0.935016	0.13292	0.353037	0.876038	0.299482	1.37608	0.617589	1.40002
ENSG00000171885	1.54985	0.555474	0.306105	0.748603	0.41069	1.13566	0.405122	0.548788	0.302292	1.0975	0.311351	0.313315	0.325186	0.8024	0.559022	0.790733	0.682113	1.06089	0.32638	0.216102	0.105016	0.426266	0.469678	0.164894	0.154151	0.047608	0.025216	0.061132	0.052445	0.088362	0.080996	0.092553	0.135077	0.082685	0.166098	0.171889	0.143618	0.059507	0.06049	0.094826	0.037351	0.472391	0.104813	0.382365	0.097986	0.048117	0.042961	0.042346	0.079197
ENSG00000198189	1.0661	0.657356	0.675774	0.804571	0.796549	0.93599	1.24203	0.462096	0.629751	0.768839	0.48571	0.597668	0.913987	0.701377	0.705389	1.11954	0.988672	0.810271	0.847543	0.135696	1.25053	1.10778	0.694504	1.22987	0.634891	0.098831	0.719848	0.851628	1.60634	1.26617	0.737744	0.882301	1.07958	0.870561	0.994352	1.11	0.772268	0.402191	5.49324	0.761845	0.949162	0.293038	0.643894	1.07481	1.32112	6.23268	2.42328	2.78126	1.62811
ENSG00000156194	0.012694	0.026203	0.040127	0.034923	0.058183	0.07397	0.071639	0.053629	0.108391	0.028116	0.058027	0.046475	0.403706	0.102705	0.040824	0.24291	0.146017	0.025301	0.095866	0.200765	0.062361	0.011486	0.017232	0.057716	0.026157	0.033747	0.017667	0.037075	0.069927	0.069581	0.043943	0.092284	0.014575	0.029769	0.188838	0.065398	0.049284	0.090999	0.077797	0.034622	0.032469	0.133793	0.032851	0.01649	0.015657	0.051378	0.02502	0.073872	0.03338
ENSG00000108504	0.219947	0.438337	0.586948	0.260757	0.387238	0.223212	0.235034	0.403	0.427394	0.177801	0.178591	0.561127	0.29054	0.258969	0.229318	0.558084	0.254479	0.351134	0.441376	0.43776	0.622599	0.406245	0.203112	0.223092	0.256623	0.295461	0.232722	0.350711	0.305046	0.469675	0.277363	0.459693	0.223307	0.1281	0.712249	0.266425	0.22332	1.95907	0.174713	0.375635	0.085444	0.241251	0.221498	0.318565	0.309552	0.145748	0.266986	0.171	0.25379
ENSG00000112541	0.331612	0.31089	0.409295	0.254997	0.676473	0.281167	0.28453	0.460563	0.659608	0.253445	0.35243	0.304597	0.584721	2.27622	0.312845	0.543431	0.451111	0.210844	0.65767	1.05121	0.621434	0.534481	0.226339	0.342761	0.357994	0.218669	0.305799	0.170289	0.200156	0.315477	0.27164	0.218994	0.394709	0.16283	0.622203	0.302259	0.400582	0.48364	0.114351	0.642403	0.312074	0.757496	0.331181	0.187983	0.267799	0.149696	0.171297	0.110352	0.171048
ENSG00000070159	0.660691	0.53998	1.18894	1.19656	0.730621	0.468846	0.737953	0.997433	0.985107	0.763336	1.01185	4.38361	0.763802	0.599093	0.562504	0.580291	0.7147	0.484249	0.513842	1.13452	1.23554	0.301673	0.377931	1.75835	0.475914	0.280998	0.470904	2.85993	0.565645	1.58498	0.952578	0.534728	1.26875	0.547089	0.713691	0.479583	0.433878	0.747508	0.363491	0.182659	0.265853	1.46112	0.583939	0.519347	0.311092	0.087049	0.21958	0.037309	0.197665
ENSG00000122490	1.52019	0.53651	1.52628	1.07146	0.999752	0.90506	0.906703	0.842707	0.818747	1.43252	1.63878	1.73609	0.113053	1.43471	1.01593	1.11535	1.1474	0.868678	0.188682	0.252554	0.193062	0.66301	1.90852	1.25625	1.26953	0.464198	1.02115	0.523135	0.127964	0.280943	0.568271	0.57591	1.7167	0.725702	0.384018	0.516325	0.261163	0.314001	1.71461	0.916874	0.63546	0.678502	6.20823	1.84481	0.562635	2.01731	0.739725	0.77752	0.643065
ENSG00000155906	0.183414	0.28369	0.322566	0.286979	0.237474	0.223512	0.238073	0.30008	0.396191	0.279159	0.152251	0.251236	1.61332	0.16315	0.159151	0.276221	0.632135	0.164647	0.573715	0.280393	0.539359	0.277265	0.065434	0.5139	0.261321	0.300627	0.283314	0.223539	0.295279	0.255389	0.136083	0.209579	0.370765	0.226899	0.448309	0.074715	0.461161	0.507373	0.208996	0.432173	0.078853	0.314568	0.166422	0.146366	0.219459	0.133635	0.290689	0.18555	0.315805
ENSG00000112486	0.097155	0.119291	0.086273	0.119105	0.157122	0.132026	0.190748	0.151689	0.404624	0.127373	0.268861	0.098451	0.166378	0.215186	0.15745	0.31845	0.219885	0.247349	0.381721	0.456876	0.377478	0.166391	0.085925	0.071814	0.137644	0.088845	0.127523	0.11913	0.177507	0.205973	0.076074	0.609978	0.074212	0.10337	0.261634	0.166483	0.326069	0.315686	0.163725	0.167821	0.05737	0.427139	0.066135	0.072712	0.145022	0.170372	0.273241	0.150231	0.405474
ENSG00000110063	0.06437	0.314679	0.189873	0.074747	0.163995	0.14684	0.135752	0.237426	0.113096	0.071341	0.367317	0.198699	0.360322	0.092087	0.185517	0.12951	0.390366	0.107373	0.101792	0.27617	0.105775	0.104174	0.146818	0.442328	1.73859	0.512752	0.578512	0.229536	0.345389	1.02617	0.321779	0.61774	0.207022	0.727812	0.275472	0.626024	0.245762	0.16023	0.915541	0.350479	0.311505	0.515951	1.26665	0.601167	0.235116	0.780515	0.743347	1.10932	0.70688
ENSG00000178921	0.164523	0.420569	0.453526	0.306585	0.22605	0.445924	0.148633	0.491254	0.606581	0.296769	0.192457	0.192861	0.156361	0.339756	0.841257	0.340293	0.521667	0.143878	0.084798	0.628023	0.220839	0.568249	0.257077	0.718617	0.268432	2.63573	1.95268	1.03782	0.951518	0.257852	0.25043	0.460556	0.090126	1.07285	0.314393	0.32523	0.530027	0.185086	0.42107	0.318928	0.24315	0.292346	0.109502	0.074125	0.342663	0.109411	0.671909	0.228083	0.386493
ENSG00000112494	0.06387	0.13341	0.212034	0.055264	0.066895	0.075472	0.074244	0.12635	0.121174	0.042424	0.118727	0.085317	0.556602	0.061812	0.13034	0.222524	0.239093	0.091513	0.419283	0.140586	0.139531	0.067003	0.062406	0.099406	0.347666	0.060607	0.195943	0.073332	0.259042	0.045875	0.071821	0.084306	0.096967	0.065398	0.166927	0.07366	0.057205	0.079062	0.052084	0.192209	0.021483	0.155939	0.522466	0.030624	0.088553	0.085984	0.040163	0.124363	0.02389
ENSG00000105223	6.11034	2.02172	1.81219	2.25846	2.19796	2.15295	1.06822	2.47267	2.18256	3.35161	3.80437	1.45117	0.912857	3.24471	1.78713	2.20239	2.77413	1.1558	0.265985	0.836624	1.30443	1.85088	4.12068	1.58918	1.13188	0.08058	0.567591	0.267974	1.51178	2.14025	1.12016	0.669919	3.3058	0.583656	0.222281	9.13914	0.331569	0.422553	1.27112	2.32868	1.62173	0.330408	1.16885	3.90476	1.53698	1.80354	0.901695	0.674299	0.808331
ENSG00000158552	0.72836	0.763725	0.606008	0.840597	0.741464	1.02938	1.03276	0.880976	0.874763	1.25862	0.499297	1.0998	0.694057	0.662376	0.949059	1.60163	0.942994	0.380023	1.30962	0.373524	1.1581	1.00823	0.962176	1.00479	0.729108	1.07303	0.380964	0.175287	0.441928	0.997848	0.454081	0.827319	0.934274	0.637802	0.371621	0.963033	0.955104	0.706081	0.064391	0.817615	0.367166	0.72533	0.856177	0.520446	0.531064	0.038334	0.245587	0.162916	0.414965
ENSG00000205302	0.538148	0.542373	0.489914	0.573897	0.514397	0.585957	0.578611	0.548311	0.62256	0.426443	0.508152	0.554448	0.42905	0.415496	0.302249	0.529006	0.38038	0.503697	0.700476	0.640082	0.550396	0.509143	0.223953	0.431604	1.18128	0.828014	1.16313	0.374427	0.566778	0.585978	0.471485	0.958845	1.00447	0.252917	0.674482	0.628573	0.735525	0.50646	1.53583	0.685865	0.672567	0.488577	0.202091	0.241142	0.948549	1.73353	0.647877	0.706509	0.676445
ENSG00000007933	0.060722	0.078789	0.227128	0.050056	0.21695	0.077774	0.086256	0.111077	0.241771	0.076794	0.116165	0.110126	0.344769	0.10076	0.127098	0.240772	0.077022	0.055071	0.300366	0.393001	0.321417	0.077532	0.089593	0.131337	0.065394	0.117427	0.079501	0.041028	0.042607	0.05311	0.282954	0.231356	0.121209	0.116848	0.099536	0.071902	0.480962	0.217666	0.060216	0.095422	0.035398	0.259821	0.862031	0.25457	0.190582	0.037934	0.059092	0.064296	0.06267
ENSG00000023839	0.17042	0.083276	0.07615	0.096313	0.068251	0.097493	0.231415	0.115676	0.130939	0.055832	0.090214	0.097104	0.168186	0.25324	0.215391	0.340293	0.283816	0.155206	0.443511	0.172815	0.163537	0.111991	0.058913	0.591739	0.075171	0.050965	0.14262	0.073059	0.085498	0.040794	0.092927	0.068997	0.078674	0.056725	0.093121	0.062409	0.079647	0.254459	0.025493	0.118703	0.045896	0.249594	0.395292	0.097368	0.189171	0.099029	0.019094	0.040542	0.107014
ENSG00000159164	4.4899	4.90469	6.7675	4.87987	4.154	4.17717	0.227363	3.81297	3.27055	4.16027	4.46171	5.10106	0.143632	3.87029	5.18341	3.75951	4.30396	1.38012	0.176655	0.199154	0.44315	2.21939	6.32016	0.104226	0.116566	0.076104	0.104396	1.28398	0.048411	0.218289	0.096549	0.064254	0.082392	0.375743	0.104077	0.871617	0.146093	0.146047	0.134936	0.392435	0.187001	0.485193	0.067111	0.069885	0.127312	0.026088	0.047406	0.061684	0.163957
ENSG00000136167	0.828913	1.19052	0.882793	0.655322	0.804874	0.901457	0.745769	0.858154	0.572227	0.908118	0.550642	0.716438	1.20449	0.662692	1.47552	1.03963	0.671028	0.765333	0.897917	0.803116	1.03724	0.589466	0.625228	0.698495	3.31261	6.91613	8.29897	8.58334	3.03036	0.505389	1.17875	7.38226	0.704795	5.22501	1.72851	1.28598	2.06488	0.662126	13.752	0.371286	0.23607	1.07327	1.49313	0.941169	4.24903	11.2256	9.53577	14.5174	8.16807
ENSG00000138136	0.025388	0.063654	0.050615	0.024017	0.040273	0.033332	0.028656	0.062394	0.077321	0.022413	0.08342	0.044567	0.059953	0.085359	0.044864	0.053697	0.289263	0.059792	0.09421	0.104578	0.034676	0.047062	0.019677	0.136879	0.051299	0.036502	0.053964	0.038438	0.028027	0.026632	0.055441	0.033205	0.023944	0.053209	0.066021	0.053267	0.031243	0.03918	0.016702	0.085786	0.035398	0.107573	0.052691	0.027326	0.057496	0.03088	0.015473	0.013929	0.024872
ENSG00000113407	0.436996	0.590472	0.754569	0.733991	0.439709	0.537811	0.662552	0.516246	0.570096	0.467567	0.631723	0.870907	0.443624	0.765186	0.256002	0.775966	0.251898	0.654813	0.516544	0.113302	0.269404	1.05865	0.223196	0.199174	0.991445	1.88572	1.42363	2.2174	3.40605	1.41795	0.242555	0.85039	0.521569	0.357225	0.22156	0.827139	0.884258	1.10869	0.973998	1.89668	2.35801	0.342865	0.056377	0.119197	0.495386	0.93944	1.05017	1.39212	1.02138
ENSG00000164362	0.035883	0.284647	0.286999	0.098396	0.121786	0.110405	0.140673	0.211913	0.21039	0.093854	0.106921	0.080714	0.428109	0.715568	0.112586	0.561816	0.56142	0.114296	1.25916	0.592182	0.156455	0.283486	0.070091	0.167003	0.164564	0.035125	0.182451	0.247528	0.293297	0.055419	0.139233	0.180471	0.069751	0.210491	0.96581	0.12095	0.352471	0.450077	0.120211	0.099771	0.153311	1.34278	0.228979	0.053552	0.110628	0.122987	0.076376	0.062182	0.085087
ENSG00000136261	0.888585	0.624811	1.33987	0.90113	1.18098	1.18743	0.835788	1.05262	1.24965	1.03699	1.69581	0.764934	0.824961	1.30888	1.1098	1.17796	1.41822	0.832677	0.759957	1.01205	0.867353	2.38323	0.971374	1.17781	3.72097	5.51734	5.85065	1.56368	6.34666	2.57144	1.45218	1.23591	1.81917	2.25164	1.60368	1.33186	1.18854	2.48224	1.61088	1.2839	1.85267	3.62388	0.891955	0.892171	1.54981	1.32544	1.6378	1.10882	1.56954
ENSG00000145740	0.347737	0.398793	0.416135	0.369936	0.506943	0.358991	0.533095	0.372974	0.243369	0.346648	0.40847	0.264651	1.26685	0.252714	0.214806	0.882268	0.635862	0.37738	2.80844	0.856545	3.82822	0.396992	0.201307	0.349247	0.315922	0.23933	0.305638	0.635041	0.82681	0.449201	0.562837	0.508854	0.58842	0.486145	2.88345	0.442401	1.61032	1.2895	0.522821	0.551131	0.47275	0.623101	0.076218	0.123123	0.650162	0.323307	0.477678	0.358167	0.433291
ENSG00000128340	0.938661	0.472258	0.821508	0.648338	0.790837	0.81047	1.1798	1.00412	1.2002	0.751329	1.26077	0.592953	1.18046	1.16255	1.12448	1.12272	0.718331	1.27086	1.65482	1.26449	1.65662	0.819191	0.687518	1.20324	15.1716	6.12892	8.87523	6.35477	5.39968	1.82636	2.24284	12.3285	1.32482	21.9419	1.57514	0.933674	3.06355	0.952535	16.2382	2.22345	2.97126	1.36631	1.30958	6.78543	12.6945	17.5842	23.2831	31.5968	23.6137
ENSG00000133657	0.331895	0.387067	0.493425	0.257754	0.212303	0.324859	0.371148	0.401872	0.351139	0.344146	0.442607	0.293726	1.1991	0.452132	0.32484	0.526867	0.292512	0.240174	0.57158	0.750661	0.658608	0.493588	0.12359	0.333162	0.714252	0.461959	0.726272	0.570433	0.371576	1.0498	0.488102	0.503032	1.29589	0.157868	0.445642	0.287521	0.473812	0.23522	0.389204	1.90777	2.88508	0.237214	0.157748	0.094305	0.443281	0.278451	0.328712	0.387516	0.413983
ENSG00000120725	0.121343	0.049056	0.046328	0.048524	0.050535	0.037536	0.166434	0.070725	0.05566	0.093954	0.045553	0.143804	0.078858	0.048251	0.033382	0.084004	0.059917	0.102842	0.132557	0.078239	0.105867	0.06796	0.189315	0.080007	0.128248	0.039257	0.049789	0.050978	0.059452	0.093288	0.044731	0.110611	1.24763	0.056959	0.081589	0.320484	0.061385	0.082854	0.466561	0.523928	0.810743	0.12595	1.80679	1.27882	0.061602	0.453348	0.073084	0.376821	0.050725
ENSG00000129173	0.067668	0.152195	0.060829	0.031247	0.307177	0.034132	0.269623	0.145962	0.039592	0.029317	0.353284	0.08397	0.263162	0.014507	0.015203	0.220066	0.218165	0.068603	0.112599	0.231272	0.221115	0.071629	0.024101	0.030485	0.412679	0.441814	0.467371	0.438354	0.243754	0.49877	0.107417	0.155459	0.053391	0.283155	0.29205	0.025491	0.193617	0.184525	0.256246	0.235017	0.144034	0.102037	0.072098	0.060776	0.062886	0.03301	0.043455	0.091531	0.106687
ENSG00000100612	1.14646	0.78945	0.726115	0.860999	0.824769	0.767379	0.992091	0.672187	0.640359	0.748477	0.874077	0.815731	0.755818	0.814068	0.75998	0.70252	0.719191	1.01879	0.632193	0.461599	0.843116	0.578538	0.967997	0.988099	0.563021	0.393259	0.365063	0.585971	0.536344	0.533945	1.74025	0.688246	2.18257	0.587406	0.641471	1.33054	2.2453	0.720264	1.22167	0.756643	0.595423	1.06827	0.700109	0.867908	0.778372	1.59271	1.03404	3.01855	0.924671
ENSG00000138160	0.099454	0.196824	0.348101	0.109302	0.158864	0.092788	0.147909	0.145007	0.674936	0.230131	0.090771	0.022789	0.17873	0.049092	0.203271	0.076632	0.210138	0.039651	0.088458	0.593683	0.270783	0.043073	0.086391	0.157484	0.269448	1.09024	0.958191	1.95842	0.687664	0.900557	0.234207	0.726842	0.152887	0.447469	0.646084	0.177382	0.22332	0.107429	0.254708	0.848314	0.153311	0.179698	0.094866	0.146052	0.152723	0.057234	0.036213	0.137297	0.151848
ENSG00000156802	0.309655	0.171817	0.250337	0.214438	0.302336	0.495771	0.151961	0.164185	0.114339	0.1754	0.362973	0.441515	1.06131	0.339335	0.239099	0.225254	0.160542	0.302231	0.334311	0.511554	0.318336	0.397232	0.14577	0.045064	0.420298	0.941137	1.09439	2.52708	0.987473	0.799879	0.275945	0.409239	0.209996	0.19338	0.478437	0.294993	0.417377	0.263868	0.265476	0.535355	0.150382	0.098269	0.285573	0.176047	0.208935	0.178358	0.262377	0.137795	0.418237
ENSG00000163517	0.170021	0.160809	0.147011	0.16959	0.371168	0.183875	0.199286	0.450988	0.285492	0.194211	0.586839	0.133252	1.44242	0.249561	0.118114	0.191216	0.251516	0.776032	0.284897	0.445095	0.241626	0.063015	0.234955	0.237611	0.227545	0.091944	0.078377	0.118585	0.118904	0.20936	0.156558	0.173571	0.155117	0.116497	0.222569	0.176328	0.216059	0.191546	0.219545	0.3631	0.127922	0.962082	0.112104	0.097682	0.131162	0.140024	0.067816	0.043278	0.082142
ENSG00000074370	0.059947	0.280998	0.164133	0.113376	0.099012	0.104299	0.142554	0.095218	0.223795	0.045851	0.080246	0.224631	0.229419	0.116738	0.302355	0.181022	0.171938	0.063536	0.242541	0.193917	0.202559	0.103974	0.048027	0.145465	0.117518	1.27086	0.389155	1.15136	0.310213	0.087015	2.23843	1.25877	0.156828	2.44098	0.194568	0.151891	0.56908	0.091069	0.412279	0.144413	0.08636	0.202113	0.064102	0.248052	1.22897	0.364835	1.77187	1.60821	1.63278
ENSG00000104814	0.19301	0.399032	0.355731	0.298824	0.388529	0.435214	0.303585	0.529697	0.569238	0.2332	0.440714	0.264034	0.597248	0.409802	0.422737	0.326823	0.345102	0.456682	0.34965	0.778482	0.469762	0.303693	0.178875	0.447067	3.73468	1.31821	1.60223	0.938136	0.274801	0.315067	0.238302	1.32891	0.222737	0.811805	0.480503	0.363848	0.322915	0.388663	0.740974	0.209037	0.17691	0.65505	0.292909	0.192013	1.41762	0.738632	1.98116	1.20782	2.06632
ENSG00000100413	4.62454	4.65462	5.38567	5.21489	3.89881	4.49247	1.80052	4.7126	2.44293	7.31057	4.32929	6.03505	0.784213	4.77571	4.16854	3.26268	4.822	3.90093	1.47355	0.189318	2.02434	1.76776	7.57422	7.11616	4.06482	2.67189	2.71172	1.88972	2.14622	1.49631	1.68528	1.69604	2.75835	2.08592	0.831318	1.06078	1.49591	2.51383	1.90492	1.73176	1.57266	4.88008	2.75696	1.71352	1.49309	1.89672	0.988276	3.01905	0.98276
ENSG00000100412	4.62454	4.65462	5.38567	5.21489	3.89881	4.49247	1.80052	4.7126	2.44293	7.31057	4.32929	6.03505	0.784213	4.77571	4.16854	3.26268	4.822	3.90093	1.47355	0.189318	2.02434	1.76776	7.57422	7.11616	4.06482	2.67189	2.71172	1.88972	2.14622	1.49631	1.68528	1.69604	2.75835	2.08592	0.831318	1.06078	1.49591	2.51383	1.90492	1.73176	1.57266	4.88008	2.75696	1.71352	1.49309	1.89672	0.988276	3.01905	0.98276
ENSG00000140287	0.462284	0.419253	0.790227	2.71638	0.55317	0.308193	0.154277	0.169305	0.408442	0.273356	0.487826	0.626294	0.690367	0.445614	0.306926	0.271306	0.912988	0.089499	0.419806	1.18759	0.682845	0.242168	0.210156	0.218332	0.135359	0.229688	0.203652	0.128126	0.37738	0.278788	0.461484	0.924777	0.432485	0.246589	0.62129	0.114094	0.548068	0.490662	0.154934	0.19869	0.225328	0.246288	0.220305	0.321471	0.537224	0.033808	0.170529	0.066659	0.179338
ENSG00000141179	0.040081	0.026203	0.066301	0.04105	0.0698	0.057054	0.081046	0.054497	0.100402	0.033119	0.048003	0.067243	0.106349	0.048251	0.048798	0.092923	0.038511	0.046449	0.67969	0.171815	0.254411	0.044669	0.036908	0.588003	0.214339	0.052343	0.03437	0.141211	0.93255	0.158713	0.068041	0.048082	0.038519	0.058366	0.08231	0.072078	0.064466	0.142396	0.54172	0.057305	0.072994	0.190848	0.218245	0.229128	0.064426	0.658061	0.052673	0.368862	0.035017
ENSG00000160190	0.048177	0.059825	0.080619	0.025733	0.04976	0.054252	0.032129	0.068208	0.07954	0.022813	0.066937	0.037719	0.125631	0.049933	0.050924	0.058976	0.10139	0.051484	0.109636	0.108245	0.050588	0.065567	0.035744	0.055547	0.110217	0.045111	0.070025	0.045526	0.044731	0.065579	0.038746	0.068997	0.042683	0.047818	0.057949	0.071023	0.069086	0.090156	0.025932	0.059351	0.048581	0.122567	0.028189	0.144952	0.055699	0.06735	0.184026	0.130582	0.105705
ENSG00000133878	1.48431	2.59832	1.60617	1.99366	1.13074	1.55888	0.930727	1.51836	2.12255	1.52597	1.84783	2.22531	1.09528	1.22089	1.98785	1.63575	2.07243	1.38943	0.434622	0.734157	0.437263	1.97451	1.8255	0.708616	0.662064	0.266879	0.234167	0.173924	0.154009	0.472908	0.222867	0.21346	0.40512	0.133374	0.140979	1.82164	0.218699	1.67828	0.225479	1.24962	0.051755	4.73836	0.21174	0.744392	0.383475	0.024225	0.212996	0.077603	0.083451
ENSG00000103034	8.61447	15.0771	11.2722	9.62875	8.00121	9.81283	0.815816	7.83229	7.4298	9.43118	8.37846	15.4847	1.52745	6.99148	13.9833	8.90741	10.8117	2.67048	3.00392	0.574012	2.91166	3.94934	11.0469	0.127361	0.116566	0.068528	0.034049	0.060519	0.217425	0.177033	0.065364	0.083228	0.139204	0.086259	0.409532	2.2622	0.208358	0.40205	0.050106	0.153665	0.195301	0.159245	0.076868	0.45009	0.188144	0.025822	0.160652	0.092278	0.183265
ENSG00000102024	3.36163	0.650416	1.3365	2.68538	2.03474	1.59421	2.43225	1.65452	1.24734	2.18525	1.06542	1.94938	1.68788	1.55791	0.44322	1.27207	1.57723	3.0967	2.72713	1.65391	2.01864	3.05645	1.23625	1.53833	0.10336	0.068872	0.169603	0.107408	0.085215	1.33236	2.45894	1.09921	7.03189	0.780317	3.05614	0.925236	2.02154	2.75902	0.06571	4.4655	9.50139	0.559087	0.62091	1.83664	1.92559	0.062558	0.063537	0.020396	0.191447
ENSG00000166575	0.359732	0.18103	0.46374	0.539036	0.221597	0.527702	0.138791	0.32273	0.414123	0.269354	0.39104	0.284128	0.121262	0.187854	0.043588	0.066985	0.488985	0.14564	0.366121	0.103856	0.444806	0.274393	0.215162	0.179172	0.420552	0.494846	0.708605	0.881343	0.719938	0.215826	0.422896	0.042261	0.301163	0.243307	0.177882	0.54164	0.543448	0.088892	0.218666	0.051165	0.30296	0.102806	0.057787	0.028582	0.178647	0.160788	0.225506	0.192017	0.191447
ENSG00000137210	1.77317	0.752478	0.864644	1.37449	0.926757	1.1623	0.979065	1.03683	1.05515	1.02869	0.888333	1.05849	0.813437	1.10799	1.18252	0.854418	0.868648	0.920665	0.86384	1.33551	0.909111	0.640197	1.80548	1.70882	1.02268	1.68392	2.55175	1.84283	2.41772	2.59052	2.01588	1.15225	4.03409	1.9195	1.05951	1.1216	1.40284	0.637832	1.1441	1.16093	1.4794	0.757086	1.21135	1.48454	1.47178	1.0784	1.19074	1.21851	1.26715
ENSG00000111713	0.098954	0.272443	0.08226	0.110527	0.196814	0.145038	0.209273	0.332015	0.380478	0.083147	0.25984	0.04524	0.300746	0.173557	0.179669	0.236813	0.315924	0.03726	0.230689	0.593238	0.28412	0.148204	0.018745	0.223996	0.152628	0.085746	0.242198	0.097866	0.092292	0.110068	0.13624	0.158047	0.08269	0.085556	0.418614	0.256141	0.310447	0.074428	0.021317	0.265375	0.097895	0.49073	0.961017	0.114329	0.118841	0.009051	0.065183	0.016167	0.132867
ENSG00000156970	0.245285	0.440311	0.251705	0.21211	0.206979	0.103699	0.126779	0.267972	0.390687	0.121069	0.208607	0.351483	0.881675	0.21424	0.207205	0.223889	0.211189	0.104856	0.466693	0.872131	0.188279	0.328474	0.114683	0.235924	1.17379	1.10092	2.06607	2.53962	1.50244	1.37393	0.27185	0.976094	0.305922	1.07894	0.319294	0.206565	0.185256	0.435473	0.306572	1.84773	0.384743	0.63352	0.29739	0.110717	0.419153	0.134966	0.239991	0.060938	0.089015
ENSG00000175634	0.253931	0.234813	0.296255	0.132094	0.400211	0.183625	0.251605	0.283723	0.258461	0.240337	0.374946	0.269927	0.494012	0.199575	0.272056	0.349986	0.215729	0.229285	0.254176	0.573317	0.192924	0.350968	0.187161	0.213754	1.04897	2.03276	0.654801	1.14768	0.183594	0.30288	0.181207	1.4443	0.395973	2.26102	0.392378	0.203313	0.34169	0.535318	0.46766	0.184961	0.243638	0.754357	0.542903	0.863825	1.36116	0.412619	3.67427	3.16853	3.0368
ENSG00000106462	0.018591	0.03757	0.165524	0.04975	0.045404	0.049947	0.192484	0.087646	0.286823	0.075143	0.031631	0.031433	0.282293	0.026596	0.05709	0.179748	0.196569	0.077792	0.134648	0.162813	0.436987	0.309011	0.028991	0.090369	1.32311	1.10505	1.35072	1.99876	0.799774	1.22984	0.082532	0.628736	0.033314	0.864701	0.289311	0.036391	0.286025	0.345036	0.332504	0.107446	0.103509	0.310724	0.014203	0.02764	0.186861	0.056436	0.334144	0.344487	0.165593
ENSG00000036257	0.872126	0.554697	0.852971	0.797832	0.629778	0.905294	0.926578	0.727089	0.890446	0.636196	0.769829	0.87521	0.766012	0.56626	0.464837	0.877353	0.832239	0.612392	0.864334	0.567307	0.54638	0.862317	0.610364	0.387022	0.716495	0.914047	0.898123	0.826548	0.69125	0.624796	0.552626	1.21852	0.773555	0.358085	0.475842	0.803113	0.724817	0.661612	0.958468	0.641551	0.716998	0.822778	0.168373	0.179031	0.724598	0.777765	1.06542	1.0711	0.995632
ENSG00000101003	0.357533	0.400588	0.270218	0.092515	0.072994	0.140534	0.227508	0.335486	0.064804	0.387521	0.131869	0.209812	0.59411	0.232846	0.430356	0.232899	0.359882	0.243195	0.581297	1.03383	0.853188	0.376333	0.175227	0.240382	0.517817	1.1598	1.11527	2.77433	0.610376	0.902712	0.068514	0.376681	0.111244	0.815711	0.291329	0.112864	0.56413	0.357815	0.312945	0.238769	0.185292	0.462895	0.127391	0.150763	0.044918	0.076135	0.307807	0.198733	0.208464
ENSG00000136267	0.424801	0.098352	0.289188	0.269702	0.65966	0.368951	0.136476	0.537767	0.636231	0.360806	0.627602	0.303324	0.818483	1.19535	0.020837	0.489006	0.461941	0.193347	0.458501	0.423757	0.428158	0.14629	0.231695	0.153507	0.308049	0.041323	0.08962	0.080692	0.038219	0.225678	0.083162	0.247312	0.048632	0.051099	0.037768	0.100733	0.021562	0.190704	0.179108	0.211993	0.047116	0.184081	0.136607	0.042716	0.08804	0.017037	0.044772	0.050492	0.158394
ENSG00000065911	0.120844	0.0341	0.27259	0.443825	0.059344	0.118413	0.406099	0.109254	0.262944	0.195912	0.267524	0.222947	0.796716	0.234949	0.049223	0.115221	0.139614	0.63933	0.187898	0.090297	0.077078	0.417971	0.118526	0.088803	5.2795	6.25496	6.0119	3.90729	5.45828	4.07175	1.01243	1.02245	0.328528	0.833291	0.270427	0.741349	0.391635	0.610027	1.43287	3.1637	2.286	1.08365	0.030899	0.795903	1.03518	1.54905	0.671251	1.28393	0.541287
ENSG00000198681	0.238838	0.294279	0.172318	0.256468	0.337672	0.179471	0.234093	0.340563	0.34386	0.22698	0.311518	0.345141	1.06059	0.384958	0.289278	0.473443	0.447894	0.210655	0.964369	1.24971	0.754174	0.356073	0.122309	0.259963	0.249258	0.240191	0.142299	0.267565	1.88647	0.381005	0.21948	0.295178	0.22063	0.215062	0.817984	0.358544	0.384484	0.26127	0.113948	0.322424	0.208484	0.696841	0.124626	0.120767	0.157599	0.132704	0.182709	0.073623	0.206173
ENSG00000054796	0.120644	0.182705	0.15385	0.127192	0.115591	0.257044	0.199431	0.193256	0.23862	0.220726	0.480029	0.185789	1.52218	0.333238	0.100147	0.739562	0.271584	0.193347	0.552363	0.861573	0.883449	0.242806	0.094075	0.269783	0.232624	0.047866	0.423364	0.158658	0.234695	0.105296	0.304926	0.257014	0.095926	0.06657	1.13562	0.048345	0.11815	0.068389	0.092301	0.073848	0.188954	0.753934	0.123488	0.19929	0.331883	0.146946	0.10765	0.217885	0.042216
ENSG00000080709	0.516858	0.324849	0.461277	0.44358	0.211142	0.348731	0.443582	0.461402	0.238886	0.516795	0.181431	0.170297	1.37041	0.17997	0.443858	0.056427	0.2368	0.881643	0.241495	0.280338	0.253583	0.257961	0.309354	0.181582	0.045458	0.117082	0.044007	0.029987	0.098804	0.036176	0.073239	0.091421	0.034801	0.068445	0.306465	0.403989	0.404176	0.033422	0.106366	0.046048	0.06567	0.320566	0.278526	0.082134	0.151696	0.056702	0.099091	0.196246	0.076579
ENSG00000121769	0.442343	0.432773	0.561595	0.434145	0.535163	0.520245	0.262531	0.540284	0.44142	0.452008	0.857816	0.487149	0.802855	0.421331	0.341478	0.944292	0.53796	0.43201	1.29968	0.839013	0.76006	0.75147	0.420195	1.02852	0.28532	0.231582	0.316881	0.132624	0.101352	0.253003	0.301933	0.426596	0.348903	0.159392	0.51397	0.356083	0.515725	0.915532	0.157022	0.447607	0.176259	1.81825	0.230442	0.196542	0.296975	0.078797	0.142711	0.190152	0.114377
ENSG00000115657	0.371926	0.402562	0.318462	0.432246	0.384043	0.528202	0.528681	0.45767	0.461794	0.639015	0.271256	0.564495	0.376516	0.350583	0.493028	0.83253	0.49921	0.203921	0.700737	0.223131	0.617494	0.517757	0.488714	0.517214	0.398076	0.569916	0.207828	0.104409	0.230023	0.522631	0.238853	0.42692	0.475689	0.326636	0.243903	0.494965	0.506705	0.368979	0.038789	0.424413	0.197254	0.403918	0.441478	0.268782	0.277596	0.02702	0.130036	0.096009	0.2191
ENSG00000157456	0.266575	0.464959	0.471765	0.236372	0.568369	0.233422	0.664144	0.519023	0.750925	0.238136	0.774507	0.368435	0.934549	0.345958	0.755994	0.649187	0.238615	0.538376	0.744531	1.33818	1.24373	0.467904	0.282459	0.536312	1.64589	3.47838	3.60984	4.6218	2.79142	3.4312	0.438646	1.90605	0.39575	3.24128	0.708069	0.456729	0.486683	0.601461	0.742805	1.91186	0.564175	0.686729	0.522466	0.485897	0.531064	0.129376	0.214642	0.089542	0.261808
ENSG00000070367	0.49277	0.123479	0.357859	0.140181	0.18084	0.395176	0.093203	0.344077	0.067645	0.159691	0.219522	0.181748	0.124049	0.307483	0.173929	0.123139	0.10483	0.070617	0.22607	0.147365	0.105775	0.512892	0.154502	0.079766	0.076187	0.070594	0.220997	0.318134	0.200722	0.058344	0.208219	0.242137	0.112137	0.074539	0.081589	0.382365	0.289766	0.099986	0.303495	0.320122	0.291242	0.08958	0.068737	0.025912	0.07418	0.099295	0.383195	0.312401	0.237918
ENSG00000149925	14.7407	15.9978	13.787	17.7795	15.192	13.5113	5.01661	14.6673	13.7109	12.3984	21.9233	23.7206	1.61155	14.422	13.424	11.2587	15.6016	12.8351	4.04411	1.07409	5.91543	5.18714	25.2933	12.3395	21.0234	15.0527	20.936	18.4584	22.9876	13.6949	8.46508	6.89831	16.2879	14.2212	4.59459	9.96514	6.45933	23.6402	20.5457	17.7155	31.8121	77.9268	4.51192	14.9368	6.18822	24.2966	8.0741	10.0651	7.78648
ENSG00000130826	0.743802	0.627713	0.557901	0.643069	0.701869	0.748862	0.62467	0.636369	0.789852	0.723063	0.680868	0.856257	0.535268	0.706396	0.799343	0.771825	0.654663	0.549107	0.451595	0.482006	0.59765	0.546433	0.613003	0.823476	0.915131	2.09948	1.74188	2.10358	2.55029	2.01748	0.658284	0.796917	0.938252	1.47057	0.696032	0.701442	0.937008	0.757092	1.2387	0.710339	0.583278	0.429312	0.414265	0.612828	0.908828	1.09743	1.42052	1.00641	1.28286
ENSG00000164850	0.244236	0.086028	0.07273	0.189441	0.106345	0.23177	0.174104	0.224062	0.091125	0.433948	0.186721	0.188595	0.187844	0.166146	0.061927	0.142251	0.238281	0.240866	0.159181	0.245692	0.169377	0.14948	0.279082	0.197608	0.352872	0.201967	0.135232	0.14053	0.089461	0.176802	0.130728	0.203434	0.702193	0.108996	0.176801	0.201291	0.307037	0.073023	0.105267	0.217877	0.071529	0.104459	1.03924	1.13645	0.106521	0.128311	0.031275	0.02935	0.056452
ENSG00000166289	0.228793	0.237385	0.325119	0.137118	0.174548	0.184575	0.848813	0.282204	0.253267	0.131175	0.215401	0.146386	0.287565	0.174188	0.245265	0.309076	0.442829	0.134814	0.271214	0.391862	0.20787	0.345065	0.220169	0.183872	0.161008	0.104686	0.197227	0.458255	0.345955	0.155943	0.211842	0.26413	0.287332	1.17481	0.320447	0.215004	0.261603	0.381126	0.184163	0.171914	0.287825	0.64713	0.412422	1.91548	0.744619	0.192999	1.1216	1.96718	0.789677
ENSG00000146918	0.168121	0.11283	0.066301	0.141897	0.078609	0.339222	0.272373	0.190566	0.278479	0.141981	0.277103	0.058487	0.64254	0.269954	0.095363	0.544705	0.290792	0.114548	0.063533	0.639748	0.649457	0.45227	0.09687	0.090008	0.265638	1.28687	0.949197	2.85203	1.27907	1.19843	0.377692	0.460772	0.155117	0.733671	0.468058	0.68984	0.354671	0.334785	0.323933	1.26019	0.374489	0.105574	0.067219	0.047113	0.161193	0.040996	0.272253	0.194504	0.26868
ENSG00000024422	0.244452	0.306543	0.305786	0.275093	0.328733	0.277697	0.700711	0.324523	0.249628	0.374547	0.204115	0.409709	0.547815	0.294133	0.379255	0.204412	0.215139	0.544922	0.616506	0.364578	0.780157	0.118691	0.18947	0.298781	0.158723	0.142336	0.152043	0.29369	0.342558	0.317991	0.361574	0.240843	0.525387	0.431374	0.73786	0.370528	0.343157	0.470253	0.101165	1.89464	2.54469	0.335406	0.252903	1.75073	0.497183	0.077111	0.084277	0.057124	0.123813
ENSG00000088538	0.879489	0.557209	1.12401	0.579595	0.521416	1.24639	0.099137	0.587144	0.224505	1.07982	0.598533	0.492481	0.090909	0.755305	0.560165	1.06347	1.06159	0.33219	0.069808	0.176093	0.065764	1.02451	1.08675	0.026508	0.065013	0.022383	0.031158	0.01772	0.028594	0.059113	0.038431	0.037086	0.084474	0.034457	0.069769	0.041489	0.066446	0.076815	0.026592	0.076577	0.02783	0.155631	0.088035	0.032037	0.045945	0.025023	0.017448	0.012685	0.034362
ENSG00000104313	0.19151	0.096079	0.34573	0.080996	0.640201	0.166358	0.194076	0.144313	0.52207	0.145183	0.374557	0.146835	1.58967	1.01086	0.289597	0.273672	0.19246	0.093275	0.172733	1.20292	0.196925	0.077851	0.190479	0.272554	0.421313	0.24484	0.083516	0.071151	0.101635	0.13162	0.224127	0.198798	0.06871	0.43364	0.954855	0.747854	0.10803	0.548378	0.043733	0.497152	0.055905	0.239213	0.247735	0.158615	0.300312	0.045787	0.107321	0.143764	0.042216
ENSG00000075884	0.070767	0.056116	0.19644	0.27975	0.111428	0.209099	3.95056	0.2586	0.088417	0.048728	0.466664	0.257635	0.228892	0.078316	0.283856	0.184299	0.107888	0.750983	0.77791	0.993657	2.01772	0.089816	0.066831	0.162183	0.919576	2.50832	0.502705	2.60068	0.044448	0.106989	0.315164	1.97116	0.290455	1.90755	0.17226	0.123412	0.900319	0.334925	1.03795	0.048948	0.246811	0.140714	0.203175	0.232269	2.13889	1.38321	5.03092	2.51413	4.67883
ENSG00000078043	0.423735	0.396041	0.637806	0.373204	0.731686	0.319037	0.395437	0.655902	0.794424	0.366943	0.532636	0.437025	0.815872	0.538647	0.581959	0.738075	0.452194	0.418667	0.97429	0.932811	0.640627	0.48274	0.310479	0.40124	0.375432	0.429073	0.572409	0.404642	0.281973	0.342827	0.613422	0.408449	0.37012	0.298704	0.763519	0.637686	0.585252	0.442775	0.170757	0.476231	0.3041	1.00319	0.337324	0.2441	0.373122	0.171703	0.330193	0.214154	0.293552
ENSG00000204261	0.66249	0.806081	0.718455	0.744038	0.906912	0.713378	1.23624	1.07041	1.11818	0.850085	0.818834	0.806919	2.07539	0.810389	0.856141	0.825022	0.714126	0.993674	0.896871	1.53222	1.47432	0.664924	0.749691	0.877065	2.85675	6.52356	4.01714	2.77542	0.627645	1.3239	1.36492	3.59648	1.05801	5.04733	1.12769	0.921017	2.20921	1.07611	2.47477	0.761674	0.79341	1.18807	3.03516	2.72268	4.09938	3.43166	4.77217	5.78539	4.21543
ENSG00000196368	2.1357	0.251025	1.13459	1.87872	0.661887	1.2597	0.12374	0.231612	0.725181	1.13835	0.477913	0.297375	0.403103	0.933487	0.256747	0.30407	0.53667	0.160493	0.354966	0.325903	0.180461	2.98546	1.25092	0.091936	0.109709	0.08609	0.143905	0.58638	0.083233	0.065425	0.160023	0.271245	0.084177	0.12517	0.280517	0.410845	0.465121	0.093386	0.141089	0.585497	0.407691	0.362549	0.060822	0.04994	0.100104	0.048716	0.065841	0.336776	0.070034
ENSG00000184207	0.315453	0.605428	0.690092	0.320187	0.412215	0.58886	0.357905	0.533688	0.623803	0.611249	0.472233	0.482939	2.00286	0.244725	0.374223	0.155175	0.393328	0.386569	0.549313	0.315623	0.637959	0.1699	0.646302	0.314726	0.28824	0.262058	0.128487	0.444351	0.314814	0.40425	0.190894	0.184567	0.217432	0.216117	0.313096	0.481868	0.445979	0.30052	0.01824	0.200396	0.219225	0.736248	0.22616	0.463596	0.205085	0.132038	0.046089	0.19351	0.107996
ENSG00000185247	0.071966	0.088541	0.098858	0.070948	0.043274	0.15735	0.032853	0.099969	0.054329	0.027716	0.195019	0.215874	0.082248	0.049933	0.04699	0.137701	0.034497	0.031595	0.449438	0.091853	0.095933	0.144375	0.047853	0.252914	0.08025	0.035813	0.10279	0.020446	0.023498	0.072352	0.095447	0.038595	0.064694	0.073602	0.579342	0.054146	0.141252	0.053363	0.011648	0.077771	0.042966	0.616373	0.06169	0.008795	0.041068	0.010914	0.051685	0.016416	0.018654
ENSG00000109956	5.40268	1.21744	2.74386	2.73758	2.9371	3.40974	0.870666	3.21766	1.70789	3.5106	3.14937	5.06356	0.915267	3.66005	1.79372	2.4413	2.30818	5.11615	0.208727	0.247831	1.14062	3.73813	5.25948	0.081453	0.16304	0.081269	0.071953	0.079056	0.09569	0.479373	0.084264	0.086893	0.384447	0.055553	0.272301	0.147145	0.105389	0.096756	0.053403	0.163898	0.063717	1.45412	0.28579	0.05418	0.056982	0.036204	0.176125	0.98471	0.205846
ENSG00000177666	2.16279	2.78633	2.17175	1.62916	1.94477	1.70052	1.92316	1.26833	2.61053	1.83852	1.4268	1.48268	1.73541	2.6528	2.55577	2.29165	1.73344	1.57137	4.08578	1.49278	2.3959	1.60249	1.45467	2.49287	4.02792	1.64225	1.89283	2.24057	2.01392	2.95449	2.77562	2.29114	2.34441	2.30517	2.2748	2.4244	1.32173	1.65965	1.51975	2.24955	1.63076	2.01244	1.80899	1.70509	2.25935	1.41018	1.70287	0.869218	1.78574
ENSG00000130288	3.61181	4.51343	4.93662	6.03404	4.35875	3.79861	2.78972	3.87996	3.59661	5.15594	7.50784	7.51295	0.327634	4.67942	3.37183	2.84785	4.1892	4.09768	0.947854	0.218102	2.07107	1.28566	11.7678	6.28766	6.96602	4.13095	5.49892	6.47935	3.75936	2.03218	1.24522	1.82023	4.09671	4.11676	1.86012	3.15508	0.808131	1.63559	2.9532	2.25654	3.84889	3.47617	6.93051	2.94114	1.47409	4.20871	2.58492	3.1444	2.57586
ENSG00000074966	0.155028	0.165954	0.188597	0.180986	0.446582	0.175367	0.266005	0.412112	0.510707	0.378916	0.487046	0.159408	0.669504	0.319782	0.063682	0.544523	0.090401	0.111779	0.276617	0.860907	0.858339	0.086147	0.034812	0.31328	0.140692	0.054409	0.158039	0.172561	0.234412	0.153479	0.258305	0.230278	0.211483	0.138765	0.757945	0.050455	0.428818	0.334223	0.087686	0.297438	0.020018	0.468277	0.314195	0.140555	0.287221	0.078265	2.02297	1.92738	1.79829
ENSG00000128512	4.36316	0.781912	1.67649	1.75288	2.36622	1.94445	0.56877	1.45128	1.3236	3.30709	1.38084	1.15402	0.730512	4.04553	0.851357	1.4115	1.41612	1.23737	1.04459	0.394084	0.604755	1.78994	2.58032	0.505345	0.403537	0.147042	0.260507	0.25816	0.206384	0.511701	0.50842	0.336792	0.524693	0.231821	0.590586	0.736251	0.627055	0.450077	0.230973	0.375039	0.237046	0.944397	0.238194	0.483855	0.478189	0.022894	0.075717	0.098247	0.239554
ENSG00000136231	0.083328	0.215091	0.254776	0.129398	0.263548	0.098127	0.204062	0.172747	0.337749	0.121569	0.269232	0.152111	0.792775	0.150711	0.15986	0.253498	0.29936	0.090925	0.660982	0.787132	0.363252	0.261737	0.066598	0.057957	0.887069	0.558667	0.516089	0.335308	1.21877	0.756827	0.123115	0.284613	0.116797	0.108683	0.489536	0.151071	0.356358	0.159013	0.141822	0.927449	0.671998	0.394614	0.085867	0.097996	0.136894	0.076224	0.075278	0.101812	0.104505
ENSG00000156928	0.083328	0.215091	0.254776	0.129398	0.263548	0.098127	0.204062	0.172747	0.337749	0.121569	0.269232	0.152111	0.792775	0.150711	0.15986	0.253498	0.29936	0.090925	0.660982	0.787132	0.363252	0.261737	0.066598	0.057957	0.887069	0.558667	0.516089	0.335308	1.21877	0.756827	0.123115	0.284613	0.116797	0.108683	0.489536	0.151071	0.356358	0.159013	0.141822	0.927449	0.671998	0.394614	0.085867	0.097996	0.136894	0.076224	0.075278	0.101812	0.104505
ENSG00000167969	0.359432	0.776168	0.294659	0.554475	0.352871	0.434113	0.313909	0.301946	0.290152	0.529702	0.326387	0.358444	0.646117	0.193425	0.547035	0.224526	0.283768	0.323001	0.588269	0.952287	0.273175	0.365086	0.607065	1.12474	1.36514	0.746229	0.778309	0.309138	0.837144	0.777942	0.152699	0.41754	1.98321	0.74211	0.489392	0.248669	0.289325	0.414127	0.372611	0.346983	0.530974	0.587499	3.27905	1.25793	0.380652	0.522562	0.252336	0.263029	0.262135
ENSG00000101162	0.166422	0.070115	0.197716	0.046931	0.445711	0.228417	0.250374	0.101184	0.145675	0.151286	0.120397	0.384263	0.148151	0.170719	0.104931	0.099021	0.084571	0.316833	0.580426	0.205711	0.745758	0.376174	0.047154	0.451967	0.087869	0.052343	0.049467	0.117222	0.211197	0.191503	0.430928	0.614075	0.159877	0.089072	0.228047	0.318198	0.198237	0.096475	0.033184	0.141215	0.186268	0.302881	0.097793	0.040989	0.188657	0.250766	0.139912	0.012685	0.130904
ENSG00000110801	0.862997	1.09055	0.831768	0.859467	0.537341	0.712377	0.998386	0.755451	0.823319	0.7891	0.650323	0.742314	1.20713	0.744898	1.05548	0.778287	0.565147	0.892972	1.3013	1.67164	1.31294	0.774442	0.832473	1.11926	1.12693	1.11332	0.946948	0.806648	0.786892	1.14417	0.92281	0.853947	1.19855	1.41999	1.06059	0.794353	0.937613	1.11635	1.1163	1.17961	1.08404	0.736748	1.16099	1.26083	0.846776	1.25849	1.05066	1.71149	0.915508
ENSG00000198833	0.499392	0.491521	0.440986	0.522647	0.523328	0.556104	0.415433	0.473421	0.603652	0.505989	0.514361	0.428156	0.957445	0.537307	0.639342	0.545752	0.609941	0.491645	0.656726	0.778083	0.859327	0.981513	0.359419	0.433532	1.80391	2.71631	1.43423	0.598307	0.580013	0.922301	0.903437	1.42264	0.612959	0.637509	0.496311	0.584008	1.23018	0.464647	1.1553	0.494764	0.59579	0.299497	0.228003	0.263796	1.04743	0.736325	0.441383	1.17791	0.526642
ENSG00000095464	0.009795	0.029314	0.032193	0.108812	0.046953	0.008008	0.020262	0.02291	0.03906	0.006304	0.178869	0.022564	0.058899	0.161889	0.021901	0.044778	0.039276	0.052113	0.081399	0.093687	0.035963	0.008455	0.012109	0.010121	0.02057	0.017907	0.011564	0.01363	0.009909	0.020936	0.018585	0.018759	0.009072	0.009142	0.040939	0.022151	0.018922	0.033141	0.012527	0.023195	0.033445	0.083813	0.061907	0.012249	0.011294	0.004525	0.004938	0.008954	0.005563
ENSG00000136960	5.8868	2.84796	4.12158	10.69	7.80217	7.29263	1.97152	7.98281	4.25415	2.91061	1.92084	9.22765	0.353657	7.60414	2.01405	2.70687	3.06005	11.6384	0.917046	1.36221	1.22441	0.54751	4.58285	1.72437	0.258781	0.229516	0.244768	0.365704	0.353457	0.428957	0.792319	2.6593	0.686056	0.729452	1.18946	1.0628	1.09977	0.768291	0.258993	0.513866	0.179311	0.670467	0.388787	2.04354	3.02494	0.150406	0.234559	0.123369	0.225154
ENSG00000104419	5.82028	3.71824	6.21612	9.80459	6.64278	5.52015	29.8225	6.24893	5.32794	7.25594	4.49156	9.57324	10.0985	6.10593	3.24458	3.99523	4.91756	14.1193	9.83263	5.78679	12.0495	4.37051	5.2008	13.4142	0.496992	0.789618	0.778309	1.16813	1.07523	2.72584	3.36285	3.60618	3.58971	3.51881	8.57135	4.19811	3.89676	10.5404	3.63975	2.88809	2.80184	1.92647	0.990073	4.45913	2.83422	3.37868	2.08486	1.55404	2.02214
ENSG00000185518	6.6243	6.83476	7.92197	2.23922	5.77798	7.60893	0.924359	6.79468	3.74779	7.48167	8.09011	5.02461	0.209234	1.7896	7.09471	6.12573	8.17236	0.875853	0.357232	0.196542	0.216608	2.29549	7.33892	0.16146	0.12901	0.103308	0.135232	0.067062	0.064265	0.116534	0.114977	0.222085	0.077038	0.302141	0.218388	0.831534	0.103629	0.11094	0.023735	0.089539	0.190907	0.374391	0.189623	0.26729	0.155033	0.039398	0.054319	0.03507	0.05498
ENSG00000180104	0.058273	0.135444	0.191424	0.189073	0.143665	0.090086	0.063824	0.143358	0.09907	0.162693	0.120397	0.342166	0.105295	0.123309	0.11535	0.121774	0.071193	0.24546	0.083839	0.08474	0.062177	0.095559	0.628954	0.119649	0.111741	0.087812	0.117566	0.101138	0.19506	0.078972	0.088517	0.133466	0.314994	0.289015	0.100041	0.100733	0.081847	0.087488	0.866973	0.140533	0.037595	0.172317	0.082831	0.088573	0.126542	1.27646	0.930006	0.942426	1.13559
ENSG00000178999	0.072966	0.397477	0.393153	0.246052	0.145021	0.377559	1.10845	0.169131	0.089216	0.156289	0.367429	0.370343	0.561121	0.282779	0.273863	0.327187	0.57002	0.267111	1.40941	0.464877	0.898073	0.313478	0.135641	0.215923	0.701427	1.52173	1.18112	1.63783	0.790714	1.71614	0.237987	1.04423	0.108567	0.989871	0.391802	0.278467	0.33839	0.152647	0.45821	0.759969	0.271956	0.272816	0.16035	0.083077	0.324439	0.155198	0.124111	0.156698	0.184247
ENSG00000134138	1.59226	0.683679	0.786762	0.722105	1.53307	0.922777	0.468186	0.473898	1.61566	1.37658	0.690195	0.605863	0.892069	3.01607	0.937577	0.69533	0.951404	0.889574	0.688231	1.23965	0.557387	3.04927	1.04065	0.555952	0.54372	0.357102	0.473153	0.213452	0.500248	0.425802	0.985654	0.322777	0.571391	0.704606	1.07594	1.59398	1.79184	0.519871	0.215809	0.731658	0.549772	0.494728	0.353551	0.621112	0.604474	0.106749	0.12444	0.14252	0.189483
ENSG00000174032	0.099653	0.182825	0.048608	0.116654	0.085773	0.130324	0.094071	0.25808	0.060365	0.142882	0.054129	0.039964	0.107856	0.092403	0.080267	0.10075	0.043671	0.163892	0.241408	0.1537	0.118836	0.100983	0.060543	0.125433	0.090408	0.2259	0.05011	0.079602	0.072758	0.097753	0.083004	0.047004	0.064099	0.094229	0.672464	0.06821	0.065126	0.24842	0.268992	0.220862	0.022215	0.20392	0.055944	0.168823	0.08496	0.091575	0.121148	0.116902	0.066761
ENSG00000165097	1.37925	1.2635	0.449422	1.06643	0.618516	1.01196	1.0976	0.794371	0.262855	0.870297	0.297373	0.876856	0.109965	0.948835	1.01965	0.401271	0.497585	1.49555	0.59437	0.59585	0.782089	2.10325	0.879976	0.175558	1.36857	4.28694	4.65669	3.72628	2.91542	3.21414	1.24711	2.09773	3.68831	0.99409	0.963504	1.50379	1.81978	1.14984	3.73425	1.46639	0.866892	0.511798	0.044235	0.157202	2.09089	3.28365	2.63496	4.20125	2.24533
ENSG00000150779	1.72969	1.47905	1.91834	1.61986	1.62122	1.75502	1.85118	1.88171	1.72125	1.39079	2.15356	1.92794	1.70038	2.09877	2.00565	2.19347	1.89445	1.95777	1.72803	1.79152	1.69755	1.78403	2.39554	3.15407	1.70227	2.02501	2.98186	2.47269	2.60061	1.93058	1.67796	1.87726	1.65097	2.77061	1.70473	2.07321	1.90097	2.75601	2.07909	2.72777	2.2318	2.25334	4.99308	2.15897	1.64876	2.36551	1.236	1.63538	1.31656
ENSG00000150776	1.72969	1.47905	1.91834	1.61986	1.62122	1.75502	1.85118	1.88171	1.72125	1.39079	2.15356	1.92794	1.70038	2.09877	2.00565	2.19347	1.89445	1.95777	1.72803	1.79152	1.69755	1.78403	2.39554	3.15407	1.70227	2.02501	2.98186	2.47269	2.60061	1.93058	1.67796	1.87726	1.65097	2.77061	1.70473	2.07321	1.90097	2.75601	2.07909	2.72777	2.2318	2.25334	4.99308	2.15897	1.64876	2.36551	1.236	1.63538	1.31656
ENSG00000108387	2.5613	4.58594	3.85684	4.71813	3.62948	2.88725	0.840998	3.55619	2.62012	3.67059	1.63266	4.6198	1.03005	3.71292	5.59367	2.13668	2.45754	2.80416	0.40011	0.311178	0.55288	0.579735	3.5971	0.284001	0.137898	0.151519	0.059425	0.045798	0.125416	0.626079	0.148998	0.233728	0.366749	0.157751	0.106095	0.239264	0.102749	0.535318	0.020878	0.402497	0.039548	0.267433	0.271804	0.397951	0.329316	0.099561	0.195548	0.114663	0.158721
ENSG00000135905	0.890884	0.088182	1.04859	1.31052	0.324699	0.873831	0.64258	0.806954	0.253356	0.534805	0.184995	0.708243	0.156813	0.918455	0.103124	0.414923	0.334463	1.37231	0.113296	0.239774	0.233256	0.060781	0.199677	0.085429	0.044696	0.065428	0.080626	0.066244	0.055206	0.018935	0.065206	0.377975	0.056663	0.314565	0.058381	0.079286	0.22442	0.051538	0.686106	0.052018	0.21239	0.11803	0.044451	0.03722	1.1494	0.415015	1.88174	1.33964	1.74135
ENSG00000117394	0.872092	1.51345	1.22063	1.46504	1.74702	1.2658	2.2423	1.39319	2.1237	2.01125	1.71352	1.63618	2.06282	1.54267	2.29302	1.2672	1.49749	1.5622	1.97915	2.74578	2.03239	1.00185	1.45881	1.69117	1.24185	1.36194	1.40693	0.687791	1.32012	3.62809	1.4217	0.978358	0.856715	1.00042	2.48768	1.10895	1.72484	1.59444	0.473154	1.28611	0.713703	2.56964	0.943453	0.588996	0.978708	0.199122	0.476196	0.533022	0.487616
ENSG00000047249	4.02772	9.29314	4.46563	2.6026	3.29583	4.03769	1.40506	3.74697	2.96446	3.83654	3.77887	2.52993	1.12288	2.25151	12.3623	4.5429	3.87652	1.56138	1.31933	1.3634	1.31345	13.017	5.55504	1.70063	1.20947	1.34765	1.98175	6.17853	0.604997	0.633776	0.673325	0.707113	1.59415	4.23713	1.2247	1.30707	0.965555	1.09451	1.57275	2.8272	1.62625	1.04716	0.651809	1.11054	0.99167	1.13417	0.777913	1.17138	0.773968
ENSG00000196636	0.201306	0.059346	0.135884	0.158439	0.138438	0.036234	0.116214	0.13199	0.19237	0.126672	0.176865	0.124832	0.082473	0.064125	0.163935	0.036769	0.194562	0.137332	0.052988	0.418145	0.015452	0.14278	0.105253	0.124951	0.247607	0.241052	0.566627	0.272063	0.257626	0.89209	0.202234	0.096165	0.327041	0.078055	0.351584	0.120071	0.23036	0.283387	0.101751	0.18607	0.113763	0.265049	0.060172	0.046642	0.034651	0.095834	0.118514	0.121627	0.082142
ENSG00000070808	2.75991	0.597352	3.2859	1.12427	3.01233	3.47495	0.18163	2.28835	2.95479	3.56754	4.59703	1.45527	0.563305	1.78077	0.873789	3.71469	3.5111	0.737262	0.996397	1.0874	0.791379	0.598081	2.62473	0.360212	0.341952	0.259475	0.275123	0.15525	0.318919	0.176879	0.788224	0.316956	0.139055	0.163377	0.578693	0.551045	0.601753	0.72855	0.1123	0.309036	0.125237	1.09957	0.158887	0.042716	0.247308	0.052309	0.079832	0.054844	0.126977
ENSG00000104783	0.373825	0.3964	0.416135	0.17106	0.100004	0.388569	0.37889	0.140581	0.153931	0.312478	0.183993	0.168501	0.302779	0.302437	0.293106	0.884452	0.766016	0.305756	0.921186	0.242385	0.333328	0.13927	0.170802	0.144109	0.737489	0.566128	0.115959	0.606008	0.496284	1.84068	3.14801	0.675956	0.301163	0.61694	1.06744	0.225903	1.5892	0.326218	0.646109	0.653717	0.059567	0.445901	0.53591	0.366543	1.40505	0.661521	0.921447	0.28131	0.610012
ENSG00000127226	4.81275	1.80396	5.83035	2.81048	3.0797	3.54537	0.234455	3.23832	1.98229	4.44944	4.04973	4.05682	0.796716	4.4369	4.07722	1.73851	2.83386	0.755514	1.74729	0.400586	0.523079	2.67118	4.38451	0.591498	0.787518	0.170458	0.344024	0.241258	0.364923	0.129926	0.217984	0.314153	0.20256	0.083446	0.503375	0.905019	0.355111	0.743857	0.204381	0.354573	0.051755	0.314568	0.141052	0.120767	0.229469	0.070278	0.12839	0.180327	0.073633
ENSG00000146166	0.076164	0.022016	0.307792	0.018748	0.078125	0.13683	0.040089	0.078621	0.064804	0.095955	0.036977	0.054782	0.081042	0.207512	0.142672	0.222615	0.088107	0.010825	0.078087	0.56401	0.268484	0.10896	0.015019	0.024821	0.078726	0.099864	0.139408	0.071696	0.092576	0.067888	0.1186	0.02458	0.03138	0.022971	0.044975	0.149254	0.026402	0.085241	0.154714	0.080329	0.009033	0.521948	0.052583	0.035806	0.086757	0.03647	0.064195	0.048999	0.044835
ENSG00000113810	0.314303	0.326764	0.239166	0.256774	0.322957	0.162454	0.29495	0.193733	0.259126	0.292417	0.414819	0.364113	0.592679	0.208773	0.151656	0.448005	0.344067	0.242125	0.893254	0.670144	0.291984	0.503878	0.137795	0.130313	1.03576	2.73284	2.27711	2.13984	1.58709	2.80227	0.299649	1.5092	0.423784	0.763089	0.664607	0.507271	0.514405	0.708819	0.810823	1.78813	0.516937	0.438712	0.182305	0.116527	0.654141	0.404766	0.948771	0.918424	0.902745
ENSG00000104413	0.153628	0.207473	0.207748	0.128173	0.109782	0.077574	0.375562	0.117759	0.139816	0.290766	0.143118	0.107769	0.19756	0.101653	0.110141	0.353854	0.065746	0.200396	0.132905	0.203155	0.340687	0.055836	0.066481	0.177967	0.084567	0.097798	0.107929	0.112042	0.095124	0.507237	0.826733	0.126135	0.429213	0.097276	0.344088	0.22186	0.526066	0.142817	0.116695	0.103012	0.063717	0.390769	0.135956	0.184214	0.091634	0.111274	0.061561	0.106953	0.06087
ENSG00000186591	1.56392	1.37143	1.23409	1.00633	0.709759	0.964116	0.611319	0.997129	0.565524	0.786299	0.886161	0.710713	0.992958	1.19782	2.05142	0.644454	0.427396	0.938792	0.532318	1.21562	0.504867	1.37835	1.09828	1.52037	1.24375	0.509309	0.885756	0.865122	0.747824	1.70721	1.08449	1.34631	1.31761	1.46324	0.563918	1.06008	0.261603	0.635655	0.550731	1.56982	1.7444	0.661816	0.561117	0.971715	0.766565	0.407694	1.04457	0.756378	0.97196
ENSG00000065357	0.634703	1.43388	1.28154	0.618112	0.935083	0.768597	0.85547	0.888671	1.39162	0.843515	0.796708	0.962922	1.55371	1.00322	0.916279	0.932173	0.930062	0.687835	1.41635	1.84056	1.18232	0.906773	0.39167	0.948436	0.71531	0.977754	0.825207	1.28308	0.90122	0.951511	0.7809	1.72946	0.556817	2.6956	1.16123	0.980906	1.1287	1.14488	0.722514	0.862355	0.711465	1.23036	0.726256	0.66163	1.85141	0.504904	4.8436	0.60167	6.06902
ENSG00000057252	0.166322	0.208669	0.150111	0.087981	0.168061	0.167259	0.126056	0.035753	0.256552	0.059234	0.083198	0.009318	0.619041	0.058869	0.032851	0.068168	0.146495	0.189445	0.157046	0.82501	0.27759	0.160967	0.118293	0.274241	0.061203	0.117427	0.333102	0.120765	0.204969	0.174262	0.208691	0.245587	0.254167	0.170643	0.113879	0.294817	0.542788	0.10785	0.267893	0.140362	0.199207	0.150787	0.129451	0.254884	0.256933	0.212166	0.151764	0.11143	0.200937
ENSG00000136938	2.22826	2.30583	2.6134	3.4035	2.74353	2.04965	4.66442	2.22162	1.91366	2.68663	1.76107	3.33443	1.25974	2.63337	2.5537	1.68276	1.90892	5.05334	2.08099	1.38952	2.50944	1.60512	2.52699	1.78166	8.04889	9.4427	11.0459	13.2443	17.7526	6.96169	2.91436	5.63814	3.97951	9.89085	3.02681	2.78775	3.32735	2.86673	8.63973	4.33614	4.27306	0.846051	0.994626	4.41264	5.01495	7.12034	7.91839	8.66826	8.23925
ENSG00000138792	0.067418	0.106189	0.1005	0.132461	0.286217	0.098594	0.121859	0.138325	0.322155	0.106461	0.354676	0.077515	0.908903	0.082258	0.034711	0.218838	0.098523	0.125374	0.297664	0.69062	0.299664	0.077931	0.039353	0.972615	0.098662	0.025138	0.103753	0.081374	0.070918	0.106758	0.099069	0.056491	0.184862	0.095518	0.118348	0.076737	0.281405	0.224266	0.057139	0.1054	0.044675	0.344095	0.04521	0.071612	0.114478	0.074138	0.062549	0.072877	0.042707
ENSG00000165417	0.098154	0.16404	0.151844	0.079893	0.136985	0.133727	0.055719	0.476848	0.177545	0.07014	0.079968	0.133701	0.175115	0.045939	0.179669	0.157177	0.324716	0.064197	0.145106	0.409199	0.466604	0.163998	0.086158	0.188571	0.354523	0.211093	0.283956	0.324404	0.201005	0.282482	0.141438	0.158693	0.086408	0.096573	0.206136	0.114973	0.211659	0.192951	0.036041	1.09476	0.098383	1.22975	0.208813	0.160814	0.093687	0.179423	0.1409	0.073872	0.126322
ENSG00000179455	0.250883	0.159972	0.197899	0.222525	0.120625	0.089986	0.064982	0.107953	0.088861	0.14108	0.303053	0.28671	1.01069	0.146541	0.200082	0.152263	0.192077	0.191837	0.677337	0.69137	0.260022	0.103535	0.07207	0.105913	0.10463	0.295805	0.18727	0.153206	0.274329	0.315118	0.058591	0.060588	0.212227	0.194317	0.109122	0.194259	0.151373	0.190142	0.043953	0.414265	0.028563	0.496497	0.150593	0.097839	0.089323	0.018634	0.047076	0.098247	0.144649
ENSG00000100012	0.013993	0.024648	0.02745	0.019483	0.024106	0.015815	0.027208	0.045819	0.17719	0.01771	0.056467	0.021778	0.212247	0.027122	0.031256	0.055608	0.0818	0.030211	0.092031	0.092964	0.040378	0.026801	0.015951	0.024098	0.031745	0.015496	0.01574	0.017447	0.021516	0.019551	0.018743	0.026952	0.016657	0.013361	0.055786	0.029534	0.036303	0.039742	0.021097	0.090221	0.009033	0.097423	0.022226	0.020573	0.019251	0.029016	0.009218	0.123866	0.018981
ENSG00000112294	0.864196	0.453054	0.625068	0.894819	0.581341	0.654822	0.363767	0.536422	0.495572	0.937935	0.229768	0.563148	0.14962	0.768918	0.674824	0.50821	0.527687	0.650911	0.1343	0.135751	0.105591	0.375855	0.647117	0.33515	1.64703	1.87521	1.47744	0.320996	0.24885	0.208898	0.133169	0.296149	0.414564	0.676244	0.117123	0.308178	0.175685	0.049221	0.026042	0.080073	0.01538	0.153055	0.238032	0.029681	0.228699	0.015972	0.259414	0.149236	0.201265
ENSG00000008256	0.023789	0.043433	0.04186	0.023895	0.037756	0.029328	0.032853	0.163057	0.088772	0.029917	0.076181	0.035811	0.121714	0.035742	0.069316	0.136427	0.088872	0.032099	0.13918	0.110024	0.071835	0.062217	0.025382	0.052414	0.036062	0.045456	0.031158	0.031077	0.037653	0.338055	0.024728	0.039242	0.041196	0.022737	0.069337	0.031996	0.082287	0.049993	0.022636	0.072825	0.048581	0.150787	0.029707	0.029996	0.033111	0.021829	0.034567	0.186794	0.084433
ENSG00000075131	0.030286	0.062936	0.03657	0.105013	0.06099	0.034132	0.102465	0.034798	0.090903	0.05223	0.074733	0.15851	0.077427	0.193005	0.042951	0.068259	0.058865	0.177235	0.21291	0.112524	0.056107	0.021537	0.017232	0.086514	0.117328	0.340917	0.548318	0.448713	0.191096	0.052186	0.032918	0.10134	0.028109	0.091416	0.049588	0.050279	0.060945	0.043393	0.019779	0.049459	0.075435	0.083659	0.052149	0.025755	0.037731	0.129908	0.034567	0.126353	0.135158
ENSG00000116698	0.713741	0.932282	0.919454	0.617428	1.043	0.75189	0.935974	0.972636	0.767703	0.939161	0.873353	0.744559	1.35893	0.987599	1.32123	1.04395	1.07148	0.804795	1.072	1.49604	1.40278	0.742097	0.641906	0.958337	0.545054	0.893271	0.6491	0.880934	0.810815	0.654405	0.786413	0.828289	0.69907	1.06793	0.989415	1.07937	0.797955	0.845036	4.18048	0.903145	0.532195	1.43905	0.852762	0.779021	0.864551	4.30009	0.622034	0.795242	0.674727
ENSG00000136717	4.35117	2.83084	2.6533	3.19292	3.80622	3.10411	2.09296	3.77629	2.891	3.4687	2.5712	4.20705	0.54553	3.79473	2.16445	2.58444	2.51656	3.40077	0.626267	0.750005	0.976218	2.61331	3.20736	2.41103	0.199762	0.128653	0.216115	0.360824	0.239621	0.858561	0.638108	1.01775	2.78941	1.23069	0.431011	1.17427	0.311327	3.68979	0.34424	0.441382	0.682479	9.22427	1.10187	1.44412	1.51711	0.47949	2.58795	1.90167	2.98794
ENSG00000109756	1.53251	1.15226	1.44893	0.954862	1.54493	1.50365	0.731187	1.25994	1.06447	2.46738	1.32147	0.819324	0.872298	0.988887	0.623421	1.1095	1.19064	0.778109	0.810896	0.938326	0.527977	1.40192	1.81019	0.510316	0.469819	0.583691	0.711095	0.36141	0.392314	0.493382	0.81055	0.458831	0.703829	0.455673	0.489392	0.856542	0.814622	0.475495	1.07465	0.531603	0.386268	0.787517	0.547185	0.456176	0.497247	0.393985	0.353978	0.256189	0.301815
ENSG00000005249	2.11921	0.5127	1.18438	0.8417	1.23723	2.01502	0.276859	1.08777	0.922345	2.14152	1.42672	0.776272	0.309483	1.98261	0.502437	1.47521	1.45807	0.527173	1.12634	0.30751	1.09463	5.42357	2.14382	0.31328	0.482771	5.70812	0.964615	0.419272	2.44122	0.165179	0.807833	0.457969	0.443936	0.361445	0.632534	0.998545	0.464461	0.081168	0.387226	0.034792	0.019286	0.869657	0.121537	0.043344	0.707144	0.552377	0.117197	0.257432	0.024544
ENSG00000155368	6.07789	5.83177	3.72427	6.64382	3.5411	3.819	4.83975	3.33019	2.75736	4.2086	4.00411	5.61939	2.21024	3.19176	4.77754	2.60873	3.45006	12.117	2.18886	1.23465	2.50521	4.6951	5.51881	4.35906	5.8961	10.2911	4.83153	6.64728	1.55085	2.83221	4.20764	6.24359	2.95234	3.17479	3.38149	1.83195	3.37143	8.17947	5.68803	3.34186	4.10018	1.77053	4.20795	4.09594	3.05796	5.26573	2.75721	7.75721	2.86734
ENSG00000177156	1.93769	2.78389	2.1519	2.87984	2.18683	2.48276	3.37759	2.27204	1.58752	2.1012	1.60604	2.71184	2.00309	2.11012	2.05132	1.82588	1.55162	3.73704	1.60837	1.09079	2.50346	1.35266	4.10787	2.1961	4.48182	2.69565	4.7039	2.8632	4.62821	5.34946	2.13543	2.13007	2.71478	3.47685	1.70876	1.604	2.13353	3.76464	14.7113	2.61128	2.86897	1.61844	2.68128	4.35705	1.36193	19.5014	1.80471	2.56313	1.98548
ENSG00000198846	0.361081	0.167988	0.372679	0.301745	0.391837	0.362344	0.392567	0.340476	0.358862	0.541959	0.383355	0.248654	0.438427	0.234686	0.17042	0.511122	0.314539	0.213425	0.586308	0.445123	0.566584	0.356551	0.412685	0.188631	0.644668	0.107785	0.336957	1.75096	0.145941	0.112223	0.212157	0.402663	0.184044	1.30467	0.397496	0.325758	0.4528	0.185859	0.107355	0.192039	0.112298	0.422295	0.135631	0.202823	0.295692	0.076401	0.287561	0.52643	0.209446
ENSG00000170961	0.105551	0.056355	0.046693	0.128295	0.160704	0.090786	0.165855	0.084956	0.078919	0.170797	0.181877	0.112933	0.594863	0.116476	0.106313	0.210601	0.244349	0.109387	0.971385	0.628135	0.26085	0.109279	0.125162	0.054222	0.229576	0.048555	0.031158	0.124037	0.05011	0.159945	0.103794	0.200307	0.166123	0.081337	0.335439	0.120775	0.205718	0.232552	0.070545	0.112222	0.218981	0.352938	0.208921	0.08449	0.173513	0.136031	0.020082	0.102227	0.08836
ENSG00000106244	0.533117	0.650377	0.459393	0.628119	0.409214	0.508483	0.773411	0.544767	0.499433	0.499185	0.720155	0.624273	0.715448	0.333273	0.531496	0.373512	0.245496	0.395212	0.784417	0.596128	0.760259	0.409781	0.708398	0.823807	4.57942	1.92394	2.00225	1.3983	1.47196	3.34294	0.775387	2.66171	1.42868	2.01889	0.352064	1.42246	0.442019	0.794973	7.05643	2.24045	2.25597	0.529868	0.619789	3.45451	1.93038	8.28885	2.82996	4.0923	2.89155
ENSG00000109805	0.087609	0.151895	0.136477	0.045828	0.129822	0.187879	0.114912	0.237947	0.174127	0.107311	0.190508	0.175629	0.262898	0.123992	0.132307	0.263843	0.101868	0.123674	0.498678	0.350464	0.216516	0.100504	0.081501	0.111938	0.579401	1.33112	0.818622	1.58072	0.607828	0.655636	0.187114	0.535698	0.101429	0.205803	0.166927	0.126488	0.306267	0.239714	0.292177	1.90248	0.239121	0.86985	0.101425	0.023478	0.168637	0.120192	0.091684	0.08009	0.109632
ENSG00000110931	1.68826	7.22583	2.02026	0.668066	2.65573	2.4487	0.926964	1.78959	2.74615	2.27092	3.29282	1.04311	1.11695	1.88361	5.49836	2.12219	2.10248	0.808163	0.933343	1.32635	0.949052	1.64815	3.56421	0.995027	1.05938	1.39871	0.941568	0.863623	0.827518	0.888241	0.940135	0.83562	0.836266	1.47654	1.01295	0.681621	0.612369	0.751791	1.3159	0.928045	0.525054	0.900068	1.70051	1.74732	0.966131	1.09657	0.570102	0.540173	0.412756
ENSG00000111727	0.479476	0.18785	0.288732	0.351066	0.439806	0.330114	0.309133	0.208789	0.583057	0.176501	0.223754	0.286373	0.169993	0.410713	0.242394	0.385253	0.556355	0.43478	0.123842	0.442484	0.636948	0.367878	0.22273	0.210139	0.21053	0.200073	0.291665	0.294144	0.192229	0.342058	0.463374	0.442013	0.29105	0.282217	0.559305	0.48679	0.479202	0.42466	0.397115	0.559403	0.335185	0.661278	0.347263	0.21044	0.319306	0.391323	0.583682	0.600178	0.327914
ENSG00000166484	0.166322	0.204641	0.208843	0.113918	0.170223	0.255376	0.397077	0.177433	0.400334	0.200848	0.242576	0.263323	0.522909	0.273458	0.276592	0.192035	0.179017	0.255698	0.222235	0.427592	0.321555	0.286836	0.168163	0.339668	0.193853	0.161505	0.201724	0.781568	0.123717	0.350576	0.613474	0.214897	0.600045	0.603501	0.243423	0.267451	0.275831	1.05336	0.350452	0.313982	0.396705	0.237496	0.208163	2.19868	0.663509	0.452372	0.205095	0.463544	0.148685
ENSG00000151360	0.227294	0.083516	0.344545	0.277299	0.233117	0.184375	0.49221	0.13659	0.568587	0.225929	0.270086	0.233275	0.284251	0.487453	0.280348	0.219702	0.201251	0.521131	0.142143	0.173315	0.149556	0.227172	0.193972	0.31075	0.181579	0.147731	0.293593	0.124582	0.437115	0.20859	0.472824	0.378837	0.353811	0.104074	0.16635	0.73836	0.437839	0.215981	0.12197	0.222908	0.055417	0.36501	0.499265	0.072084	0.308269	0.068415	0.183697	0.047258	0.041235
ENSG00000168259	4.22797	6.5604	4.99462	10.147	9.20629	12.3404	5.84957	15.7955	7.01115	5.22648	3.1785	13.4543	2.2487	7.93496	4.83773	3.82622	4.0739	12.1266	1.42313	1.34976	3.12357	2.23718	8.12825	2.31442	0.620542	1.11108	1.08957	1.83493	1.35707	2.02133	1.1104	1.67631	1.05452	1.73936	0.562116	2.29129	0.991957	1.14879	0.943231	1.5688	2.25511	1.09657	1.28367	0.880157	1.60192	1.00027	0.943504	0.934342	0.875092
ENSG00000139641	0.153028	0.162843	0.142451	0.490021	0.151701	0.481558	0.084954	0.316742	0.160678	0.417038	0.152473	0.128424	0.313474	0.079578	0.139483	0.115312	0.107124	0.484879	0.162711	0.130639	0.155259	0.082158	0.142277	0.182064	0.28951	0.127413	0.087692	0.766029	2.34383	2.55466	0.222867	0.23459	0.383704	1.7587	0.125123	0.114797	0.379533	0.152647	1.29046	1.13552	1.48063	0.137023	0.364393	0.704817	1.26978	1.00759	3.64694	3.32498	3.03402
ENSG00000131153	0.533351	0.942542	0.447507	0.489102	0.555203	0.664382	0.745551	0.371456	0.24945	0.651722	0.412703	0.378313	0.334677	0.456021	0.989086	0.514899	0.51493	0.40331	0.51711	0.727684	0.547545	1.13123	0.479807	0.186101	0.615717	1.35712	0.974734	2.814	4.29684	0.860917	0.419037	0.836698	0.956062	2.04619	0.408019	1.17707	1.08217	0.416234	0.441068	0.358751	0.258163	0.192578	0.205832	0.417268	0.874498	0.257288	0.958318	0.445719	0.58694
ENSG00000177692	0.04268	0.091652	0.046967	0.06764	0.18055	0.034733	0.034445	0.087386	0.163607	0.074743	0.052569	0.069039	0.131656	0.095556	0.24973	0.101296	0.087916	0.037763	0.400023	0.04901	0.639431	0.176282	0.02934	0.045305	0.02565	0.053376	0.059746	0.046889	0.055489	0.036946	0.028508	0.12247	0.009518	0.071258	0.104077	0.104777	0.161274	0.157843	0.306352	0.166286	0.133293	0.578541	0.040657	0.076952	0.075976	0.111274	0.114893	0.096755	0.02389
ENSG00000102010	0.091857	0.234753	0.11573	0.117267	0.163318	0.08458	0.146172	0.120102	0.198939	0.095755	0.154255	0.125169	0.230173	0.085465	0.172228	0.137155	0.133881	0.128521	0.230253	0.322458	0.889151	0.072267	0.077659	0.115191	0.12774	0.076448	0.077413	0.097321	0.080119	0.093442	0.097967	0.084306	0.116747	0.105949	0.18509	0.106711	0.180416	0.154051	0.069226	0.110516	0.034178	0.410761	0.08771	0.108675	0.125772	0.059364	0.056623	0.058451	0.041235
ENSG00000075391	0.155827	0.347463	0.137252	0.100234	0.043274	0.03193	0.133292	0.178417	0.127388	0.036421	0.036197	0.193984	0.64977	0.138341	0.045715	0.240544	0.327391	0.040658	0.154257	0.07985	0.268944	0.319859	0.095938	0.113986	0.054601	0.151174	0.030516	0.037347	0.044164	0.045413	0.032761	0.107377	0.06752	0.053912	0.130601	0.188985	0.097909	0.192389	0.072303	0.160317	0.123772	0.074432	0.125114	0.080878	0.068019	0.033808	0.021069	0.016913	0.035017
ENSG00000182333	0.075165	0.070713	0.276238	0.043255	0.190715	0.493869	0.321145	0.445087	0.154819	0.134777	0.369099	0.372813	0.194698	0.287089	0.222726	0.445867	0.412918	0.172074	0.497981	0.608297	0.384192	0.374259	0.049483	0.604149	0.425377	0.145664	0.069704	0.240713	0.291882	0.375771	0.198454	0.164946	0.068858	0.182597	0.42265	0.412251	0.301207	0.321022	0.143946	0.666849	0.052243	1.4186	0.194719	0.089516	0.323413	0.091309	0.200486	0.014924	0.235954
ENSG00000100479	0.315852	0.291467	0.520921	0.411598	0.270583	0.460538	0.2291	0.648236	0.423888	0.405231	0.583832	0.201954	1.24418	0.35195	0.508284	0.565638	0.493094	0.273153	0.697818	1.19398	0.656355	0.544957	0.291074	0.326896	0.472867	0.897403	1.43841	2.53689	1.14969	0.676572	0.385882	0.609547	0.353067	0.543339	0.58309	0.548672	0.803291	0.587699	0.415356	0.289764	0.377419	0.71195	0.270503	0.359947	0.34985	0.179156	0.262048	0.317624	0.398929
ENSG00000136237	1.65453	1.03473	1.50731	1.871	2.09109	2.03183	1.08942	2.61954	1.63923	2.23923	1.16939	1.67485	1.26527	1.56217	0.827383	1.90961	1.65392	4.57148	0.458719	1.05567	1.20887	0.700579	1.57372	0.460281	0.69584	0.371737	0.488732	0.394737	0.544837	0.494152	0.479833	0.496348	0.563137	0.72828	1.19789	0.628837	0.594932	0.736273	0.051755	0.631886	0.189076	0.858969	0.389437	0.602816	0.577009	0.142553	0.264188	0.100237	0.269171
ENSG00000132563	0.921569	2.37625	3.39966	1.9955	1.54382	1.65207	0.188287	1.84535	0.538404	1.65014	1.68222	2.3818	0.271296	1.51755	2.733	2.07179	2.71488	0.847908	0.382593	0.201043	0.205111	2.03306	1.46178	0.603908	0.163802	0.253449	0.096365	0.226265	0.169863	0.21598	0.496922	0.192761	0.129388	0.117903	0.273742	0.752776	0.325409	0.828536	0.062413	0.356278	0.1704	0.454283	0.23917	0.088573	0.146819	0.040996	0.088556	0.054471	0.102759
ENSG00000157064	3.28396	4.9054	4.49176	3.27992	4.19011	4.61088	0.479764	4.70843	4.10093	3.56954	3.6793	3.49811	0.662198	4.6707	7.09237	5.51613	4.53933	1.40504	1.05958	1.47548	1.59462	4.28643	2.83483	0.165557	0.121645	0.078858	0.175063	0.160839	0.327553	0.527249	0.143328	0.384012	0.801019	0.147672	0.497032	2.08253	0.280965	0.731499	0.052524	0.150936	0.18993	0.805298	0.088794	0.048527	0.466125	0.082258	0.155714	0.040045	0.185556
ENSG00000100884	1.25202	0.408245	0.599214	0.667208	0.418072	0.732346	0.082059	0.515205	0.258461	0.556317	0.549027	0.816517	0.16811	0.483038	0.214912	0.649824	0.794541	0.360197	0.348168	0.160062	0.235556	0.352404	0.839168	0.086755	0.189197	0.135334	0.088817	0.062973	0.069502	0.090364	0.100881	0.105328	0.094959	0.110871	0.270931	0.111369	0.182066	0.098652	0.042854	0.099771	0.059811	0.146212	0.136065	0.076952	0.099334	0.102223	0.078845	0.057083	0.084924
ENSG00000131459	0.740854	1.32656	1.20928	0.791582	0.740593	0.905761	0.849681	1.31756	1.60616	1.02298	1.02755	0.806021	2.15847	1.0097	1.40801	1.09223	1.14816	0.908078	1.6068	1.37291	1.84885	0.885875	0.713831	0.484621	0.71768	0.473495	0.374539	0.37102	0.345389	0.613148	0.809093	0.736113	0.497625	0.636161	1.36799	0.745744	1.05455	0.777419	0.144386	3.2256	4.90205	1.09357	0.490808	0.547301	0.637328	0.109411	0.366406	0.081334	0.416928
ENSG00000164219	0.052575	0.052646	0.064659	0.032227	0.068154	0.02122	0.037918	0.084262	0.069953	0.047027	0.182433	0.055232	0.15621	0.185331	0.04816	0.230624	0.255052	0.036756	0.441681	0.145253	0.232152	0.029194	0.018629	0.046149	0.020063	0.037191	0.031801	0.074695	0.039918	0.068658	0.098124	0.060804	0.023498	0.034691	0.092689	0.06821	0.172495	0.033844	0.201305	0.059692	0.024657	0.119799	0.064726	0.020573	0.041325	0.065753	0.023044	0.075364	0.040253
ENSG00000109472	14.4186	7.08201	5.56328	8.10018	4.68113	8.71779	2.09258	5.48311	3.90993	7.60109	4.65617	5.74789	1.44234	7.56587	9.40059	6.90306	5.62318	6.95591	2.55113	1.09248	1.74331	5.79671	10.0096	0.409855	0.099043	0.105891	0.106965	0.082737	0.04374	0.162639	1.7727	0.427243	5.67636	1.03558	0.947792	9.86854	0.900429	0.349108	0.132628	0.185302	0.085932	0.407955	0.155417	0.890994	1.33498	0.048716	0.09761	0.022012	0.077397
ENSG00000129988	0.44914	0.580601	0.881197	0.332746	0.828254	0.565337	0.591419	0.861711	1.08502	0.598742	0.665192	0.474856	0.684718	0.413552	0.736592	0.532601	0.835345	0.464235	0.895912	1.85509	0.931691	0.763993	0.398714	1.04425	0.57483	0.480727	0.662029	0.51264	0.31354	0.481374	0.807124	0.60642	0.48595	0.565841	1.17238	0.589546	0.68646	0.776998	0.165373	0.526231	0.292829	0.975962	3.09425	0.480636	0.678397	0.117397	0.209539	0.166274	0.181138
ENSG00000188419	0.057973	0.067124	0.06393	0.033085	0.07706	0.058456	0.047759	0.093113	0.146652	0.039523	0.09712	0.045465	0.412443	0.044467	0.056984	0.082002	0.076162	0.055764	0.114778	0.174871	0.085264	0.036533	0.053907	0.038678	0.084567	0.056475	0.061995	0.037075	0.061151	0.052956	0.071191	0.074603	0.048186	0.042895	0.1035	0.057662	0.075467	0.045499	0.052304	0.09926	0.026121	0.14056	0.116549	0.038319	0.056469	0.094503	0.117197	0.03706	0.095232
ENSG00000167508	0.113047	0.180911	0.266844	0.140794	0.134372	0.211901	0.104636	0.109948	0.155707	0.024114	0.435479	0.102044	0.516081	0.234738	0.064001	0.202865	0.341152	0.107247	0.222409	0.420257	0.25717	0.239615	0.146818	0.166762	0.397188	0.152896	0.184379	0.107135	0.610093	0.180727	0.068514	0.268442	0.021713	0.087666	0.44384	0.210257	0.141032	0.223845	0.058457	0.373162	0.047605	0.285657	0.048897	0.127049	0.216122	0.117397	0.182709	0.418856	0.151194
ENSG00000013016	4.29549	2.81165	3.80057	2.44177	2.71115	3.34558	0.422597	2.7324	1.88783	3.75904	3.2681	4.4	0.683136	1.36333	4.07648	2.39962	4.24529	1.38352	0.612236	0.089075	0.992719	0.886194	5.56371	1.17131	0.055109	0.173558	0.075165	0.10141	0.10305	0.051262	0.195776	0.356629	0.165379	0.360507	0.433606	0.721132	0.071946	0.504424	0.024833	0.416482	0.652061	0.298959	0.862573	0.684872	0.246923	0.262213	0.083947	0.137297	0.036653
ENSG00000154099	0.216565	0.228731	0.205438	0.393014	0.154314	0.160486	0.271504	0.139569	0.286261	0.190008	0.287312	0.15851	0.290327	0.293957	0.183745	0.166582	0.163091	0.184704	0.1603	0.156256	0.157988	0.27886	0.102613	0.096635	0.280706	0.149567	0.231062	0.216814	0.214783	0.214851	0.232684	0.241849	0.322628	0.282139	0.117147	0.156521	0.131938	0.142443	0.564942	0.156167	0.057044	0.220708	0.133824	0.235515	0.348139	0.229381	0.574903	0.404513	0.451073
ENSG00000170456	0.280369	0.152075	0.20027	0.086388	0.145989	0.207497	0.026774	0.195773	0.067023	0.147084	0.084646	0.217558	0.195601	0.155686	0.06113	0.306801	0.212718	0.060295	0.09421	0.106356	0.059786	0.182344	0.113868	0.129529	0.059426	0.04821	0.020558	0.022626	0.029726	0.047876	0.019845	0.150069	0.031678	0.020393	0.268697	0.106359	0.207258	0.040022	0.068127	0.073507	0.048825	0.326794	0.013986	0.014291	0.081623	0.044456	0.005267	0.130582	0.014727
ENSG00000067715	15.3607	7.50988	16.193	8.45535	12.6534	15.9725	0.547133	14.2324	9.63025	12.3316	13.607	11.8785	0.883257	4.99584	4.69309	15.8542	15.1904	0.972653	1.21619	2.1741	1.53603	7.55346	10.2888	0.448051	0.409251	0.32697	0.342578	0.380425	0.409654	0.659254	0.414627	0.438671	0.433898	0.401058	1.11039	0.892625	0.712973	0.710013	0.163505	0.750759	0.452976	0.707414	0.424131	0.332699	0.516819	0.167044	0.185507	0.116031	0.217137
ENSG00000114767	0.053475	0.099309	0.197443	0.079771	0.215208	0.069366	0.077283	0.093287	0.144255	0.049828	0.129196	0.103615	0.152068	0.102179	0.139058	0.132331	0.157006	0.087107	0.129855	0.309677	0.368648	0.068439	0.068926	0.228092	0.124439	0.358479	0.13202	0.250254	0.550641	0.44566	0.081587	0.058648	0.053838	0.051568	0.30387	0.072078	0.141032	0.074147	0.192075	0.115292	0.172109	0.197614	0.086734	0.089044	0.109344	0.087316	0.229786	0.094516	0.336423
ENSG00000125744	1.20079	0.722147	0.975404	0.559009	0.96006	1.01807	0.315211	1.10014	0.790962	1.4839	1.12768	1.08639	0.701702	1.24539	0.771728	0.80823	0.869651	0.486137	0.539639	0.476185	0.855763	1.67108	1.93215	0.389191	0.591972	0.267051	0.265968	0.342396	0.885413	0.591673	0.614262	0.285152	0.801242	0.273545	0.570333	0.369796	0.442349	1.38927	0.287123	0.364209	0.650108	3.46225	0.213204	0.752244	0.404651	0.275789	0.1781	0.191768	0.124195
ENSG00000101695	0.176717	0.467472	0.485718	0.239435	0.228761	0.165858	0.122872	0.411244	0.4483	0.247741	0.51244	0.319377	0.351209	0.080734	0.093024	0.175198	0.225332	0.092142	0.245069	0.676645	0.269312	0.184418	0.136921	0.221947	0.248115	0.210748	0.212967	0.282967	0.106731	0.17811	0.152148	0.257661	0.193785	0.192911	0.803785	0.299036	0.333769	0.082292	0.353382	0.271685	0.062008	0.268125	0.122512	0.129248	0.268741	0.21962	1.46924	0.798911	1.23671
ENSG00000120675	0.797127	0.397118	0.341444	0.57065	0.535841	0.617487	0.757202	0.564495	0.494906	0.848684	0.533935	0.48945	0.568803	0.670576	0.221344	0.13943	0.447225	0.549957	0.892862	0.455042	1.09187	0.483378	0.676573	1.02732	0.34919	2.65123	1.79239	0.293054	0.029726	5.98447	0.50275	1.11775	0.839687	1.38272	0.667418	0.780377	1.27523	0.664373	1.36957	1.28884	2.01477	0.378928	0.909844	0.514636	0.783121	1.36084	0.797666	1.55728	0.949707
ENSG00000159259	0.030686	0.050133	0.119195	0.044848	0.057118	0.037836	0.056877	0.047815	0.041723	0.108262	0.061368	0.190055	0.139791	0.251138	0.099828	0.087644	0.097185	0.057526	0.39645	0.158145	0.108442	0.052326	0.040401	0.096755	0.039617	0.409444	0.227101	0.529678	0.664449	0.631159	0.071191	0.112552	0.025729	0.155641	0.310213	0.065749	0.041364	0.055329	0.062633	0.081182	0.048093	0.207687	0.057353	0.020102	0.025154	0.054306	0.019423	0.099988	0.034035
ENSG00000100219	0.967248	0.707848	0.790957	0.730314	0.773895	0.59927	0.816105	0.639905	0.687719	0.514093	0.83064	0.650991	1.19086	0.681719	1.75045	0.885726	0.696925	1.30975	1.29585	1.89063	1.15248	0.983348	1.13321	1.72871	1.6243	4.13198	1.25114	1.06235	1.07948	1.33159	11.9894	3.90761	3.55268	3.01415	1.51358	2.65775	8.73169	0.935824	1.70318	1.34632	1.4838	1.47796	7.70125	3.12975	3.33089	1.16625	1.97227	3.12625	1.64448
ENSG00000112146	2.08466	2.74688	2.5117	2.77193	2.97108	2.87186	1.59309	3.18524	3.34793	1.9221	2.9591	3.25608	2.05513	2.26935	2.47373	3.25892	3.03301	1.53427	1.87514	2.57464	2.06466	1.89996	3.0458	2.289	0.9768	1.25393	1.33883	1.3794	1.2435	0.953051	1.79517	1.91783	1.92184	1.20278	1.86238	2.62282	2.19902	1.64771	2.35617	1.41801	1.07537	1.99598	0.819206	0.988178	1.9356	1.67905	1.98774	1.70991	2.02563
ENSG00000180353	0.953454	0.521195	0.471765	0.887896	0.757631	0.780742	1.94221	0.808516	1.07246	0.840079	0.671484	0.572297	1.63576	1.06048	0.925138	0.790528	0.670933	1.20024	1.2256	1.99998	1.39613	0.647695	0.636172	0.81477	2.73257	4.4023	4.31459	3.22359	1.35579	0.76124	1.206	5.8212	1.07824	4.01128	1.50248	1.38724	1.97401	0.857324	13.0991	1.23205	0.517547	0.600148	0.987905	1.40288	5.60377	10.7132	9.15752	11.5016	8.33922
ENSG00000140675	0.340691	0.258623	0.305147	0.185213	0.132871	0.207297	0.134739	0.360522	0.136843	0.347248	0.120063	0.319433	0.143444	0.288719	0.267591	0.349622	0.157723	0.193536	0.318014	0.294202	0.110144	0.155144	0.324723	1.80937	0.380173	0.141876	0.182773	0.318543	0.325996	0.526864	0.290278	0.093577	0.532352	0.166072	0.117699	0.248493	0.215619	0.145204	0.352723	0.375294	0.326274	0.52414	0.506637	0.311184	0.237169	0.185279	0.588126	0.380925	0.74157
ENSG00000096401	0.66239	1.39371	1.46226	0.79051	1.32481	1.27031	1.19275	1.1803	1.97141	0.810562	1.15227	1.01648	4.74625	0.986285	1.08671	2.46273	1.68521	0.84259	8.06811	4.18537	6.79274	1.03177	0.55307	0.93469	0.73787	0.972043	0.961243	0.938318	1.15896	0.672146	0.878197	1.39417	0.487363	0.780376	5.70333	1.11651	2.97741	2.38769	0.49557	1.16315	0.926703	1.50122	0.617359	0.348011	0.88977	0.713165	0.643186	0.585814	0.680781
ENSG00000060138	0.460918	0.409083	0.491099	0.631755	0.497149	0.409523	1.90111	0.210207	1.02354	0.540308	0.914914	0.41476	2.37742	0.454094	0.343605	0.692296	0.571549	1.22155	2.52073	1.3762	1.83174	0.903263	0.275589	1.13805	6.79214	1.53148	4.62746	2.0452	2.18124	4.9644	2.9619	1.57486	4.79917	2.42346	4.47093	1.28703	2.78141	9.73689	2.75299	2.65756	2.35972	17.1771	0.36844	5.39637	1.42507	1.80239	0.967865	0.498946	0.63652
ENSG00000108179	1.12502	0.802551	0.876227	1.17046	0.885226	1.19328	0.326862	1.05644	0.747774	0.852887	0.596974	1.81641	0.293628	1.03687	0.980846	0.620882	0.838307	1.83302	0.232737	0.390611	0.393942	0.372823	1.38342	1.53483	7.19598	2.52898	4.5343	1.32474	1.84797	1.9178	0.884537	1.44333	1.66108	1.0194	0.622011	0.486878	0.79548	1.16943	1.57363	0.850275	1.36003	0.534828	5.67508	0.874975	0.911844	0.989088	0.295462	0.359783	0.390911
ENSG00000065268	0.037083	0.151118	0.080345	0.067395	0.084612	0.054852	0.029524	0.089469	0.089127	0.073242	0.065489	0.10238	0.111998	0.07306	0.128001	0.053879	0.057623	0.08975	0.064579	0.108579	0.078457	0.099707	0.225175	0.133988	0.742314	0.319222	0.988707	0.091596	0.711445	0.102217	0.032288	0.048082	0.040899	0.158689	0.059823	0.048521	0.033883	0.069232	0.408982	0.092097	0.428929	0.095885	0.486688	0.372824	0.065196	0.127779	0.278837	0.174855	0.132213
ENSG00000163541	1.11998	1.08995	1.2873	1.46743	1.45263	1.26095	1.04484	1.11272	1.01209	1.20404	1.08814	1.66901	1.19131	1.24313	1.30712	1.04272	1.33422	1.07373	0.706751	1.14802	1.04869	1.12804	1.61773	7.22202	1.41314	1.24676	1.63259	1.32965	1.81952	1.10245	0.850595	0.93351	1.83144	1.08855	0.965666	1.24493	1.43035	1.64359	1.54209	1.50254	1.04364	1.16554	1.13313	0.858721	0.889256	1.61174	1.06399	1.74009	1.11154
ENSG00000109534	0.181515	0.351651	0.603363	0.379984	0.375621	0.453731	0.454726	0.239769	0.521538	0.501186	0.286236	0.72699	0.444001	0.448768	0.179669	0.568186	0.526922	0.545677	0.466171	0.210045	0.215412	0.177079	0.417866	0.222188	0.765678	1.24968	1.13068	1.36849	1.25557	1.68889	0.629382	0.655688	0.590428	0.80446	0.435912	0.75594	0.473042	0.061649	0.86917	0.535014	0.484102	0.061053	0.088577	0.511024	0.412736	0.477041	0.684419	0.767571	0.700335
ENSG00000139343	0.909875	0.868179	0.833546	0.907134	0.813974	0.507182	0.801054	0.798103	0.578441	0.479173	0.632057	0.692078	1.02824	0.71252	0.89856	0.797172	0.644367	1.08808	0.611277	1.00733	1.1385	1.67236	1.13053	0.541975	2.25691	7.33763	8.60348	9.67269	4.88584	1.96013	0.882332	2.06625	0.953757	3.67633	0.844435	1.33169	1.03365	1.17189	1.53374	2.46308	2.4398	0.495882	0.874283	1.20956	1.71152	1.78464	1.89688	2.77256	1.48281
ENSG00000168298	0.248234	0.391734	0.30802	0.227427	0.383366	0.292428	1.07553	0.34078	0.503117	0.114215	0.477468	0.260946	0.465429	0.28793	0.388416	0.385025	0.468917	0.229915	0.257967	0.53492	0.331581	0.22087	0.324781	0.650418	0.178023	0.253794	0.5753	0.197777	2.36082	0.537871	0.289018	0.535914	0.46037	1.56403	0.512096	0.682104	1.18282	0.454922	0.166802	0.370434	0.224718	0.551513	0.219872	0.535366	0.838306	0.289898	0.423359	0.306929	0.398766
ENSG00000153132	0.185713	0.168347	0.197078	0.321289	0.334477	0.142936	0.084809	0.12956	0.261168	0.108262	0.320539	0.220814	0.410032	0.068014	0.074207	0.123321	0.200964	0.09831	0.284548	0.364967	0.467432	0.082796	0.105835	0.057113	0.029967	0.063707	0.052037	0.731408	0.100503	0.211977	0.11608	0.105221	0.065289	0.075711	0.290608	0.540058	0.68206	0.2157	0.05604	0.041955	0.10888	0.473583	0.097359	0.045386	0.113708	0.027153	0.044772	0.067902	0.024872
ENSG00000151287	0.527354	0.382401	0.33433	0.452158	0.413957	0.214204	0.229245	0.489952	0.559443	0.519697	0.606441	0.767291	0.416736	0.239574	0.472881	0.500838	0.159873	0.575762	0.562821	1.22054	0.900741	0.323528	0.268254	0.570411	0.152628	0.715581	0.407625	0.909966	0.797226	0.933962	0.326504	0.475002	0.461783	0.482395	0.182351	0.495932	0.497244	0.695268	0.369645	0.237917	0.394264	0.865736	0.30086	0.246874	0.473312	0.169041	0.462534	0.3614	0.360313
ENSG00000172818	0.121743	0.509469	0.169992	0.14496	0.321214	0.223012	0.388587	0.681212	0.556514	0.148785	0.226761	0.308376	1.07155	0.30044	0.504244	0.075631	0.192555	0.338358	0.3059	1.05145	0.154799	0.149799	0.167542	0.456305	0.281891	0.353314	0.189197	0.475156	0.530257	0.331897	0.12301	0.075466	0.220258	0.435984	0.381423	0.279171	0.207478	0.098441	0.034064	0.230412	0.245347	0.262512	0.435949	0.102079	0.334963	0.075336	0.048722	0.252955	0.145303
ENSG00000074771	0.023489	0.05121	0.050797	0.020341	0.103877	0.015214	0.027208	0.099795	0.089216	0.013908	0.074844	0.053099	0.130602	0.062338	0.036147	0.078725	0.032491	0.028071	0.055951	0.05879	0.050496	0.028716	0.010828	0.057957	0.035808	0.016529	0.026982	0.037075	0.019817	0.032328	0.030556	0.039242	0.020821	0.016877	0.084761	0.042719	0.029923	0.036652	0.033184	0.074701	0.010253	0.153094	0.024719	0.022771	0.029518	0.007986	0.014485	0.014675	0.014072
ENSG00000091138	0.051876	0.026921	0.136432	0.128295	0.039305	0.114409	0.136621	0.039311	0.043854	0.057933	0.044328	0.060059	0.56097	0.017976	0.022326	0.170283	0.188064	0.182396	0.222496	0.503941	0.305827	0.016113	0.022122	0.013013	0.024888	0.094699	0.086729	0.046071	0.11211	0.070813	0.02457	0.017249	0.019631	0.013126	0.28095	0.01424	0.206378	0.094088	0.012527	0.125866	0.016356	0.226603	0.076543	0.045543	0.017197	0.010382	0.010864	0.074618	0.0108
ENSG00000166128	0.053575	0.339447	0.471948	0.122168	0.114913	0.100295	0.442859	0.090857	0.195832	0.116867	0.428351	0.246633	0.174964	0.278364	0.103974	0.201682	0.533325	0.120087	0.176394	0.23894	0.151396	0.069874	0.078823	0.098081	0.091678	0.170803	0.086729	0.320315	0.066813	0.126386	0.078279	0.639948	0.114368	0.19713	0.159863	0.326637	0.150933	0.096054	0.694897	0.960876	0.296857	0.799839	0.059413	0.259124	0.669926	0.555305	0.766391	0.704643	0.731097
ENSG00000165996	0.383921	0.248513	0.140627	0.417112	0.237958	0.249437	0.082204	0.251831	0.361659	0.29777	0.339139	0.139875	0.444302	0.114689	0.109503	0.064436	0.094605	0.224817	0.099614	0.123804	0.127206	0.310128	0.429277	0.05145	0.059934	0.175624	0.048183	0.935864	0.07927	0.613918	0.405885	0.037948	0.53317	0.179785	0.365711	0.343513	0.213859	0.246595	0.247895	0.201078	0.389869	0.201152	0.223992	0.716595	0.157343	0.060695	0.145509	0.078598	0.107996
ENSG00000050438	0.217698	0.220874	0.311075	0.097294	0.258288	0.335119	0.020985	0.252092	0.471825	0.510791	0.153587	0.357433	0.089026	0.05561	0.05422	0.254105	0.257154	0.235264	0.076519	0.362355	0.071283	0.065248	0.067646	0.147242	0.127994	0.088845	0.064886	0.072241	0.159955	0.050493	0.11923	0.21346	0.020078	0.089541	0.301996	0.258778	0.247082	0.059964	0.241961	0.615854	0.048581	0.33902	0.020599	0.026069	0.039272	0.060163	0.072096	0.075862	0.16363
ENSG00000058866	0.485473	0.93614	0.363149	0.344204	0.591603	0.450228	0.116648	0.521366	0.996292	0.429445	0.519679	0.368659	1.63968	0.376969	2.05312	0.982836	0.515168	0.238411	0.900967	0.560509	0.561802	0.191437	0.277219	0.322558	0.168627	0.047866	0.160609	0.108498	0.424092	0.213209	0.331544	0.246449	0.14902	0.076649	0.19273	0.575042	0.132452	0.142958	0.250972	0.492547	0.149649	0.61099	0.260854	0.255512	0.271307	0.199388	0.066829	0.118643	0.176393
ENSG00000152601	0.839308	0.441747	0.555545	0.534012	0.776057	0.713778	0.875587	0.599814	0.497599	0.969587	0.516152	0.517814	0.792524	0.581607	0.422737	0.794866	1.02451	0.723961	1.26872	0.5872	1.17695	0.24589	0.524128	0.35963	0.848637	1.26047	1.5442	1.35686	0.701158	0.624899	1.54894	2.39276	0.839637	1.07683	1.21457	1.02374	1.15598	1.07405	3.85131	0.83683	1.06618	0.973437	0.073796	0.271478	3.18998	3.66379	7.54573	6.08402	7.56198
ENSG00000134313	1.22046	1.13879	1.11912	1.65334	1.15532	1.1583	1.16668	1.28597	1.15158	1.29354	0.710132	1.51961	0.990033	0.979426	0.656166	0.950618	0.962839	1.68478	0.959184	0.893969	1.05925	4.37088	0.613701	0.277936	0.498093	0.449735	0.56395	0.526134	0.598863	0.449509	0.548845	0.519419	0.741679	0.322222	0.896378	1.19146	0.554376	0.571409	1.07135	0.710907	0.462375	0.805913	0.152616	0.140503	0.731015	0.576602	0.847266	0.878255	0.859165
ENSG00000115963	1.05871	0.466275	1.04668	0.884097	0.870221	0.889646	1.70645	0.890435	1.07947	0.882103	0.954156	0.747422	1.61354	0.933908	0.537839	0.959992	1.00788	1.0298	2.43125	1.52316	1.46815	2.27188	0.796962	0.671384	0.450772	0.359168	0.316399	0.235261	0.093142	1.33452	2.21071	1.82239	0.695128	0.45122	2.39622	0.973581	1.24245	2.61368	0.169878	4.72013	5.65542	1.21237	0.398978	0.371725	0.950731	0.158126	0.22781	0.245991	0.225809
ENSG00000115252	0.636003	0.481232	0.703407	0.457794	0.457812	0.496272	0.413769	0.472162	0.373554	0.529802	0.302831	0.136283	0.801913	0.271636	0.547832	0.521679	0.363322	0.545551	0.072074	0.599351	0.429261	0.554848	0.361747	0.686687	0.203419	0.21247	0.161251	0.145573	0.115224	0.170721	0.260195	0.135623	0.912412	0.217054	0.090815	0.119544	0.357311	0.257689	0.084609	0.07453	0.066891	0.101575	0.306606	0.026226	0.16222	0.155997	0.059915	0.131825	0.023235
ENSG00000142798	0.060622	0.109659	0.210484	0.069662	0.182631	0.071218	2.07312	0.153294	0.169023	0.180703	0.236284	0.206052	0.611057	0.061497	0.082127	0.218064	0.328156	0.088869	0.759129	0.356576	0.982141	0.081839	0.07632	0.45986	0.050537	0.091255	0.111462	0.090097	0.514828	0.240148	0.459594	0.374309	1.25551	0.638622	0.375008	0.268798	0.11562	0.220405	0.11252	1.69151	2.65914	0.198037	0.30357	1.04835	0.553395	0.065753	0.02502	0.053601	0.042544
ENSG00000165061	0.153628	0.171458	0.370809	0.200591	0.21453	0.36785	0.119832	0.208008	0.261878	0.278559	0.158265	0.933098	0.299315	0.174503	0.186155	0.261386	0.485354	0.177235	0.277837	0.286839	0.163077	0.102419	0.118875	0.182546	0.142723	0.117771	0.068098	0.070878	0.105882	0.129773	0.103322	0.138426	0.153035	0.107121	0.212478	0.117083	0.157094	0.185508	0.038679	0.226149	0.049069	0.312646	0.187997	0.094384	0.075463	0.027153	0.07045	0.163911	0.059888
ENSG00000015520	0.125042	0.219318	0.234287	0.183681	0.217918	0.203493	0.104347	0.156288	0.156239	0.114966	0.185997	0.141559	0.371093	0.142861	0.107057	0.214606	0.211094	0.192592	0.222584	0.221492	0.24365	0.218079	0.161139	0.147001	0.249385	0.643954	0.355587	0.133033	0.118621	0.149323	0.344302	0.26413	0.142773	0.129154	0.208442	0.180195	0.079647	0.16655	0.030108	0.509602	0.111077	0.222681	1.19151	0.190024	0.121921	0.043658	0.051027	0.047258	0.072979
ENSG00000185104	0.590024	0.089139	0.270857	0.482302	0.163899	0.589661	0.432728	0.291229	0.365565	0.5261	0.270977	0.521668	0.261731	0.52845	0.136081	0.123412	0.509053	0.980457	0.226854	0.178427	0.149188	0.112948	0.164399	0.187125	0.532292	1.87057	1.38413	1.71062	2.6561	0.969522	0.24476	0.609978	0.809645	0.841495	0.255147	0.637275	0.10913	0.180171	0.651603	0.335983	0.768021	0.272047	0.109394	0.271216	0.242046	0.625584	0.864165	0.999633	0.617211
ENSG00000128708	0.289964	0.067483	0.08983	0.376921	0.087032	0.295581	0.264413	0.323771	0.197163	0.1747	0.100015	0.212394	0.058296	0.240625	0.171164	0.183935	0.151177	0.4485	0.156087	0.442095	0.457407	0.211857	0.153338	0.096876	0.484295	0.923919	1.48916	0.93123	0.975016	0.976142	0.338946	0.378622	0.463568	0.203225	0.305456	0.291301	0.554229	0.49024	0.516667	0.809769	0.410376	0.631597	0.075459	0.013035	0.33907	0.684415	0.794373	0.740709	0.532124
ENSG00000123130	0.156427	0.158656	0.128862	0.273378	0.126627	0.17867	0.302041	0.140147	0.292505	0.26335	0.103245	0.268524	0.289825	0.12888	0.144054	0.695239	0.13541	0.351197	0.332655	0.275948	0.277314	0.281891	0.130168	0.242431	0.716665	0.157373	0.529366	0.871801	0.371718	2.52387	0.396593	0.163437	0.66821	0.187989	0.309492	0.19215	0.272604	0.136779	1.64362	0.784187	1.71694	0.338405	0.203284	0.481499	0.443281	1.18169	0.719644	0.491484	0.79884
ENSG00000110880	0.914872	1.11143	1.12273	0.924289	1.01631	1.1625	0.995275	1.28233	1.08915	1.08552	1.06887	0.846771	1.10303	0.869678	1.3337	1.49332	1.40149	0.969254	1.10691	1.65447	1.30103	1.60903	0.811748	0.967555	0.80047	0.875019	1.36935	1.00974	1.79319	1.80296	1.63441	1.17101	0.669548	1.51704	0.931791	1.30075	1.1353	1.02598	4.83527	2.59747	3.90553	0.704107	0.474545	1.04089	1.08318	2.76987	0.282459	0.974263	0.337404
ENSG00000178458	0.027987	0.080285	0.219969	0.05122	0.170191	0.040438	0.088716	0.127738	0.266317	0.038122	0.175974	0.067805	0.41297	0.125621	0.142353	0.186574	0.094987	0.101331	0.135433	0.182984	0.079929	0.068758	0.07044	0.147001	0.098789	0.06715	0.232561	0.05752	0.332366	0.102063	0.089619	0.122254	0.042832	0.074539	0.202099	0.067683	0.11529	0.215138	0.044612	0.054064	0.033934	0.709105	0.077627	0.056065	0.044148	0.073473	0.062549	0.026863	0.068397
ENSG00000188641	0.347638	0.059107	0.23301	0.234534	0.278327	0.146039	0.32404	0.403434	0.205597	0.179302	0.191455	0.170073	0.556225	0.213504	0.135549	0.22307	0.180801	0.438556	0.270865	0.605296	0.55288	0.203402	0.070207	0.147844	0.212561	0.226245	0.312223	0.486878	0.060018	0.137316	0.67868	0.413552	0.801167	0.342224	0.444705	0.252097	0.640256	0.236062	1.88075	0.14599	0.289045	0.495805	0.35431	0.183585	0.709711	1.56955	0.43949	0.381547	0.484998
ENSG00000106089	3.18971	2.27119	3.08066	1.11851	3.01726	3.0544	0.944766	2.76624	2.38735	2.76918	4.07212	1.18995	0.731792	0.864317	2.73321	3.549	3.00749	0.29128	0.697731	1.44898	1.1947	2.90745	6.26404	0.622103	0.7446	0.940104	0.239307	0.547397	0.942459	1.36315	1.2249	0.674878	0.689477	0.667102	0.770054	1.59996	0.532227	1.00239	0.205041	1.68929	0.532927	1.63328	0.586866	0.299798	0.405293	0.205245	0.116539	0.235047	0.592339
ENSG00000112118	0.660991	0.752837	0.539343	0.827853	0.560624	0.77874	0.823631	0.520585	0.491	0.607647	0.939454	0.670187	1.28854	1.1225	1.03315	1.15803	1.06789	0.973785	0.462597	1.06651	1.09454	0.634773	0.500182	1.13902	1.52044	4.6709	5.76553	7.73281	4.24177	2.9098	0.815551	2.44487	1.1349	2.975	0.48377	1.01595	0.716823	0.894257	1.28145	1.36508	0.810254	0.734172	0.6826	0.812707	1.61758	0.758953	1.5578	2.47707	1.99399
ENSG00000152256	0.047478	0.09584	0.086547	0.036761	0.072898	0.046644	0.074099	0.166788	0.095785	0.043225	0.06883	0.066233	0.10055	0.077685	0.080479	0.054607	0.090018	0.04947	0.096302	0.141141	0.078549	0.062536	0.035278	0.080971	0.121391	0.079892	0.502384	0.281332	0.050393	0.195044	0.057961	0.107592	0.045509	0.057897	0.114167	0.096163	0.067986	0.058278	0.071204	0.214551	0.154044	0.145327	0.050414	0.032979	0.122178	0.069746	0.5929	0.071882	0.662046
ENSG00000072501	0.331595	0.32796	0.181574	0.253772	0.241007	0.249337	0.275629	0.159282	0.261213	0.285463	0.260341	0.252246	0.175266	0.283883	0.171164	0.142251	0.162167	0.380967	0.330346	0.42962	0.257998	0.266018	0.195427	0.253697	0.455725	0.576459	0.702984	1.13623	0.714559	0.913488	0.354776	0.346387	0.520677	1.10367	0.21255	0.264755	0.289656	0.248069	0.987184	0.302129	0.204089	0.456166	0.182413	0.294695	0.582143	0.559964	0.787789	0.587369	0.6807
ENSG00000143457	0.104851	0.124077	0.093022	0.135402	0.120915	0.098394	0.107386	0.13442	0.135822	0.112464	0.114049	0.129884	0.155231	0.107435	0.143523	0.15745	0.121076	0.312679	0.124103	0.187373	0.139991	0.080723	0.08511	0.217248	0.162278	0.111573	0.100541	0.310773	0.418713	0.084052	0.578194	0.345848	0.125968	0.112512	0.126132	0.698805	0.407696	0.135655	0.034723	0.086639	0.788771	0.186081	0.067544	0.113072	0.233062	0.058565	0.296614	0.204205	0.107341
ENSG00000134901	0.048777	0.054201	0.091562	0.081119	0.183744	0.049047	0.091466	0.064737	0.097206	0.117467	0.184884	0.036372	0.113354	0.130562	0.029449	0.255106	0.175354	0.193977	0.08872	0.212601	0.069075	0.031109	0.132381	0.129047	0.038601	0.17218	0.028267	0.200094	0.108429	0.171183	0.340522	0.207638	0.054135	0.124466	0.396271	0.068562	0.063806	0.243786	0.036701	0.767985	0.353983	0.281504	0.09595	0.062504	0.015144	0.133635	0.037529	0.027857	0.094251
ENSG00000155666	0.088858	0.189525	0.650421	0.156478	0.221597	0.423703	0.111728	0.415843	0.205064	0.274357	0.175862	0.146835	0.955939	0.30906	0.144799	0.336652	0.347173	0.133304	0.635418	1.58934	0.914537	0.170698	0.172083	0.388468	0.138152	0.12638	0.417261	0.093232	0.100786	0.114686	0.117655	0.384228	0.105593	0.290187	0.921124	0.487845	0.617814	0.146047	0.21515	0.215916	0.281966	0.220221	1.00634	0.070513	0.199438	0.081725	0.416445	0.316381	0.496452
ENSG00000143179	0.295862	0.196226	0.125488	0.380719	0.46091	0.170162	0.14212	0.087733	0.171597	0.126672	0.110596	0.295354	0.184228	0.291925	0.5877	0.186301	0.209374	0.472794	0.205589	0.221603	0.226266	0.174527	0.188267	0.099768	0.911957	0.590233	1.61508	1.29598	1.15535	0.771554	0.556458	0.158693	0.255208	0.608268	0.171972	0.11972	0.098349	0.753265	0.444365	0.567418	0.966983	0.281735	0.591203	0.145895	0.132702	0.236923	0.067487	0.562123	0.039271
ENSG00000132964	0.348037	0.183662	0.170084	0.15366	0.269905	0.236024	0.097979	0.228314	0.246166	0.256446	0.163388	0.243939	0.142879	0.272267	0.232082	0.066257	0.289358	0.141612	0.702088	0.483937	0.392378	0.441581	0.233092	0.156881	0.405568	0.181133	0.263398	0.356572	0.512138	1.52648	0.11923	0.119667	0.237956	0.116966	0.118492	0.298157	0.425517	0.17975	0.317341	0.157588	0.173574	0.407993	0.098769	0.125636	0.129622	0.207641	0.304186	0.314888	0.287006
ENSG00000104549	1.31722	1.07976	1.04105	0.997892	1.05777	1.26016	0.882727	1.37885	1.27915	0.872565	1.02384	1.06081	0.908388	0.972067	0.762762	1.15609	0.99224	1.32528	0.725706	1.55519	1.2872	1.3884	0.974168	0.702672	2.02259	1.08967	1.71669	2.84049	6.24088	1.71434	1.09675	0.838028	0.654279	0.631004	0.961342	0.870035	0.595299	0.873052	0.408909	1.08401	0.619104	0.82306	0.417951	1.11376	0.455259	0.247039	0.422371	0.330309	0.376566
ENSG00000117448	1.34017	1.80456	1.49354	2.00787	1.5749	1.3733	0.993393	1.46161	1.74526	1.28203	1.75795	1.67502	2.30398	1.95275	1.95733	1.09287	1.57303	2.25219	1.0798	1.046	1.24483	1.7617	1.84704	11.8854	2.51315	3.81723	3.55202	3.64341	3.09066	2.10345	3.39088	3.65793	2.39071	2.78889	1.36352	2.56756	2.68402	1.78528	2.8809	2.14176	1.67934	0.868888	6.16367	1.97405	2.11194	3.97099	1.18152	2.02887	1.2413
ENSG00000130948	0.74925	0.268853	1.04093	0.803101	0.568369	0.374056	0.773122	1.39254	1.12306	0.800357	0.941904	0.705212	0.761844	0.800402	0.883782	0.984474	0.403745	0.31507	0.408041	0.763497	0.536508	0.479071	0.427996	1.24866	0.652414	0.586446	0.246695	0.187554	0.549791	0.974602	0.539448	0.631324	0.77172	0.178847	0.26567	0.714627	0.742345	0.890325	0.063512	0.25122	0.46799	0.349093	0.494278	0.354293	0.387839	0.14801	0.346324	0.043278	0.232354
ENSG00000104738	0.271673	0.390627	0.289803	0.23965	0.300327	0.284495	0.196862	0.27806	0.404291	0.208444	0.525944	0.313428	0.701062	0.253766	0.341904	0.35804	0.377418	0.185732	0.543561	0.488382	0.254917	0.353082	0.260803	0.312979	0.517626	0.957494	1.70245	1.70394	1.04784	1.5869	0.272165	0.482441	0.130244	0.894411	0.487302	0.167625	0.220624	0.457204	0.297397	0.219796	0.179372	0.568161	0.160974	0.155042	0.204507	0.100892	0.144357	0.160802	0.186783
ENSG00000169679	0.146765	0.178597	0.058123	0.053548	0.1072	0.037536	0.115587	0.064881	0.182338	0.097122	0.093147	0.096431	0.38922	0.152322	0.094513	0.11692	0.081036	0.12873	0.441362	0.376692	0.205816	0.157882	0.085653	0.059041	0.375263	0.630294	0.366616	0.657168	0.808644	0.518782	0.149365	0.344051	0.113723	0.284327	0.253465	0.126166	0.164354	0.116791	0.138818	0.367307	0.148591	0.400201	0.183154	0.112653	0.119355	0.083766	0.108638	0.049745	0.164393
ENSG00000187446	1.0756	1.31764	1.308	1.3395	1.10353	2.02493	0.922261	2.03574	1.10992	1.16526	1.26773	1.51999	0.830722	1.33364	1.86973	1.57291	1.5531	1.14309	0.913517	0.46346	1.18702	1.77861	1.39273	2.10765	0.371665	0.53944	0.765139	0.808011	1.35452	0.761471	1.75214	1.61637	0.893673	0.829307	0.93489	1.25337	1.51219	1.37572	1.95931	1.54671	2.13916	0.36155	1.91054	1.05942	0.739229	2.04513	0.640141	1.30171	0.547505
ENSG00000174943	1.41489	0.767135	1.46258	0.866758	1.07657	0.766879	0.405665	0.532473	0.570407	1.60381	0.760808	0.672994	0.505649	1.24975	0.664724	0.614921	0.716659	0.515656	0.220013	0.478964	0.208468	0.985821	0.95519	0.109648	0.520356	0.571982	0.384015	0.366386	0.396631	0.574047	0.142619	0.347142	0.253349	0.418052	0.131321	0.465431	0.242461	0.16985	0.239544	0.145479	0.073238	0.576696	0.209843	0.215622	0.378598	0.286304	0.43735	0.255194	0.411201
ENSG00000132205	0.29936	0.719095	0.163973	0.092637	0.105329	0.510685	0.413624	0.218248	0.174438	0.030517	0.440045	0.308937	1.90239	0.698013	0.091961	0.368598	0.418939	0.164396	1.1632	0.994935	0.463661	0.190001	0.149612	0.214477	0.621177	0.180789	0.186627	0.219995	0.30264	0.261854	0.162228	0.394146	0.336261	0.082978	0.783315	0.249285	0.878757	0.724758	0.271849	0.639731	0.117913	0.691804	0.352467	0.14244	0.08727	0.334887	0.081314	0.124861	0.051707
ENSG00000054793	4.45712	3.44161	3.85301	4.99885	4.4938	5.27652	1.05765	3.65685	3.1848	5.603	3.38616	4.01955	0.415305	5.29596	2.55556	4.67364	4.78473	2.96025	1.5939	0.151588	0.880873	6.96352	4.20335	0.361116	0.030983	0.047177	0.045292	0.034349	0.05011	1.82313	0.719631	0.133466	1.00417	0.309173	0.463157	1.13708	1.00769	0.359079	0.015164	0.089368	0.200916	0.418758	0.053016	0.474746	0.247693	0.069746	0.029299	0.214651	0.038289
ENSG00000101898	0.704471	0.186295	0.348192	1.01962	0.546199	0.743707	0.323895	0.717399	0.450697	0.342295	0.4631	0.837678	0.262258	0.454549	0.316282	0.612873	0.556737	0.46071	0.766929	0.129305	0.429721	0.643069	1.04472	0.678855	1.0171	2.61473	1.97067	1.25536	4.50733	1.42226	0.726089	0.89955	0.535698	1.26271	0.062417	1.32676	0.859836	0.702008	1.2542	1.01818	1.6769	0.150325	0.307365	0.742194	0.806735	1.22189	0.901036	1.16106	0.83713
ENSG00000171989	0.205904	0.297808	0.173914	0.21309	0.277166	0.279666	0.318395	0.386425	0.714617	0.161992	0.30606	0.179727	0.776757	0.313475	0.269079	0.431942	0.331309	0.278818	0.644133	0.894692	0.459062	0.387022	0.154502	0.295448	0.122407	0.399114	0.322502	0.197641	0.150612	0.23707	0.278938	0.388756	0.254613	0.177441	0.922133	0.31978	0.45786	0.34953	0.172076	0.275096	0.06982	0.857508	0.09454	0.165054	0.16376	0.076401	0.141229	0.168139	0.214028
ENSG00000130383	0.126981	0.13518	0.22006	0.072786	0.145466	0.11541	0.127098	0.176473	0.168206	0.108682	0.154857	0.144567	0.190118	0.098142	0.155409	0.122575	0.196626	0.117997	0.250576	0.226182	0.1291	0.075745	0.068298	0.771778	0.189959	0.090291	0.101826	0.098957	0.057301	0.118873	0.514184	0.210441	0.088966	0.099245	0.207001	0.180687	0.240173	0.144924	0.03736	0.165228	0.06357	0.235815	0.169783	0.094635	0.088245	0.047651	0.047537	0.030842	0.07167
ENSG00000078328	3.2051	2.32013	5.39315	0.773692	5.28822	4.44573	0.440399	4.48871	4.49295	6.45738	5.22954	2.06557	0.759509	2.56162	1.26917	6.61246	6.82524	0.489159	1.42448	1.63463	2.01524	2.60992	6.35078	0.438713	0.328873	0.246906	0.201082	0.196278	0.234695	0.266318	0.220347	0.326658	0.30726	0.138999	1.34579	0.300267	0.845975	1.27187	0.404587	0.596753	0.213122	2.17376	0.220197	0.218449	0.224079	0.282711	0.236699	0.242757	0.336423
ENSG00000164733	2.83235	2.53502	2.19618	2.95293	2.03569	2.77992	2.30334	2.56344	1.8124	2.78329	2.10584	2.11165	1.64704	2.68065	2.5057	2.01448	2.22055	2.69723	1.88364	1.72602	1.81284	1.98392	3.73609	10.0307	0.415282	0.260939	0.282511	0.488787	1.22726	3.00424	3.54685	2.57758	15.8851	2.41742	1.3801	2.118	2.51867	2.08303	4.69621	2.88851	4.90846	1.24205	6.13554	5.56202	6.06771	6.99768	0.599401	0.759985	0.913545
ENSG00000132676	0.182915	0.165236	0.090377	0.369201	0.130306	0.068165	0.2291	0.140668	0.13449	0.172699	0.076292	0.220477	0.139941	0.383276	0.098765	0.100204	0.126618	0.199138	0.117131	0.152699	0.097681	0.148364	0.128073	0.129288	0.815454	2.01898	1.51518	1.99604	3.56968	0.121614	0.100329	0.329461	0.189918	1.20341	0.12051	0.60194	0.106489	0.129476	1.71702	0.117509	1.11859	0.248517	0.141811	0.268232	1.12553	2.01891	1.93507	2.36067	1.86898
ENSG00000059691	0.158626	0.097515	0.638657	0.474459	0.142794	0.218908	0.485408	0.170607	0.147362	0.694997	1.1582	0.59329	0.13256	0.151797	0.060067	0.334832	0.441778	0.842118	0.198966	0.211823	0.162249	0.082637	0.441269	0.098563	0.343349	0.05923	0.199155	0.15048	0.121169	0.140241	0.057804	0.12247	0.028257	0.236509	0.232659	0.071726	0.046864	0.101812	0.192075	0.486919	0.042966	0.223989	0.051932	0.07491	0.08342	0.354054	0.138266	0.165403	0.125013
ENSG00000185721	1.62594	2.08609	2.90446	2.07282	2.24259	1.32746	1.88794	1.89689	1.14179	2.07708	2.28666	2.22655	0.646607	1.96894	1.88472	2.65736	2.2064	1.98836	2.42829	1.18109	0.920976	2.1977	1.71722	2.74807	0.968843	2.26417	2.65711	2.79314	3.35141	1.45043	2.48036	1.74326	1.27976	2.19516	1.15652	2.99106	2.50756	2.75411	1.15355	1.32108	1.49649	2.94738	1.44369	1.2895	1.60757	1.32411	1.43599	1.30184	1.43503
ENSG00000002822	0.083461	0.088541	0.120563	0.060288	0.048598	0.037436	0.046891	0.184318	0.035154	0.153388	0.134096	0.028738	0.286285	0.243464	0.035509	0.121683	0.279038	0.265097	0.034337	0.04112	0.028973	0.036692	0.31634	0.038076	0.729108	0.146009	0.015418	0.014721	0.229316	0.604835	0.019215	0.35016	0.230074	0.638505	0.033875	0.018811	0.029263	0.076815	0.376018	0.218474	0.146964	0.15986	1.10586	0.897511	0.307242	1.12232	1.38069	1.35059	1.29627
ENSG00000167580	0.904277	1.27499	0.416864	0.510485	0.743691	0.827887	1.14289	1.18913	1.09829	0.882303	1.42149	0.593963	1.28485	1.24223	1.67188	0.256016	0.53925	1.00236	2.11472	0.856739	2.41451	1.23349	0.549898	5.45325	0.959955	0.508276	0.880456	0.852991	1.05174	1.05989	1.13985	0.954964	1.21313	1.0998	0.31915	1.1812	1.02727	1.33001	0.505899	1.12443	0.546354	1.01183	1.04743	1.15931	1.02773	0.570213	0.62582	0.543717	0.739279
ENSG00000153561	0.152579	0.301637	0.269307	0.208863	0.126143	0.191582	0.14241	0.205622	0.342839	0.226329	0.360356	0.147396	0.774309	0.227064	0.14735	0.187985	0.230827	0.295811	0.506827	0.535448	0.434182	0.2243	0.115033	0.228875	0.472867	0.308891	0.151936	0.399644	0.297261	0.143858	0.270433	0.292807	0.117045	0.541112	0.215145	0.10926	0.496254	0.351566	0.338768	0.266057	0.089228	0.431791	0.190328	0.158301	0.299798	0.43498	0.439983	0.592467	0.446709
ENSG00000173559	0.010195	0.026084	0.04496	0.016665	0.116365	0.012312	0.093492	0.023951	0.047138	0.016009	0.036531	0.06163	0.114634	0.017135	0.021688	0.053788	0.050169	0.09466	0.100049	0.128917	0.03394	0.015474	0.005705	0.027593	0.086599	0.043389	0.014455	0.034621	0.101352	0.018935	0.058276	0.023502	0.010559	0.015705	0.05348	0.035863	0.026182	0.071619	0.292507	0.0249	0.035887	0.043368	0.053233	0.015233	0.014887	0.159723	0.058928	0.071136	0.015054
ENSG00000140307	1.04041	1.09145	0.6237	1.17647	1.15658	0.741205	1.1963	1.06868	1.15848	0.712006	1.17145	1.1923	1.19289	1.00781	0.986694	0.785887	1.20693	0.928973	0.73416	0.755606	1.10364	0.762238	1.62571	1.15902	0.878943	2.34991	1.92248	1.47236	1.94012	1.36407	1.19025	0.896747	1.02113	1.60165	0.841841	1.51083	1.69239	0.548659	1.85394	2.12164	1.85804	0.228756	0.221606	0.697122	1.00617	1.71703	1.39452	1.45555	1.35878
ENSG00000132467	0.060872	0.062577	0.103053	0.101337	0.054988	0.055453	0.041391	0.095196	0.100579	0.046426	0.044996	0.061069	0.069142	0.058553	0.053901	0.04405	0.049692	0.045945	0.098655	0.067514	0.056658	0.056952	0.038189	0.05386	0.072124	0.862967	1.15767	0.815371	0.086913	0.086977	0.060796	0.217125	0.036734	0.218226	0.081301	0.051158	0.098129	0.108552	0.656438	0.127742	0.854197	0.159168	0.032309	0.025284	0.149386	0.570213	0.654461	0.908351	0.53016
ENSG00000131781	0.199457	0.236727	0.279977	0.144347	0.270099	0.265452	0.088355	0.319475	0.378259	0.153588	0.35618	0.187304	0.479777	0.261702	0.276574	0.151626	0.160972	0.121534	0.456061	0.71218	0.34179	0.197579	0.099722	0.617343	0.131676	0.064568	0.138605	0.044299	0.210206	0.170259	0.543858	0.137132	0.171254	0.141226	0.622876	0.315385	0.306817	0.299818	0.432607	0.31816	0.063473	0.514067	1.05426	0.250329	0.187117	0.278052	0.118843	0.181446	0.149885
ENSG00000058335	0.163474	0.205558	0.100956	0.093801	0.055181	0.120214	0.182643	0.122271	0.189751	0.060985	0.112211	0.12225	0.249981	0.227064	0.617095	0.30225	0.222036	0.194732	0.333483	0.210962	0.120123	0.096995	0.349231	0.073741	0.141962	0.050965	0.045773	0.057111	0.088046	0.07089	0.117261	0.055198	0.049673	0.04899	0.108185	0.059069	0.097139	0.071479	0.092411	0.408978	0.036741	0.409108	0.057245	0.050725	0.049795	0.028351	0.027489	0.039672	0.058743
ENSG00000121064	0.996934	0.548236	0.833181	0.901987	0.663823	0.698864	0.835788	0.509477	0.643422	1.02759	0.367651	0.44623	0.768472	0.722086	0.763755	0.813008	0.772609	0.758284	1.21149	0.962151	1.42023	0.330707	0.446392	1.19697	1.05925	1.14259	0.885596	0.516047	0.448439	0.749232	1.62496	1.21823	2.41153	0.62866	1.48864	1.02492	2.4827	1.00407	5.83388	0.679128	0.989443	0.52364	0.248494	1.61254	1.42148	4.68043	0.544177	0.559635	0.359331
ENSG00000171735	1.21063	2.08191	2.12837	1.95874	2.68666	1.41895	0.086835	1.91312	2.06467	2.68173	2.35092	2.33858	0.128192	1.9947	1.31499	1.93555	2.08237	1.28835	0.441681	0.200654	0.271979	2.09129	1.26105	0.067355	0.044696	0.025138	0.027625	0.044435	0.043598	0.100062	0.049928	0.032774	0.045806	0.040082	0.101194	0.33068	0.067766	0.042691	0.012746	0.081182	0.03784	0.101114	0.13021	0.057635	0.037731	0.008785	0.018436	0.016167	0.080506
ENSG00000049860	1.43393	1.18884	1.55802	1.60302	1.60791	1.5821	1.8658	1.37423	2.00599	1.32346	1.3932	1.63842	2.2658	1.79938	0.900261	1.37073	1.36987	1.6719	1.71923	2.25721	2.03961	0.991803	1.20155	1.90149	1.01379	0.666681	1.42685	1.72806	3.84911	2.50478	2.63124	1.62812	4.47401	1.32811	1.73687	2.55191	3.65606	1.79231	8.01658	2.87495	3.95973	1.42798	1.10174	3.2637	3.27289	7.11462	1.90643	2.09328	1.53943
ENSG00000129515	0.116446	0.16416	0.240306	0.425567	0.189747	0.227716	0.288437	0.248794	0.196098	0.283662	0.140668	0.246858	0.390902	0.175554	0.095257	0.220704	0.105308	0.700758	0.331958	0.331404	0.234544	0.204518	0.159625	0.109166	0.237449	0.361234	0.150008	0.182375	0.105882	0.367612	0.218929	0.15934	0.141435	0.376915	0.263075	0.117962	0.329369	0.192951	1.14607	0.238258	0.470187	0.23906	0.099745	0.157673	0.194561	1.32437	1.63023	2.06443	1.5571
ENSG00000142949	1.74808	0.449126	0.976818	0.955699	0.802293	1.24669	0.672152	0.971631	0.842597	1.23464	0.811892	0.686764	0.980744	0.906085	0.575651	0.854115	0.845108	0.94026	0.728088	0.640045	0.620514	1.34479	1.54398	1.1011	0.213577	0.092289	0.152685	0.26652	0.494303	1.02479	1.5135	1.20429	1.48623	1.50633	0.912571	0.758167	1.12071	1.04587	0.124973	0.986402	1.43538	0.184927	1.28157	1.74262	0.293125	0.045521	0.046308	0.098247	0.095887
ENSG00000155463	0.853101	0.641921	0.792051	0.791644	0.497988	0.394125	0.831591	0.496287	0.479282	0.712206	0.941069	0.579257	0.430971	0.761559	0.743821	0.775739	0.644415	0.947792	0.905411	1.30358	1.50899	0.695475	0.74777	7.02519	2.02543	1.52362	1.42861	0.733998	0.886687	2.02079	1.388	1.30394	0.996068	1.7144	0.907429	0.665228	1.3331	0.444671	6.03024	1.07711	1.23943	0.745629	1.06819	2.48453	2.18432	7.46894	1.5397	1.83598	1.77375
ENSG00000116260	0.627607	0.853462	0.706964	0.609494	0.28675	0.383465	1.07661	0.797148	0.891807	0.511692	1.11665	1.01583	1.21631	0.145174	0.248135	0.667753	0.698072	1.20188	0.749934	0.412366	0.935048	0.534428	0.305745	0.475343	0.305509	0.16667	0.110499	0.53404	1.01833	1.36977	1.81916	0.359648	0.59132	0.348787	0.757945	0.944926	0.464241	0.675748	1.96294	3.12038	5.54532	1.50156	0.428034	2.57428	0.404522	1.91775	0.611335	0.739465	0.2245
ENSG00000134255	0.326148	0.500256	0.473316	0.430101	0.591603	0.424504	0.684405	0.451075	0.416076	0.621455	0.293809	0.680066	0.762748	0.446665	0.449067	0.164094	0.554157	0.772886	0.510356	0.460821	0.844266	0.700978	0.589251	0.515226	1.03919	0.922886	3.2353	0.953584	0.673508	0.10622	0.463059	1.05415	0.218027	0.905487	0.330682	0.715331	0.651477	0.63699	0.630066	0.421257	0.185536	0.469584	0.444514	0.445222	1.19278	0.746707	0.689357	0.644451	0.633574
ENSG00000155511	1.02107	0.883554	0.523201	0.658876	0.876659	0.81007	0.079888	0.788687	0.792426	0.462414	0.683401	0.410756	0.896438	0.869047	1.15998	0.813964	0.864061	0.14457	0.302893	0.732574	0.366486	1.78483	0.594025	0.213874	0.154024	0.183544	0.147117	0.118176	0.243754	0.221983	0.17412	0.083767	0.102024	0.036566	0.776829	0.429392	0.211439	0.161775	0.126255	0.261623	0.070064	0.166165	0.167452	0.227087	0.142584	0.025423	0.085429	0.074494	0.059725
ENSG00000111229	1.38985	0.811944	0.89784	1.33417	0.979809	1.23948	1.27387	0.952916	1.02381	1.13024	0.958054	1.03705	0.936356	1.10168	0.640431	1.22238	1.49859	1.14208	0.801789	0.718987	1.04036	1.17016	1.05206	0.725485	1.80944	2.67224	2.42519	1.73134	2.23512	1.12131	1.4495	2.80517	1.45926	1.71815	0.795136	1.48973	1.17182	0.749193	8.78774	2.72879	3.63968	0.31626	0.402448	0.780513	1.70459	9.24639	2.04996	6.84695	1.9269
ENSG00000164082	0.430599	0.104335	0.219057	0.099009	0.289848	0.360343	0.068889	0.13711	0.148161	0.423241	0.088766	0.099911	0.145364	0.075268	0.170633	0.25638	0.089349	0.049092	0.356273	0.505664	0.074226	0.168465	0.521955	0.13206	0.154405	0.074726	0.27175	0.121311	0.081534	0.300493	0.10474	0.102633	0.24212	0.071726	0.144295	0.112336	0.243781	0.124702	0.13076	0.208923	0.067867	0.342865	0.339999	0.072398	0.112424	0.018368	0.048722	0.162419	0.028144
ENSG00000196305	2.31392	1.87599	1.94014	2.39337	2.09931	2.81678	1.86667	2.33643	1.61788	1.80853	1.77065	1.85924	1.02644	2.21136	1.16424	2.6539	1.94829	1.94304	1.23345	0.484159	1.54762	2.12192	1.28865	0.881161	5.42628	8.03737	10.5729	5.14766	13.6774	4.55328	2.01966	3.06132	2.12688	1.7151	1.36511	2.70293	3.16586	1.42831	0.903014	4.86544	5.0351	0.816063	0.325471	0.775016	2.67354	0.508719	2.24749	1.81197	2.23813
ENSG00000115267	0.031685	0.062218	0.036844	0.034923	0.050728	0.038036	0.161803	0.066212	0.102976	0.073342	0.067939	0.059497	0.167508	0.041734	0.068147	0.077906	0.0818	0.159486	0.080005	0.166536	0.289547	0.053443	0.042031	0.058559	0.150342	0.366055	0.269822	0.062973	0.073041	0.137777	0.135453	0.079347	0.241376	0.076414	0.099032	0.403461	0.065126	0.10462	0.225479	0.032916	0.015624	0.091272	0.049113	0.021829	0.412223	0.329297	0.404594	0.254945	0.369476
ENSG00000116745	0.058473	0.033382	0.130595	0.078546	0.181711	0.036735	0.077138	0.10318	0.264897	0.099357	0.313189	0.082286	0.469534	0.070222	0.120134	0.228895	0.207558	0.14992	0.126979	0.219491	0.288167	0.140547	0.073234	0.088441	0.043427	0.070938	0.055892	0.023444	0.01642	0.073892	0.139233	0.102849	0.089828	0.062819	0.639453	0.052916	0.078547	0.188878	0.089664	0.094143	0.0083	0.319105	0.01236	0.067058	0.09728	0.068681	0.078351	0.046263	0.089669
ENSG00000108839	0.154228	0.345908	0.113085	0.109792	0.291009	0.320405	0.235323	0.153511	0.572404	0.336092	0.245027	0.136732	0.458236	0.071799	0.353704	0.354764	0.46261	0.133556	0.232083	0.583514	0.381157	0.293856	0.266042	0.326414	0.26767	0.102275	0.150651	0.124309	0.155991	0.097137	0.247122	0.352748	0.229776	0.315737	0.329529	0.399066	0.57227	1.44348	0.08373	0.094996	0.102289	0.362549	0.306606	0.210126	0.214325	0.233729	0.171516	0.332299	0.098505
ENSG00000136925	0.936129	1.18274	0.680152	0.764788	1.02234	0.828254	0.59757	0.796859	0.792796	0.910386	0.862456	0.322184	1.74055	1.0542	1.45965	0.751939	0.787931	1.20771	1.11016	1.22419	1.15058	1.70459	0.820209	0.557679	0.568439	0.413232	0.372398	0.528951	1.31116	0.768988	0.51892	0.560314	0.90329	0.389573	0.645363	1.41355	0.609527	0.917709	0.179841	0.500222	0.227037	1.42416	0.51354	0.478987	0.459879	0.177825	0.36893	0.346725	0.395548
ENSG00000198691	0.175918	0.075499	0.236749	0.075482	0.189553	0.11611	0.301462	0.210612	0.463037	0.093653	0.296816	0.303324	0.363185	0.198681	0.194234	0.270851	0.314108	0.271013	0.528484	0.157423	0.342434	0.092687	0.118642	0.18833	0.360364	0.214192	0.133948	0.074967	0.299526	0.149939	0.175143	0.217772	0.12924	0.133139	0.429714	0.21852	0.346971	0.135655	0.158231	0.37248	0.088862	0.610836	0.247627	0.100823	0.099077	0.042061	0.119172	0.024127	0.071343
ENSG00000148450	1.87163	1.42557	1.78159	1.79043	1.64179	1.40103	0.934201	1.15259	1.70034	1.73189	1.47963	1.62411	0.794344	1.38262	1.11379	1.18397	1.32099	1.4406	0.981146	0.83579	1.32209	0.652002	2.26846	1.70346	0.568227	0.664787	0.397346	0.725547	0.672942	0.914257	1.16442	0.497211	3.16518	0.97147	1.19552	1.2081	0.938823	1.31253	1.01872	0.532967	1.21111	1.6595	3.67943	2.16039	0.593565	0.949157	0.276039	0.330434	0.344604
ENSG00000132600	0.380072	0.188329	0.403367	0.182272	0.299045	0.281367	0.163756	0.103267	0.123571	0.244189	0.234167	0.173328	0.196392	0.5582	0.296189	0.528141	0.415785	0.0968	0.219882	0.204988	0.320497	0.82613	0.33753	0.09308	0.08152	0.089878	0.056695	0.180876	0.160238	0.099292	0.314455	0.145972	0.131173	1.08281	0.389063	0.218695	0.083277	0.276647	0.084609	0.055088	0.03906	0.190617	0.049439	0.111188	0.060062	0.138161	0.287726	0.223481	0.192919
ENSG00000064601	0.907126	0.998358	0.519325	1.0725	0.353645	0.56854	1.44067	0.415236	0.472047	1.32025	0.265408	0.929281	0.287188	0.713098	0.798732	0.461521	0.2497	1.2706	0.757996	0.241885	0.996674	0.497178	1.23986	3.94986	0.159865	0.096593	0.108732	0.115586	0.22974	1.44066	1.6263	0.670782	1.01287	3.63332	0.498618	0.312836	0.597793	0.7843	2.9999	1.20212	2.60092	0.284042	0.890816	2.46592	1.77492	2.59697	1.11074	0.784858	1.21561
ENSG00000170430	0.304957	0.993692	0.374822	0.515019	0.306112	0.275061	0.579335	0.901803	0.517898	0.64837	0.695319	0.73395	1.02229	0.298127	0.456934	0.135425	0.612927	0.684268	0.203933	1.03522	0.304263	0.079925	0.587737	1.41109	0.55972	0.848848	1.03303	0.751854	0.107014	0.170105	0.673483	0.599413	0.788526	0.970884	0.81993	0.408735	0.166115	0.181435	0.229874	0.444282	0.882516	0.779616	3.42211	0.904735	0.690717	0.487955	0.740384	1.10907	0.681681
ENSG00000129354	0.519307	0.405254	0.419691	0.176329	0.272906	0.233922	0.18315	0.305547	0.39153	0.164944	0.385416	0.321454	0.63674	0.278312	0.430728	0.32837	0.248172	0.278818	0.5182	0.478741	0.362577	0.341715	0.17872	2.44931	0.639335	0.186815	0.464801	0.172697	0.513129	0.676264	1.12512	0.602	1.4464	0.457666	0.439083	1.12837	0.715943	0.671886	0.10329	0.377682	0.349344	0.417874	0.289097	0.650479	0.29197	0.075602	0.144357	0.098993	0.088851
ENSG00000115194	0.227594	0.09919	0.21395	0.079648	0.116559	0.145338	0.089006	0.143619	0.128187	0.141681	0.147907	0.072968	0.207276	0.094926	0.125875	0.213605	0.146877	0.073638	0.158179	0.207433	0.161421	0.123317	0.669122	0.08314	0.16177	0.076792	0.065528	0.07524	0.084649	0.130234	0.1123	0.104789	0.106188	0.08579	0.192297	0.102316	0.102969	0.117961	0.046151	0.154859	0.067623	0.202766	0.169674	0.084176	0.102157	0.062558	0.056953	0.042035	0.067743
ENSG00000143995	0.462484	1.7299	0.442947	0.704092	0.91911	0.809269	0.580927	0.874555	1.38414	0.510992	0.751675	0.4661	0.87226	0.99183	2.01145	0.586571	0.690332	0.494068	0.554367	1.26916	0.874343	0.567451	0.338578	0.602703	1.35333	0.619848	1.14064	0.288965	0.371152	0.405174	1.882	0.942673	0.393222	0.573108	0.827137	0.299388	1.57864	1.17456	0.203283	0.661391	1.14715	0.690959	0.36938	0.54416	0.685327	0.141621	0.146826	0.200225	0.170502
ENSG00000160211	0.707569	0.424877	0.349104	0.39138	0.258094	0.166759	0.196826	0.250703	0.137775	0.524399	0.102132	0.180962	0.096181	0.129511	0.238567	0.180658	0.198767	0.444976	0.333091	0.228493	0.405163	0.114862	0.420079	0.219417	0.407092	0.215225	0.671344	0.379471	0.482695	1.31512	0.535825	0.456244	1.20406	0.817587	0.368161	1.04003	0.147853	0.72532	1.03663	2.48286	1.71621	0.383772	0.132378	1.24725	0.356267	1.36164	0.682114	1.39586	0.575977
ENSG00000197959	4.10078	4.37882	3.20386	5.89533	4.40067	4.51019	0.685852	4.14133	3.35249	4.37359	2.66756	6.60331	1.30203	4.1659	4.45506	4.15951	4.22312	2.82493	1.37097	1.23504	1.3553	3.56057	2.53712	0.216284	0.305509	0.289607	0.320575	0.295235	0.2279	0.182113	0.400845	0.385522	0.310681	0.242369	1.07839	1.30866	0.442679	0.474934	0.158231	0.260259	0.141593	1.19415	0.283838	0.217036	0.358834	0.109144	0.272253	0.1465	0.14563
ENSG00000182180	0.151429	0.196226	0.12029	0.237107	0.163802	0.079676	0.128371	0.142317	0.10919	0.226529	0.093556	0.353504	0.102734	0.166514	0.185304	0.155357	0.155669	0.174843	0.186765	0.156367	0.099152	0.181067	0.585176	0.670661	2.87936	1.60575	1.92313	1.30797	1.17687	1.25909	0.376747	0.392637	0.570499	1.18559	0.114312	0.58014	0.258303	0.292234	0.546116	0.578504	0.962589	0.261205	0.638148	0.7546	0.188144	0.476775	0.425334	0.689471	0.566486
ENSG00000186642	5.93673	0.158775	3.8116	1.42644	4.08623	4.736	0.976605	3.73452	2.71981	4.87398	4.16267	0.902115	0.487309	5.38237	0.259511	3.54737	3.99741	0.306007	1.04355	0.312122	0.615609	5.30312	5.29406	0.731992	0.157199	0.128791	0.074201	0.078239	0.129096	0.435192	0.392498	0.142738	0.63445	0.472316	1.09929	0.563615	0.268204	0.417357	0.032305	0.135587	0.05029	0.215454	1.00265	1.06681	1.03928	0.044723	0.088886	0.029847	0.077888
ENSG00000070770	0.552542	0.60148	0.944078	0.752984	0.714164	0.675442	0.949976	0.600421	0.340442	0.714107	0.476799	0.680178	0.39286	0.709471	0.436629	0.468073	0.750344	0.552978	0.982802	0.236217	0.671991	0.816479	0.931671	0.673673	2.40776	1.30513	1.30029	1.21474	2.67563	1.03171	0.624814	0.603725	0.639655	0.724296	0.937845	0.678588	0.774248	0.695689	0.413817	0.732852	0.739946	0.269355	0.703307	0.973206	0.825216	0.586718	0.709438	0.623558	0.762842
ENSG00000156110	0.5341	0.335678	0.42945	0.441191	0.420298	0.508533	0.641205	0.482315	0.357841	0.404381	0.494954	0.488496	0.681781	0.714622	0.427007	0.524501	0.445457	0.503383	0.663088	0.49644	0.413257	0.564101	0.443073	0.511129	0.401251	0.940276	1.34092	0.871392	0.903249	0.626849	0.459436	0.693637	0.670217	0.451337	0.812362	0.741964	0.716163	0.599073	0.584904	0.755108	0.896919	0.248787	1.00525	0.617107	0.368588	0.818982	0.507306	0.426815	0.544069
ENSG00000157349	0.094856	0.278664	0.194342	0.119718	0.233989	0.137431	0.146462	0.223802	0.119399	0.106661	0.229879	0.215874	0.380056	0.141705	0.184985	0.120045	0.40556	0.18806	0.23034	0.107912	0.126562	0.249985	0.287465	0.280506	0.145263	0.544089	0.241234	0.063245	0.6636	0.435808	0.245862	0.315878	0.135932	0.706481	0.18336	0.262118	0.122991	0.253195	0.609848	0.378961	0.48044	0.279582	0.575266	0.482913	0.129108	0.556104	0.995518	1.15484	0.900945
ENSG00000138074	0.800026	0.692055	0.689545	0.89243	0.74069	0.478255	0.580782	0.363255	0.262145	1.19238	0.704786	0.99877	1.01793	0.509949	1.09354	0.657105	0.43614	0.539635	1.82616	0.899193	0.950593	0.737989	0.909899	0.706327	0.200879	0.922197	0.474438	1.30443	1.54689	1.07959	0.608277	1.28335	0.624634	0.993855	1.14196	0.39221	0.871497	0.563685	0.323274	0.206877	0.311993	0.502571	0.741904	0.645297	0.561865	0.339679	0.628125	0.271361	0.753024
ENSG00000107295	4.7147	5.52399	5.21249	2.26091	3.69348	3.98609	0.345459	3.4143	2.42508	5.4383	5.11705	3.661	0.551254	2.48362	5.09389	4.23259	5.07533	1.79211	0.781309	0.74377	1.00192	1.80716	4.54111	0.707291	0.106916	0.162882	0.148081	0.029714	0.397763	0.058036	0.13183	0.056491	0.203155	0.031175	0.116474	1.32553	0.256323	0.0851	0.156692	0.140533	0.020262	0.255207	0.181925	0.105063	0.209192	0.124052	0.027653	0.055715	0.159703
ENSG00000154889	1.06554	0.357018	0.412708	0.810138	0.723803	0.664961	0.192422	0.444629	0.614013	0.389894	0.472376	0.893615	0.390073	2.0036	0.358412	0.491437	0.406775	0.263946	0.234598	0.388559	0.253347	0.962404	0.721299	0.302161	0.187057	0.386274	0.294189	0.175754	0.163554	0.294996	0.312418	0.251069	0.807244	0.32682	0.235522	0.761767	0.205844	0.207615	0.269965	0.172158	0.130991	0.546246	0.139038	0.397996	0.444381	0.320398	0.663773	0.648182	0.746993
ENSG00000088325	0.374925	0.373068	0.450607	0.34212	0.224501	0.291277	0.247191	0.222587	0.384562	0.307375	0.551087	0.150764	1.48256	0.379072	0.222301	0.847046	0.443211	0.434402	1.03387	1.84634	1.57779	0.599836	0.608578	0.225682	1.61516	3.28726	2.60603	5.95785	3.40519	4.02464	0.310753	1.56753	0.497923	3.97753	1.37577	0.138355	0.489103	0.738801	0.628967	3.3409	0.926458	1.23305	0.474654	0.365286	0.644002	0.28484	0.259414	0.432039	0.300097
ENSG00000014138	0.109149	0.329755	0.068763	0.139446	0.126917	0.245533	0.104926	0.189177	0.082913	0.083648	0.119283	0.136507	0.103111	0.435522	0.218474	0.528687	0.143341	0.179627	0.315051	0.099077	0.209158	0.144216	0.1637	0.13459	0.215863	0.596088	0.639222	0.78702	0.118338	0.845446	0.177663	0.119883	0.15021	0.507241	0.329529	0.335427	0.093068	0.150681	0.327669	0.225808	0.087641	0.278736	0.366995	0.095169	0.151183	0.295488	0.381549	0.24624	0.356713
ENSG00000129667	0.134487	0.07502	0.059005	0.131787	0.0531	0.066463	0.315284	0.087039	0.092945	0.078045	0.073675	0.161092	0.308616	0.149221	0.051775	0.19563	0.139137	0.251565	0.114386	0.126499	0.121779	0.058309	0.041857	0.051752	0.826247	0.28117	0.338724	0.066108	0.098662	0.767705	0.192075	0.35706	0.202634	0.305306	0.301924	0.05819	0.131682	0.158335	0.750497	0.605707	0.084468	0.18658	0.070255	0.115506	0.631425	0.604553	0.445909	1.0112	0.376839
[truncated: 9,702 more rows]
[truncated: 38 more columns]
