# Supplementary material for: Evolutionary rate and gene expression across different brain regions
Source: Genome Biol. 2008 Sep 23;9(9):R142. doi: 10.1186/gb-2008-9-9-r142 (PMC2592720; doi:10.1186/gb-2008-9-9-r142)
Supplement: Additional data file 2 — Presented is a table listing the GO enrichments for the genes that are over-expressed in the cortical regions. [file gb-2008-9-9-r142-S2.xls]

## Sheet: Cortical
GO enrichments for the genes that are over-expressed in the cortical regions
ENSG00000162975					OVERREPRESENTED ATTRIBUTES
ENSG00000009709
ENSG00000145990					Rank	N	X	LOD	P	P-adj	GO Attribute
ENSG00000105401					1	110	699	0.685	1.6e-35	<0.001	GO:0007399:	nervous system development
ENSG00000176678					2	58	263	0.854	7.1e-27	<0.001	GO:0045202:	synapse
ENSG00000125820					3	504	8657	0.254	5.8e-23	<0.001	GO:0005515:	protein binding
ENSG00000182473					4	147	1604	0.419	2.1e-21	<0.001	GO:0048731:	system development
ENSG00000213923					5	51	268	0.771	9.4e-21	<0.001	GO:0007268:	synaptic transmission
ENSG00000100413					6	305	4599	0.286	1.6e-20	<0.001	GO:0051179:	localization
ENSG00000138944					7	54	305	0.734	2.2e-20	<0.001	GO:0019226:	transmission of nerve impulse
ENSG00000165023					8	166	1975	0.38	2.9e-20	<0.001	GO:0048856:	anatomical structure development
ENSG00000111664					9	255	3649	0.303	7.4e-20	<0.001	GO:0032501:	multicellular organismal process
ENSG00000180875					10	346	5519	0.263	1.6e-19	<0.001	GO:0007154:	cell communication
ENSG00000167074					11	198	2595	0.337	2.4e-19	<0.001	GO:0005886:	plasma membrane
ENSG00000105576					12	181	2288	0.352	2.7e-19	<0.001	GO:0007275:	multicellular organismal development
ENSG00000178531					13	38	171	0.854	3.4e-18	<0.001	GO:0044456:	synapse part
ENSG00000170214					14	61	426	0.624	4.3e-18	<0.001	GO:0030054:	cell junction
ENSG00000104888					15	277	4241	0.272	1.3e-17	<0.001	GO:0051234:	establishment of localization
ENSG00000182093					16	75	622	0.54	1.4e-17	<0.001	GO:0007267:	cell-cell signaling
ENSG00000129625					17	528	9756	0.213	2.9e-17	<0.001	GO:0016020:	membrane
ENSG00000165169					18	271	4158	0.27	4.2e-17	<0.001	GO:0006810:	transport
ENSG00000172318					19	34	159	0.832	6.8e-16	<0.001	GO:0045211:	postsynaptic membrane
ENSG00000074317					20	169	2254	0.323	7.7e-16	<0.001	GO:0044459:	plasma membrane part
ENSG00000158560					21	222	3332	0.272	6.1e-15	<0.001	GO:0032502:	developmental process
ENSG00000181751					22	410	7498	0.197	2.6e-13	<0.001	GO:0044425:	membrane part
ENSG00000104490					23	980	21601	0.191	3e-13	<0.001	GO:0044464:	cell part
ENSG00000100554					24	980	21602	0.191	3e-13	<0.001	GO:0005623:	cell
ENSG00000171385					25	128	1666	0.327	6.6e-13	<0.001	GO:0006793:	phosphorus metabolic process
ENSG00000065609					26	128	1666	0.327	6.6e-13	<0.001	GO:0006796:	phosphate metabolic process
ENSG00000104671					27	297	5114	0.213	2.6e-12	<0.001	GO:0007165:	signal transduction
ENSG00000197872					28	36	235	0.655	4.1e-12	<0.001	GO:0048699:	generation of neurons
ENSG00000166913					29	136	1877	0.3	8.1e-12	<0.001	GO:0022892:	substrate-specific transporter activity
ENSG00000006116					30	206	3273	0.241	1.5e-11	<0.001	GO:0016043:	cellular component organization and biogenesis
ENSG00000177807					31	117	1549	0.317	2e-11	<0.001	GO:0022891:	substrate-specific transmembrane transporter activity
ENSG00000139433					32	123	1661	0.308	2.2e-11	<0.001	GO:0022857:	transmembrane transporter activity
ENSG00000160785					33	36	250	0.623	2.6e-11	<0.001	GO:0022008:	neurogenesis
ENSG00000198369					34	144	2061	0.283	2.6e-11	<0.001	GO:0007242:	intracellular signaling cascade
ENSG00000123700					35	388	7258	0.18	3.9e-11	<0.001	GO:0005737:	cytoplasm
ENSG00000092964					36	161	2405	0.265	4.1e-11	<0.001	GO:0005215:	transporter activity
ENSG00000117152					37	60	592	0.451	4.1e-11	<0.001	GO:0008092:	cytoskeletal protein binding
ENSG00000121067					38	105	1359	0.326	6.5e-11	<0.001	GO:0015075:	ion transmembrane transporter activity
ENSG00000127588					39	18	68	0.952	1e-10	<0.001	GO:0015631:	tubulin binding
ENSG00000166173					40	32	213	0.644	1.1e-10	<0.001	GO:0030182:	neuron differentiation
ENSG00000075089					41	55	532	0.46	1.3e-10	<0.001	GO:0022836:	gated channel activity
ENSG00000059758					42	65	688	0.418	1.3e-10	<0.001	GO:0004674:	protein serine/threonine kinase activity
ENSG00000179295					43	916	20371	0.157	4.2e-10	<0.001	GO:0005488:	binding
ENSG00000108774					44	25	143	0.723	4.5e-10	<0.001	GO:0031175:	neurite development
ENSG00000172348					45	103	1372	0.312	4.9e-10	<0.001	GO:0016310:	phosphorylation
ENSG00000137726					46	59	618	0.422	6.2e-10	<0.001	GO:0016192:	vesicle-mediated transport
ENSG00000132535					47	26	163	0.675	1.6e-09	<0.001	GO:0048666:	neuron development
ENSG00000020426					48	106	1459	0.296	1.6e-09	<0.001	GO:0006811:	ion transport
ENSG00000111897					49	17	72	0.887	2.4e-09	<0.001	GO:0043005:	neuron projection
ENSG00000107105					50	40	354	0.502	3.4e-09	<0.001	GO:0031982:	vesicle
ENSG00000108924					51	63	717	0.382	4.3e-09	<0.001	GO:0022838:	substrate specific channel activity
ENSG00000127928					52	87	1139	0.318	5.1e-09	<0.001	GO:0006468:	protein amino acid phosphorylation
ENSG00000135617					53	63	724	0.377	6.3e-09	<0.001	GO:0015267:	channel activity
ENSG00000169740					54	63	724	0.377	6.3e-09	<0.001	GO:0022803:	passive transmembrane transporter activity
ENSG00000105711					55	86	1127	0.317	6.6e-09	<0.001	GO:0004672:	protein kinase activity
ENSG00000175826					56	39	348	0.498	6.8e-09	<0.001	GO:0031410:	cytoplasmic vesicle
ENSG00000167191					57	22	128	0.714	6.8e-09	<0.001	GO:0048667:	neuron morphogenesis during differentiation
ENSG00000154975					58	22	128	0.714	6.8e-09	<0.001	GO:0048812:	neurite morphogenesis
ENSG00000184602					59	26	175	0.638	7.4e-09	<0.001	GO:0015276:	ligand-gated ion channel activity
ENSG00000146221					60	26	175	0.638	7.4e-09	<0.001	GO:0022834:	ligand-gated channel activity
ENSG00000104415					61	14	51	0.975	7.4e-09	<0.001	GO:0008017:	microtubule binding
ENSG00000068305					62	98	1354	0.293	8.5e-09	<0.001	GO:0016773:	phosphotransferase activity, alcohol group as acceptor
ENSG00000146469					63	87	1152	0.312	8.7e-09	<0.001	GO:0048519:	negative regulation of biological process
ENSG00000124479					64	54	582	0.407	8.8e-09	<0.001	GO:0042578:	phosphoric ester hydrolase activity
ENSG00000128989					65	21	119	0.728	9.2e-09	<0.001	GO:0006887:	exocytosis
ENSG00000099972					66	84	1104	0.315	1.1e-08	<0.001	GO:0048523:	negative regulation of cellular process
ENSG00000196663					67	29	218	0.582	1.3e-08	<0.001	GO:0007417:	central nervous system development
ENSG00000154917					68	61	709	0.372	1.7e-08	<0.001	GO:0005216:	ion channel activity
ENSG00000158186					69	22	137	0.678	2.5e-08	<0.001	GO:0000904:	cellular morphogenesis during differentiation
ENSG00000125449					70	59	684	0.373	2.6e-08	<0.001	GO:0030695:	GTPase regulator activity
ENSG00000177283					71	22	141	0.664	4.2e-08	<0.001	GO:0005516:	calmodulin binding
ENSG00000175264					72	7	11	1.607	4.4e-08	<0.001	GO:0019894:	kinesin binding
ENSG00000171450					73	45	465	0.427	4.4e-08	<0.001	GO:0000902:	cell morphogenesis
ENSG00000171735					74	45	465	0.427	4.4e-08	<0.001	GO:0032989:	cellular structure morphogenesis
ENSG00000150967					75	135	2127	0.234	4.6e-08	<0.001	GO:0043687:	post-translational protein modification
ENSG00000157103					76	79	1051	0.309	5.2e-08	<0.001	GO:0050877:	neurological process
ENSG00000132639					77	27	206	0.575	5.7e-08	<0.001	GO:0030030:	cell projection organization and biogenesis
ENSG00000065559					78	27	206	0.575	5.7e-08	<0.001	GO:0032990:	cell part morphogenesis
ENSG00000087095					79	27	206	0.575	5.7e-08	<0.001	GO:0048858:	cell projection morphogenesis
ENSG00000015592					80	37	349	0.47	7e-08	<0.001	GO:0046903:	secretion
ENSG00000168490					81	20	122	0.689	7.4e-08	<0.001	GO:0007409:	axonogenesis
ENSG00000120693					82	109	1647	0.251	1.3e-07	<0.001	GO:0016301:	kinase activity
ENSG00000134245					83	338	6612	0.148	1.7e-07	<0.001	GO:0016021:	integral to membrane
ENSG00000198939					84	21	140	0.644	1.7e-07	<0.001	GO:0005230:	extracellular ligand-gated ion channel activity
ENSG00000198597					85	32	291	0.488	2.3e-07	<0.001	GO:0042995:	cell projection
ENSG00000106633					86	338	6639	0.146	2.5e-07	<0.001	GO:0031224:	intrinsic to membrane
ENSG00000158815					87	12	48	0.921	2.7e-07	<0.001	GO:0019897:	extrinsic to plasma membrane
ENSG00000130338					88	41	431	0.418	2.8e-07	<0.001	GO:0005083:	small GTPase regulator activity
ENSG00000104331					89	67	876	0.316	2.9e-07	<0.001	GO:0000267:	cell fraction
ENSG00000135472					90	72	968	0.303	3e-07	<0.001	GO:0007155:	cell adhesion
ENSG00000018625					91	72	968	0.303	3e-07	<0.001	GO:0022610:	biological adhesion
ENSG00000134108					92	92	1347	0.264	3.4e-07	0.001	GO:0005887:	integral to plasma membrane
ENSG00000171786					93	32	297	0.478	3.7e-07	0.001	GO:0032940:	secretion by cell
ENSG00000170775					94	29	254	0.506	3.8e-07	0.001	GO:0031988:	membrane-bound vesicle
ENSG00000121207					95	333	6569	0.143	4.9e-07	0.001	GO:0065007:	biological regulation
ENSG00000108861					96	92	1361	0.259	5.3e-07	0.001	GO:0031226:	intrinsic to plasma membrane
ENSG00000116667					97	26	217	0.53	6e-07	0.002	GO:0031420:	alkali metal ion binding
ENSG00000100784					98	10	35	1.001	7e-07	0.003	GO:0019717:	synaptosome
ENSG00000127688					99	94	1410	0.253	7.2e-07	0.004	GO:0005856:	cytoskeleton
ENSG00000109736					100	81	1160	0.273	7.3e-07	0.004	GO:0016788:	hydrolase activity, acting on ester bonds
ENSG00000139613					101	74	1033	0.285	8.6e-07	0.004	GO:0009653:	anatomical structure morphogenesis
ENSG00000125084					102	28	250	0.497	8.9e-07	0.004	GO:0016023:	cytoplasmic membrane-bound vesicle
ENSG00000163817					103	54	671	0.338	8.9e-07	0.004	GO:0005624:	membrane fraction
ENSG00000049089					104	10	36	0.984	9.3e-07	0.004	GO:0005834:	heterotrimeric G-protein complex
ENSG00000116273					105	16	97	0.694	1.3e-06	0.004	GO:0031402:	sodium ion binding
ENSG00000104524					106	14	76	0.752	1.6e-06	0.004	GO:0008021:	synaptic vesicle
ENSG00000102468					107	24	201	0.529	1.7e-06	0.004	GO:0007169:	transmembrane receptor protein tyrosine kinase signaling pathway
ENSG00000177370					108	20	149	0.587	2e-06	0.004	GO:0008081:	phosphoric diester hydrolase activity
ENSG00000152315					109	7	17	1.239	2.1e-06	0.004	GO:0030426:	growth cone
ENSG00000099991					110	7	17	1.239	2.1e-06	0.004	GO:0048489:	synaptic vesicle transport
ENSG00000006831					111	30	292	0.455	2.3e-06	0.004	GO:0007167:	enzyme linked receptor protein signaling pathway
ENSG00000110436					112	160	2825	0.181	3.1e-06	0.005	GO:0032559:	adenyl ribonucleotide binding
ENSG00000157036					113	159	2804	0.181	3.1e-06	0.005	GO:0005524:	ATP binding
ENSG00000105642					114	7	18	1.2	3.3e-06	0.005	GO:0030427:	site of polarized growth
ENSG00000198929					115	13	70	0.757	3.3e-06	0.005	GO:0001505:	regulation of neurotransmitter levels
ENSG00000178075					116	8	25	1.072	3.6e-06	0.005	GO:0031109:	microtubule polymerization or depolymerization
ENSG00000149313					117	149	2601	0.185	3.8e-06	0.005	GO:0006464:	protein modification process
ENSG00000067715					118	63	876	0.285	4.9e-06	0.005	GO:0008324:	cation transmembrane transporter activity
ENSG00000143156					119	9	34	0.957	5.1e-06	0.005	GO:0030424:	axon
ENSG00000070808					120	26	244	0.473	5.4e-06	0.005	GO:0045045:	secretory pathway
ENSG00000109466					121	10	43	0.882	5.5e-06	0.005	GO:0051261:	protein depolymerization
ENSG00000022355					122	153	2712	0.178	6.3e-06	0.005	GO:0043412:	biopolymer modification
ENSG00000084764					123	23	203	0.503	6.7e-06	0.005	GO:0005875:	microtubule associated complex
ENSG00000185129					124	52	684	0.311	7.2e-06	0.006	GO:0022804:	active transmembrane transporter activity
ENSG00000184226					125	7	20	1.13	7.6e-06	0.008	GO:0007026:	negative regulation of microtubule depolymerization
ENSG00000197771					126	7	20	1.13	7.6e-06	0.008	GO:0031114:	regulation of microtubule depolymerization
ENSG00000123983					127	10	45	0.857	8.5e-06	0.008	GO:0051129:	negative regulation of cell organization and biogenesis
ENSG00000104863					128	55	744	0.298	8.9e-06	0.008	GO:0009966:	regulation of signal transduction
ENSG00000167685					129	77	1162	0.248	9.1e-06	0.008	GO:0051641:	cellular localization
ENSG00000072071					130	16	112	0.62	9.2e-06	0.009	GO:0030136:	clathrin-coated vesicle
ENSG00000138107					131	190	3536	0.158	9.3e-06	0.009	GO:0032553:	ribonucleotide binding
ENSG00000109756					132	190	3536	0.158	9.3e-06	0.009	GO:0032555:	purine ribonucleotide binding
ENSG00000154162					133	30	314	0.419	9.7e-06	0.009	GO:0005543:	phospholipid binding
ENSG00000086300					134	12	66	0.747	9.9e-06	0.009	GO:0003001:	generation of a signal involved in cell-cell signaling
ENSG00000038382					135	7	21	1.099	1.1e-05	0.012	GO:0007019:	microtubule depolymerization
ENSG00000104381					136	7	21	1.099	1.1e-05	0.012	GO:0031111:	negative regulation of microtubule polymerization or depolymerization
ENSG00000169933					137	62	881	0.275	1.1e-05	0.012	GO:0006812:	cation transport
ENSG00000160685					138	4	5	1.862	1.2e-05	0.016	GO:0007274:	neuromuscular synaptic transmission
ENSG00000163013					139	108	1796	0.204	1.2e-05	0.016	GO:0030154:	cell differentiation
ENSG00000111540					140	108	1796	0.204	1.2e-05	0.016	GO:0048869:	cellular developmental process
ENSG00000115665					141	15	102	0.635	1.2e-05	0.016	GO:0019898:	extrinsic to membrane
ENSG00000174744					142	75	1137	0.245	1.4e-05	0.016	GO:0051649:	establishment of cellular localization
ENSG00000179912					143	7	22	1.07	1.5e-05	0.017	GO:0031110:	regulation of microtubule polymerization or depolymerization
ENSG00000112290					144	10	48	0.822	1.6e-05	0.017	GO:0004112:	cyclic-nucleotide phosphodiesterase activity
ENSG00000196090					145	851	19574	0.104	1.7e-05	0.017	GO:0009987:	cellular process
ENSG00000135457					146	24	230	0.463	1.7e-05	0.017	GO:0050793:	regulation of developmental process
ENSG00000157064					147	43	546	0.327	1.9e-05	0.018	GO:0015672:	monovalent inorganic cation transport
ENSG00000108587					148	161	2944	0.163	1.9e-05	0.018	GO:0030554:	adenyl nucleotide binding
ENSG00000168259					149	18	147	0.542	2.3e-05	0.023	GO:0030135:	coated vesicle
ENSG00000163113					150	298	6047	0.123	2.5e-05	0.023	GO:0050789:	regulation of biological process
ENSG00000175592					151	113	1931	0.192	2.5e-05	0.023	GO:0016772:	transferase activity, transferring phosphorus-containing groups
ENSG00000168280					152	81	1276	0.228	2.5e-05	0.023	GO:0030234:	enzyme regulator activity
ENSG00000019102					153	69	1040	0.247	2.5e-05	0.025	GO:0033036:	macromolecule localization
ENSG00000149927					154	78	1218	0.231	2.6e-05	0.025	GO:0048468:	cell development
ENSG00000106078					155	8	32	0.926	2.7e-05	0.027	GO:0015179:	L-amino acid transmembrane transporter activity
ENSG00000083642					156	24	238	0.446	3e-05	0.028	GO:0035091:	phosphoinositide binding
ENSG00000101850					157	20	180	0.494	3.5e-05	0.03	GO:0006814:	sodium ion transport
ENSG00000185565					158	14	99	0.616	3.7e-05	0.04	GO:0051248:	negative regulation of protein metabolic process
ENSG00000156052					159	5	11	1.312	3.7e-05	0.043	GO:0007612:	learning
ENSG00000148123					160	5	11	1.312	3.7e-05	0.043	GO:0016050:	vesicle organization and biogenesis
ENSG00000051382					161	35	422	0.351	3.9e-05	0.043	GO:0000287:	magnesium ion binding
ENSG00000132932					162	9	43	0.826	4e-05	0.043	GO:0016917:	GABA receptor activity
ENSG00000134030					163	11	64	0.718	4e-05	0.044	GO:0005938:	cell cortex
ENSG00000158161					164	20	183	0.486	4.4e-05	0.045	GO:0007266:	Rho protein signal transduction
ENSG00000061273					165	42	551	0.311	5e-05	0.049	GO:0008289:	lipid binding
ENSG00000197170					166	28	310	0.392	5.2e-05	0.049	GO:0015399:	primary active transmembrane transporter activity
ENSG00000164749					167	28	310	0.392	5.2e-05	0.049	GO:0015405:	P-P-bond-hydrolysis-driven transmembrane transporter activity
ENSG00000145495
ENSG00000088899
ENSG00000164794
ENSG00000162409
ENSG00000006837
ENSG00000136928
ENSG00000182572
ENSG00000167487
ENSG00000170242
ENSG00000204498
ENSG00000151240
ENSG00000176406
ENSG00000126500
ENSG00000054793
ENSG00000065989
ENSG00000105701
ENSG00000020129
ENSG00000141542
ENSG00000129159
ENSG00000185518
ENSG00000116106
ENSG00000147416
ENSG00000103024
ENSG00000171246
ENSG00000151834
ENSG00000075539
ENSG00000174243
ENSG00000178028
ENSG00000178951
ENSG00000158445
ENSG00000061337
ENSG00000139220
ENSG00000117016
ENSG00000205927
ENSG00000111696
ENSG00000168546
ENSG00000115840
ENSG00000198700
ENSG00000125851
ENSG00000184402
ENSG00000148411
ENSG00000075711
ENSG00000124406
ENSG00000128268
ENSG00000092096
ENSG00000132640
ENSG00000108799
ENSG00000110851
ENSG00000203879
ENSG00000198797
ENSG00000058091
ENSG00000101746
ENSG00000156049
ENSG00000072315
ENSG00000170075
ENSG00000167535
ENSG00000181027
ENSG00000080822
ENSG00000122966
ENSG00000125817
ENSG00000164951
ENSG00000175073
ENSG00000067842
ENSG00000131437
ENSG00000176204
ENSG00000087274
ENSG00000115266
ENSG00000100884
ENSG00000168710
ENSG00000100505
ENSG00000124702
ENSG00000148053
ENSG00000138834
ENSG00000123364
ENSG00000178878
ENSG00000106038
ENSG00000166780
ENSG00000105647
ENSG00000162670
ENSG00000138398
ENSG00000111196
ENSG00000114279
ENSG00000157985
ENSG00000152104
ENSG00000151640
ENSG00000071054
ENSG00000171368
ENSG00000132142
ENSG00000130881
ENSG00000105507
ENSG00000121853
ENSG00000108797
ENSG00000116786
ENSG00000121871
ENSG00000104946
ENSG00000124302
ENSG00000197555
ENSG00000078328
ENSG00000120899
ENSG00000131584
ENSG00000104643
ENSG00000145526
ENSG00000197694
ENSG00000173898
ENSG00000103197
ENSG00000171617
ENSG00000198933
ENSG00000184144
ENSG00000102934
ENSG00000133315
ENSG00000091157
ENSG00000136870
ENSG00000108309
ENSG00000061918
ENSG00000197102
ENSG00000006788
ENSG00000134072
ENSG00000136531
ENSG00000125351
ENSG00000103034
ENSG00000101210
ENSG00000154229
ENSG00000102226
ENSG00000012983
ENSG00000089169
ENSG00000117425
ENSG00000163273
ENSG00000102003
ENSG00000160214
ENSG00000006715
ENSG00000139182
ENSG00000110066
ENSG00000100412
ENSG00000125650
ENSG00000128973
ENSG00000166974
ENSG00000110148
ENSG00000175471
ENSG00000187391
ENSG00000127220
ENSG00000163625
ENSG00000116254
ENSG00000100697
ENSG00000061938
ENSG00000106123
ENSG00000184277
ENSG00000175182
ENSG00000164776
ENSG00000063180
ENSG00000081019
ENSG00000105723
ENSG00000094755
ENSG00000173894
ENSG00000103723
ENSG00000143013
ENSG00000135632
ENSG00000084444
ENSG00000149294
ENSG00000132915
ENSG00000162931
ENSG00000137843
ENSG00000167671
ENSG00000160460
ENSG00000145555
ENSG00000034053
ENSG00000185344
ENSG00000160233
ENSG00000129636
ENSG00000008735
ENSG00000170485
ENSG00000206156
ENSG00000165300
ENSG00000198792
ENSG00000167522
ENSG00000054179
ENSG00000182667
ENSG00000124785
ENSG00000013375
ENSG00000129245
ENSG00000067221
ENSG00000173581
ENSG00000196338
ENSG00000145996
ENSG00000124140
ENSG00000151623
ENSG00000152092
ENSG00000198598
ENSG00000087470
ENSG00000134438
ENSG00000129990
ENSG00000078018
ENSG00000106789
ENSG00000163254
ENSG00000119242
ENSG00000160445
ENSG00000178719
ENSG00000087250
ENSG00000132563
ENSG00000133243
ENSG00000107362
ENSG00000197147
ENSG00000015676
ENSG00000102302
ENSG00000164830
ENSG00000149179
ENSG00000174891
ENSG00000188021
ENSG00000149575
ENSG00000148308
ENSG00000174607
ENSG00000198961
ENSG00000105894
ENSG00000171119
ENSG00000117419
ENSG00000116983
ENSG00000186111
ENSG00000164867
ENSG00000164124
ENSG00000074071
ENSG00000163918
ENSG00000091129
ENSG00000108395
ENSG00000144283
ENSG00000103089
ENSG00000149527
ENSG00000145675
ENSG00000130368
ENSG00000104213
ENSG00000144749
ENSG00000119760
ENSG00000137501
ENSG00000064652
ENSG00000187164
ENSG00000185340
ENSG00000108381
ENSG00000066468
ENSG00000173786
ENSG00000182187
ENSG00000172869
ENSG00000143153
ENSG00000039650
ENSG00000153774
ENSG00000136237
ENSG00000154310
ENSG00000096654
ENSG00000138688
ENSG00000196220
ENSG00000134982
ENSG00000121743
ENSG00000156395
ENSG00000176788
ENSG00000198010
ENSG00000169432
ENSG00000133169
ENSG00000132718
ENSG00000196387
ENSG00000165609
ENSG00000103174
ENSG00000046889
ENSG00000107560
ENSG00000133019
ENSG00000169239
ENSG00000175602
ENSG00000121671
ENSG00000167110
ENSG00000169760
ENSG00000197971
ENSG00000184709
ENSG00000071242
ENSG00000147117
ENSG00000144834
ENSG00000107518
ENSG00000065665
ENSG00000103184
ENSG00000181790
ENSG00000186312
ENSG00000128683
ENSG00000104112
ENSG00000013016
ENSG00000142623
ENSG00000011454
ENSG00000116604
ENSG00000177311
ENSG00000124194
ENSG00000144711
ENSG00000197386
ENSG00000103154
ENSG00000154277
ENSG00000126215
ENSG00000159842
ENSG00000078295
ENSG00000128581
ENSG00000053108
ENSG00000183454
ENSG00000143940
ENSG00000116675
ENSG00000147642
ENSG00000101247
ENSG00000131711
ENSG00000120306
ENSG00000120903
ENSG00000089818
ENSG00000171867
ENSG00000177030
ENSG00000102891
ENSG00000130055
ENSG00000145217
ENSG00000174485
ENSG00000198753
ENSG00000137040
ENSG00000143786
ENSG00000134569
ENSG00000095777
ENSG00000178096
ENSG00000141639
ENSG00000163536
ENSG00000099864
ENSG00000186462
ENSG00000116266
ENSG00000165699
ENSG00000214113
ENSG00000047365
ENSG00000074590
ENSG00000148082
ENSG00000104722
ENSG00000159164
ENSG00000100813
ENSG00000129103
ENSG00000171055
ENSG00000076344
ENSG00000149557
ENSG00000076351
ENSG00000125775
ENSG00000149654
ENSG00000005810
ENSG00000186868
ENSG00000123560
ENSG00000088538
ENSG00000105854
ENSG00000185305
ENSG00000073464
ENSG00000172554
ENSG00000169057
ENSG00000156076
ENSG00000073417
ENSG00000123636
ENSG00000073803
ENSG00000133111
ENSG00000136002
ENSG00000183741
ENSG00000148602
ENSG00000129946
ENSG00000049283
ENSG00000115616
ENSG00000119946
ENSG00000137941
ENSG00000073050
ENSG00000105290
ENSG00000198146
ENSG00000129244
ENSG00000166313
ENSG00000103544
ENSG00000095464
ENSG00000135749
ENSG00000113100
ENSG00000186642
ENSG00000070214
ENSG00000155324
ENSG00000106976
ENSG00000157570
ENSG00000125841
ENSG00000104059
ENSG00000142686
ENSG00000169884
ENSG00000102755
ENSG00000178662
ENSG00000050438
ENSG00000187672
ENSG00000197586
ENSG00000168309
ENSG00000153575
ENSG00000133256
ENSG00000162374
ENSG00000067798
ENSG00000131374
ENSG00000074054
ENSG00000154118
ENSG00000135636
ENSG00000169862
ENSG00000125652
ENSG00000007237
ENSG00000168952
ENSG00000129422
ENSG00000102882
ENSG00000117480
ENSG00000013306
ENSG00000144285
ENSG00000128245
ENSG00000151746
ENSG00000068903
ENSG00000184524
ENSG00000166311
ENSG00000113248
ENSG00000166501
ENSG00000186862
ENSG00000204701
ENSG00000083720
ENSG00000164076
ENSG00000198794
ENSG00000188566
ENSG00000040199
ENSG00000074706
ENSG00000175274
ENSG00000159363
ENSG00000120688
ENSG00000184613
ENSG00000167680
ENSG00000126861
ENSG00000179242
ENSG00000111344
ENSG00000179913
ENSG00000100354
ENSG00000184702
ENSG00000132692
ENSG00000175782
ENSG00000143494
ENSG00000134909
ENSG00000137875
ENSG00000145362
ENSG00000159082
ENSG00000103253
ENSG00000005379
ENSG00000198853
ENSG00000166963
ENSG00000134243
ENSG00000127561
ENSG00000078061
ENSG00000077254
ENSG00000149735
ENSG00000072657
ENSG00000078725
ENSG00000130748
ENSG00000048707
ENSG00000078114
ENSG00000185652
ENSG00000059915
ENSG00000108255
ENSG00000143502
ENSG00000198046
ENSG00000156510
ENSG00000110076
ENSG00000130643
ENSG00000206580
ENSG00000164050
ENSG00000136643
ENSG00000135439
ENSG00000174306
ENSG00000162105
ENSG00000166866
ENSG00000163512
ENSG00000162702
ENSG00000108509
ENSG00000070961
ENSG00000135144
ENSG00000135362
ENSG00000169131
ENSG00000132938
ENSG00000141837
ENSG00000029559
ENSG00000167525
ENSG00000050748
ENSG00000175866
ENSG00000150526
ENSG00000168137
ENSG00000176884
ENSG00000102195
ENSG00000118200
ENSG00000135426
ENSG00000128512
ENSG00000164031
ENSG00000131089
ENSG00000196422
ENSG00000136960
ENSG00000147535
ENSG00000147488
ENSG00000197045
ENSG00000170381
ENSG00000121753
ENSG00000084676
ENSG00000056097
ENSG00000135250
ENSG00000064042
ENSG00000106003
ENSG00000162512
ENSG00000142192
ENSG00000165995
ENSG00000099308
ENSG00000006210
ENSG00000189241
ENSG00000171032
ENSG00000010310
ENSG00000100276
ENSG00000169026
ENSG00000149269
ENSG00000150401
ENSG00000039319
ENSG00000112851
ENSG00000163539
ENSG00000114859
ENSG00000121964
ENSG00000163531
ENSG00000115539
ENSG00000108684
ENSG00000060709
ENSG00000164089
ENSG00000083097
ENSG00000108510
ENSG00000103657
ENSG00000198718
ENSG00000169914
ENSG00000113361
ENSG00000101349
ENSG00000156976
ENSG00000085788
ENSG00000100364
ENSG00000172379
ENSG00000069020
ENSG00000136404
ENSG00000014641
ENSG00000180834
ENSG00000130962
ENSG00000169398
ENSG00000003989
ENSG00000169836
ENSG00000128656
ENSG00000119559
ENSG00000136143
ENSG00000079215
ENSG00000112280
ENSG00000164172
ENSG00000198825
ENSG00000168314
ENSG00000174469
ENSG00000141441
ENSG00000132623
ENSG00000126705
ENSG00000204843
ENSG00000040731
ENSG00000136631
ENSG00000101977
ENSG00000143499
ENSG00000116809
ENSG00000181418
ENSG00000163354
ENSG00000006744
ENSG00000132024
ENSG00000021645
ENSG00000170819
ENSG00000157219
ENSG00000174373
ENSG00000115488
ENSG00000127415
ENSG00000023516
ENSG00000111961
ENSG00000124356
ENSG00000163125
ENSG00000124610
ENSG00000181652
ENSG00000033867
ENSG00000153707
ENSG00000064393
ENSG00000140479
ENSG00000112339
ENSG00000120137
ENSG00000127955
ENSG00000048740
ENSG00000186310
ENSG00000122733
ENSG00000048540
ENSG00000132294
ENSG00000156011
ENSG00000123415
ENSG00000100852
ENSG00000100605
ENSG00000154027
ENSG00000147509
ENSG00000188994
ENSG00000080546
ENSG00000151150
ENSG00000119720
ENSG00000112893
ENSG00000185252
ENSG00000125458
ENSG00000185214
ENSG00000186919
ENSG00000105696
ENSG00000134222
ENSG00000069943
ENSG00000112992
ENSG00000130477
ENSG00000198053
ENSG00000106089
ENSG00000133401
ENSG00000197603
ENSG00000164106
ENSG00000198822
ENSG00000082397
ENSG00000135220
ENSG00000125971
ENSG00000168348
ENSG00000130558
ENSG00000091428
ENSG00000119333
ENSG00000178279
ENSG00000108556
ENSG00000169744
ENSG00000183049
ENSG00000071553
ENSG00000204315
ENSG00000066230
ENSG00000104852
ENSG00000034533
ENSG00000185475
ENSG00000065325
ENSG00000066697
ENSG00000127586
ENSG00000149970
ENSG00000184507
ENSG00000173705
ENSG00000115977
ENSG00000150867
ENSG00000108231
ENSG00000029725
ENSG00000107281
ENSG00000124171
ENSG00000046651
ENSG00000113327
ENSG00000083093
ENSG00000130876
ENSG00000132471
ENSG00000198626
ENSG00000127226
ENSG00000141720
ENSG00000046653
ENSG00000089682
ENSG00000132000
ENSG00000170579
ENSG00000155093
ENSG00000130226
ENSG00000166136
ENSG00000075945
ENSG00000113163
ENSG00000133318
ENSG00000048991
ENSG00000174808
ENSG00000162004
ENSG00000089041
ENSG00000105254
ENSG00000104154
ENSG00000167311
ENSG00000081800
ENSG00000081307
ENSG00000115953
ENSG00000152377
ENSG00000145439
ENSG00000138468
ENSG00000172020
ENSG00000069712
ENSG00000102595
ENSG00000174738
ENSG00000204700
ENSG00000150764
ENSG00000135119
ENSG00000117411
ENSG00000176454
ENSG00000186487
ENSG00000196814
ENSG00000112137
ENSG00000125863
ENSG00000181789
ENSG00000124313
ENSG00000108387
ENSG00000141469
ENSG00000144741
ENSG00000197535
ENSG00000068971
ENSG00000162572
ENSG00000183248
ENSG00000152583
ENSG00000118785
ENSG00000171885
ENSG00000059691
ENSG00000131116
ENSG00000141258
ENSG00000032444
ENSG00000113595
ENSG00000125675
ENSG00000100987
ENSG00000138101
ENSG00000095637
ENSG00000198689
ENSG00000164061
ENSG00000131097
ENSG00000144120
ENSG00000136193
ENSG00000078549
ENSG00000103540
ENSG00000130540
ENSG00000109654
ENSG00000185745
ENSG00000086159
ENSG00000139155
ENSG00000120251
ENSG00000142875
ENSG00000102804
ENSG00000160145
ENSG00000133030
ENSG00000106692
ENSG00000198798
ENSG00000107295
ENSG00000092445
ENSG00000130787
ENSG00000099814
ENSG00000085832
ENSG00000040341
ENSG00000163755
ENSG00000160949
ENSG00000129460
ENSG00000151116
ENSG00000133083
ENSG00000182902
ENSG00000176293
ENSG00000153066
ENSG00000148737
ENSG00000137310
ENSG00000179399
ENSG00000003249
ENSG00000115839
ENSG00000080815
ENSG00000106290
ENSG00000112186
ENSG00000062096
ENSG00000115419
ENSG00000186908
ENSG00000204070
ENSG00000110429
ENSG00000115310
ENSG00000119383
ENSG00000204128
ENSG00000196811
ENSG00000117013
ENSG00000169592
ENSG00000138311
ENSG00000188379
ENSG00000054523
ENSG00000165973
ENSG00000123360
ENSG00000138303
ENSG00000131507
ENSG00000103254
ENSG00000100239
ENSG00000105499
ENSG00000109670
ENSG00000017621
ENSG00000115306
ENSG00000163288
ENSG00000180098
ENSG00000157077
ENSG00000148660
ENSG00000184677
ENSG00000150782
ENSG00000007168
ENSG00000112038
ENSG00000105784
ENSG00000010404
ENSG00000182389
ENSG00000102349
ENSG00000139970
ENSG00000172987
ENSG00000136854
ENSG00000103647
ENSG00000184545
ENSG00000138078
ENSG00000138942
ENSG00000001561
ENSG00000131100
ENSG00000119421
ENSG00000162630
ENSG00000155111
ENSG00000033627
ENSG00000135924
ENSG00000117758
ENSG00000100030
ENSG00000113575
ENSG00000155097
ENSG00000138757
ENSG00000170445
ENSG00000150625
ENSG00000124160
ENSG00000152413
ENSG00000105649
ENSG00000111049
ENSG00000197063
ENSG00000181852
ENSG00000102678
ENSG00000104427
ENSG00000183715
ENSG00000177542
ENSG00000166619
ENSG00000137825
ENSG00000153904
ENSG00000134152
ENSG00000135414
ENSG00000124279
ENSG00000147533
ENSG00000170370
ENSG00000106689
ENSG00000154146
ENSG00000162545
ENSG00000115226
ENSG00000101298
ENSG00000154096
ENSG00000105270
ENSG00000166257
ENSG00000171873
ENSG00000070087
ENSG00000179388
ENSG00000169906
ENSG00000128710
ENSG00000182108
ENSG00000066933
ENSG00000172375
ENSG00000106608
ENSG00000168675
ENSG00000171475
ENSG00000127129
ENSG00000182901
ENSG00000204655
ENSG00000107819
ENSG00000178562
ENSG00000064787
ENSG00000112531
ENSG00000103245
ENSG00000129214
ENSG00000182621
ENSG00000120925
ENSG00000174628
ENSG00000177200
ENSG00000153923
ENSG00000167279
ENSG00000133048
ENSG00000152102
ENSG00000175575
ENSG00000114646
ENSG00000114805
ENSG00000167614
ENSG00000111653
ENSG00000146166
ENSG00000134716
ENSG00000104865
ENSG00000143443
ENSG00000117222
ENSG00000141447
ENSG00000186260
ENSG00000171159
ENSG00000135720
ENSG00000197646
ENSG00000137261
ENSG00000187475
ENSG00000197857
ENSG00000176289
ENSG00000132423
ENSG00000204644
ENSG00000173267
ENSG00000171136
ENSG00000089737
ENSG00000214779
ENSG00000187094
ENSG00000163828
ENSG00000184905
ENSG00000162976
ENSG00000136371
ENSG00000114383
ENSG00000113068
ENSG00000164764
ENSG00000164296
ENSG00000129473
ENSG00000147481
ENSG00000157782
ENSG00000171855
ENSG00000116871
ENSG00000168569
ENSG00000138459
ENSG00000128791
ENSG00000146233
ENSG00000163291
ENSG00000109929
ENSG00000158864
ENSG00000073969
ENSG00000198816
ENSG00000151967
ENSG00000062725
ENSG00000052126
