# Supplementary material for: Evolutionary rate and gene expression across different brain regions
Source: Genome Biol. 2008 Sep 23;9(9):R142. doi: 10.1186/gb-2008-9-9-r142 (PMC2592720; doi:10.1186/gb-2008-9-9-r142)
Supplement: Additional data file 3 — Presented is a table listing the GO enrichments for the genes that are over-expressed in the subcortical regions. [file gb-2008-9-9-r142-S3.xls]

## Sheet: Subcortical
GO enrichments for the genes that are over-expressed in the sub-cortical regions
ENSG00000178458
ENSG00000162975				OVERREPRESENTED ATTRIBUTES
ENSG00000136720
ENSG00000145990				Rank	N	X	LOD	P	P-adj	GO Attribute
ENSG00000135245				1	1181	3649	0.381	2e-105	<0.001	GO:0032501:	multicellular organismal process
ENSG00000100146				2	1044	3332	0.352	1e-82	<0.001	GO:0032502:	developmental process
ENSG00000107130				3	710	1975	0.432	1.8e-82	<0.001	GO:0048856:	anatomical structure development
ENSG00000181449				4	789	2288	0.407	3.6e-82	<0.001	GO:0007275:	multicellular organismal development
ENSG00000103266				5	543	1361	0.499	6e-81	<0.001	GO:0031226:	intrinsic to plasma membrane
ENSG00000213611				6	539	1347	0.501	6.9e-81	<0.001	GO:0005887:	integral to plasma membrane
ENSG00000176678				7	2176	8657	0.248	1.7e-77	<0.001	GO:0005515:	protein binding
ENSG00000125843				8	853	2595	0.376	1.7e-77	<0.001	GO:0005886:	plasma membrane
ENSG00000125820				9	594	1604	0.447	5e-74	<0.001	GO:0048731:	system development
ENSG00000130517				10	4525	21601	0.227	4.7e-66	<0.001	GO:0044464:	cell part
ENSG00000198356				11	4525	21602	0.227	5.2e-66	<0.001	GO:0005623:	cell
ENSG00000005007				12	735	2254	0.365	1.5e-64	<0.001	GO:0044459:	plasma membrane part
ENSG00000114349				13	291	622	0.61	1.6e-60	<0.001	GO:0007267:	cell-cell signaling
ENSG00000177551				14	1454	5519	0.251	7.8e-60	<0.001	GO:0007154:	cell communication
ENSG00000213923				15	1659	6569	0.23	3.6e-56	<0.001	GO:0065007:	biological regulation
ENSG00000052850				16	302	699	0.547	1.9e-53	<0.001	GO:0007399:	nervous system development
ENSG00000111725				17	1520	6047	0.221	3.2e-49	<0.001	GO:0050789:	regulation of biological process
ENSG00000138944				18	168	305	0.748	2.3e-47	<0.001	GO:0019226:	transmission of nerve impulse
ENSG00000146416				19	154	268	0.789	1.1e-46	<0.001	GO:0007268:	synaptic transmission
ENSG00000121905				20	4209	20371	0.18	4.7e-45	<0.001	GO:0005488:	binding
ENSG00000165023				21	375	1033	0.423	4e-44	<0.001	GO:0009653:	anatomical structure morphogenesis
ENSG00000168875				22	2232	9756	0.179	9.2e-43	<0.001	GO:0016020:	membrane
ENSG00000104969				23	1416	5697	0.209	2e-42	<0.001	GO:0050794:	regulation of cellular process
ENSG00000185619				24	1293	5114	0.217	4.1e-42	<0.001	GO:0007165:	signal transduction
ENSG00000091844				25	1762	7498	0.182	1.9e-38	<0.001	GO:0044425:	membrane part
ENSG00000180875				26	1582	6639	0.186	4e-37	<0.001	GO:0031224:	intrinsic to membrane
ENSG00000142552				27	1575	6612	0.186	7.8e-37	<0.001	GO:0016021:	integral to membrane
ENSG00000119547				28	384	1140	0.372	9.3e-37	<0.001	GO:0048513:	organ development
ENSG00000167074				29	4017	19574	0.158	2.4e-36	<0.001	GO:0009987:	cellular process
ENSG00000105576				30	313	876	0.409	2.1e-35	<0.001	GO:0000267:	cell fraction
ENSG00000105392				31	533	1796	0.294	1e-33	<0.001	GO:0030154:	cell differentiation
ENSG00000119185				32	533	1796	0.294	1e-33	<0.001	GO:0048869:	cellular developmental process
ENSG00000104967				33	134	263	0.674	2.8e-33	<0.001	GO:0045202:	synapse
ENSG00000130311				34	343	1051	0.349	6e-30	<0.001	GO:0050877:	neurological process
ENSG00000100151				35	245	671	0.421	1.5e-29	<0.001	GO:0005624:	membrane fraction
ENSG00000134198				36	1943	8718	0.149	1.7e-28	<0.001	GO:0043227:	membrane-bound organelle
ENSG00000104888				37	1941	8715	0.149	2.8e-28	<0.001	GO:0043231:	intracellular membrane-bound organelle
ENSG00000102103				38	2710	12793	0.133	8.5e-27	<0.001	GO:0044424:	intracellular part
ENSG00000052723				39	1109	4599	0.179	9.3e-27	<0.001	GO:0051179:	localization
ENSG00000126067				40	358	1152	0.318	9.9e-27	<0.001	GO:0048519:	negative regulation of biological process
ENSG00000164162				41	344	1104	0.319	6e-26	<0.001	GO:0048523:	negative regulation of cellular process
ENSG00000196468				42	249	724	0.38	1.3e-25	<0.001	GO:0015267:	channel activity
ENSG00000089693				43	249	724	0.38	1.3e-25	<0.001	GO:0022803:	passive transmembrane transporter activity
ENSG00000091010				44	246	717	0.379	3.9e-25	<0.001	GO:0022838:	substrate specific channel activity
ENSG00000130193				45	1524	6706	0.151	5.3e-25	<0.001	GO:0043167:	ion binding
ENSG00000089723				46	243	709	0.378	9e-25	<0.001	GO:0005216:	ion channel activity
ENSG00000182093				47	3046	14683	0.125	1.1e-24	<0.001	GO:0005622:	intracellular
ENSG00000011009				48	90	171	0.701	4e-24	<0.001	GO:0044456:	synapse part
ENSG00000031544				49	1495	6593	0.149	5.2e-24	<0.001	GO:0046872:	metal ion binding
ENSG00000129625				50	194	532	0.418	1.4e-23	<0.001	GO:0022836:	gated channel activity
ENSG00000176095				51	171	465	0.423	2.2e-21	<0.001	GO:0000902:	cell morphogenesis
ENSG00000101138				52	171	465	0.423	2.2e-21	<0.001	GO:0032989:	cellular structure morphogenesis
ENSG00000137273				53	545	2061	0.222	2.3e-21	<0.001	GO:0007242:	intracellular signaling cascade
ENSG00000168505				54	948	3977	0.168	5.3e-21	<0.001	GO:0019222:	regulation of metabolic process
ENSG00000181938				55	122	292	0.512	7.7e-21	<0.001	GO:0007167:	enzyme linked receptor protein signaling pathway
ENSG00000196368				56	99	217	0.579	1.9e-20	<0.001	GO:0007601:	visual perception
ENSG00000100307				57	452	1661	0.237	2.8e-20	<0.001	GO:0022857:	transmembrane transporter activity
ENSG00000175745				58	384	1359	0.258	2.9e-20	<0.001	GO:0015075:	ion transmembrane transporter activity
ENSG00000086061				59	99	218	0.576	2.9e-20	<0.001	GO:0050953:	sensory perception of light stimulus
ENSG00000099942				60	80	159	0.66	5.1e-20	<0.001	GO:0045211:	postsynaptic membrane
ENSG00000082996				61	140	363	0.455	7.1e-20	<0.001	GO:0009887:	organ morphogenesis
ENSG00000172461				62	892	3743	0.166	1.1e-19	<0.001	GO:0006350:	transcription
ENSG00000165169				63	156	426	0.419	2e-19	<0.001	GO:0030054:	cell junction
ENSG00000074317				64	1399	6270	0.136	2.1e-19	<0.001	GO:0043169:	cation binding
ENSG00000158560				65	348	1218	0.264	2.8e-19	<0.001	GO:0048468:	cell development
ENSG00000181751				66	2228	10567	0.115	3.9e-19	<0.001	GO:0043226:	organelle
ENSG00000104490				67	990	4241	0.155	4.8e-19	<0.001	GO:0051234:	establishment of localization
ENSG00000164219				68	223	693	0.335	4.9e-19	<0.001	GO:0005794:	Golgi apparatus
ENSG00000184194				69	2226	10563	0.114	5.5e-19	<0.001	GO:0043229:	intracellular organelle
ENSG00000100554				70	860	3609	0.165	6e-19	<0.001	GO:0004871:	signal transducer activity
ENSG00000171385				71	860	3609	0.165	6e-19	<0.001	GO:0060089:	molecular transducer activity
ENSG00000065609				72	177	511	0.382	6.2e-19	<0.001	GO:0046873:	metal ion transmembrane transporter activity
ENSG00000104671				73	809	3365	0.169	7.5e-19	<0.001	GO:0006351:	transcription, DNA-dependent
ENSG00000182107				74	912	3866	0.16	8.1e-19	<0.001	GO:0031323:	regulation of cellular metabolic process
ENSG00000152784				75	810	3371	0.169	8.3e-19	<0.001	GO:0032774:	RNA biosynthetic process
ENSG00000166913				76	856	3595	0.164	9.2e-19	<0.001	GO:0045449:	regulation of transcription
ENSG00000072803				77	400	1459	0.24	1.3e-18	<0.001	GO:0006811:	ion transport
ENSG00000006116				78	101	235	0.533	1.5e-18	<0.001	GO:0048699:	generation of neurons
ENSG00000075290				79	79	163	0.628	1.5e-18	<0.001	GO:0048666:	neuron development
ENSG00000114796				80	788	3273	0.17	1.6e-18	<0.001	GO:0016043:	cellular component organization and biogenesis
ENSG00000177807				81	867	3657	0.162	1.8e-18	<0.001	GO:0019219:	regulation of nucleobase, nucleoside, nucleotide and nucleic acid metabolic process
ENSG00000148180				82	419	1549	0.232	2.3e-18	<0.001	GO:0022891:	substrate-specific transmembrane transporter activity
ENSG00000080298				83	789	3289	0.167	4e-18	<0.001	GO:0006355:	regulation of transcription, DNA-dependent
ENSG00000139433				84	109	266	0.497	5e-18	<0.001	GO:0019932:	second-messenger-mediated signaling
ENSG00000106615				85	966	4158	0.152	6.1e-18	<0.001	GO:0006810:	transport
ENSG00000160785				86	1337	6015	0.131	7.6e-18	<0.001	GO:0005634:	nucleus
ENSG00000111358				87	205	636	0.336	1.1e-17	<0.001	GO:0006366:	transcription from RNA polymerase II promoter
ENSG00000112175				88	69	137	0.66	1.7e-17	<0.001	GO:0000904:	cellular morphogenesis during differentiation
ENSG00000198369				89	66	128	0.681	1.7e-17	<0.001	GO:0048667:	neuron morphogenesis during differentiation
ENSG00000092964				90	66	128	0.681	1.7e-17	<0.001	GO:0048812:	neurite morphogenesis
ENSG00000137815				91	487	1877	0.208	1.8e-17	<0.001	GO:0022892:	substrate-specific transporter activity
ENSG00000111412				92	549	2165	0.196	1.8e-17	<0.001	GO:0030528:	transcription regulator activity
ENSG00000155876				93	81	175	0.59	1.9e-17	<0.001	GO:0015276:	ligand-gated ion channel activity
ENSG00000179965				94	81	175	0.59	1.9e-17	<0.001	GO:0022834:	ligand-gated channel activity
ENSG00000117152				95	103	250	0.501	2.6e-17	<0.001	GO:0022008:	neurogenesis
ENSG00000137094				96	283	968	0.276	2.7e-17	<0.001	GO:0007155:	cell adhesion
ENSG00000177981				97	283	968	0.276	2.7e-17	<0.001	GO:0022610:	biological adhesion
ENSG00000121067				98	222	712	0.315	3.4e-17	<0.001	GO:0008283:	cell proliferation
ENSG00000169282				99	92	213	0.536	3.5e-17	<0.001	GO:0030182:	neuron differentiation
ENSG00000143507				100	261	876	0.287	3.6e-17	<0.001	GO:0008324:	cation transmembrane transporter activity
ENSG00000142319				101	152	432	0.392	3.8e-17	<0.001	GO:0005261:	cation channel activity
ENSG00000196505				102	93	218	0.527	6.2e-17	<0.001	GO:0007417:	central nervous system development
ENSG00000126581				103	70	143	0.636	6.9e-17	<0.001	GO:0031175:	neurite development
ENSG00000104442				104	270	919	0.279	7.4e-17	<0.001	GO:0048522:	positive regulation of cellular process
ENSG00000127588				105	63	122	0.682	8.5e-17	<0.001	GO:0007409:	axonogenesis
ENSG00000166173				106	406	1522	0.223	9.4e-17	<0.001	GO:0003700:	transcription factor activity
ENSG00000102287				107	97	233	0.509	9.5e-17	<0.001	GO:0016477:	cell migration
ENSG00000084628				108	1571	7258	0.119	1.2e-16	<0.001	GO:0005737:	cytoplasm
ENSG00000139656				109	385	1432	0.227	1.7e-16	<0.001	GO:0005509:	calcium ion binding
ENSG00000117595				110	87	201	0.538	2.1e-16	<0.001	GO:0007169:	transmembrane receptor protein tyrosine kinase signaling pathway
ENSG00000183722				111	293	1027	0.261	2.6e-16	<0.001	GO:0048518:	positive regulation of biological process
ENSG00000136754				112	581	2353	0.18	5.9e-16	<0.001	GO:0007166:	cell surface receptor linked signal transduction
ENSG00000075089				113	63	126	0.653	6.5e-16	<0.001	GO:0007187:	G-protein signaling, coupled to cyclic nucleotide second messenger
ENSG00000059758				114	108	280	0.454	1.1e-15	<0.001	GO:0007610:	behavior
ENSG00000102078				115	90	217	0.506	1.6e-15	<0.001	GO:0031420:	alkali metal ion binding
ENSG00000114739				116	64	131	0.634	1.6e-15	<0.001	GO:0019935:	cyclic-nucleotide-mediated signaling
ENSG00000152049				117	928	4060	0.14	2.9e-15	<0.001	GO:0016070:	RNA metabolic process
ENSG00000204619				118	210	688	0.301	3e-15	<0.001	GO:0030001:	metal ion transport
ENSG00000213463				119	144	421	0.372	3.7e-15	<0.001	GO:0006357:	regulation of transcription from RNA polymerase II promoter
ENSG00000179295				120	86	206	0.51	4.2e-15	<0.001	GO:0030030:	cell projection organization and biogenesis
ENSG00000197562				121	86	206	0.51	4.2e-15	<0.001	GO:0032990:	cell part morphogenesis
ENSG00000099284				122	86	206	0.51	4.2e-15	<0.001	GO:0048858:	cell projection morphogenesis
ENSG00000099810				123	1658	7777	0.11	4.5e-15	<0.001	GO:0043283:	biopolymer metabolic process
ENSG00000180957				124	101	260	0.458	5.5e-15	<0.001	GO:0006813:	potassium ion transport
ENSG00000153885				125	260	906	0.264	6e-15	<0.001	GO:0044421:	extracellular region part
ENSG00000172348				126	70	154	0.575	8.6e-15	<0.001	GO:0042165:	neurotransmitter binding
ENSG00000172765				127	69	151	0.579	9.6e-15	<0.001	GO:0030594:	neurotransmitter receptor activity
ENSG00000137726				128	67	145	0.588	1.2e-14	<0.001	GO:0001653:	peptide receptor activity
ENSG00000100206				129	67	145	0.588	1.2e-14	<0.001	GO:0008528:	peptide receptor activity, G-protein coupled
ENSG00000132535				130	42	72	0.797	4.3e-14	<0.001	GO:0043005:	neuron projection
ENSG00000105402				131	808	3514	0.141	6.8e-14	<0.001	GO:0003677:	DNA binding
ENSG00000111897				132	38	62	0.849	7.6e-14	<0.001	GO:0007411:	axon guidance
ENSG00000187079				133	64	140	0.579	8.6e-14	<0.001	GO:0005230:	extracellular ligand-gated ion channel activity
ENSG00000091622				134	130	381	0.37	9.7e-14	<0.001	GO:0006928:	cell motility
ENSG00000176697				135	130	381	0.37	9.7e-14	<0.001	GO:0051674:	localization of cell
ENSG00000129654				136	125	365	0.373	2.1e-13	<0.001	GO:0031325:	positive regulation of cellular metabolic process
ENSG00000155849				137	576	2405	0.161	3.3e-13	<0.001	GO:0005215:	transporter activity
ENSG00000180340				138	142	436	0.34	4.4e-13	<0.001	GO:0042127:	regulation of cell proliferation
ENSG00000025156				139	97	262	0.424	5.8e-13	<0.001	GO:0009790:	embryonic development
ENSG00000118260				140	129	386	0.357	6.6e-13	<0.001	GO:0009893:	positive regulation of metabolic process
ENSG00000136021				141	66	152	0.539	7e-13	<0.001	GO:0000165:	MAPKKK cascade
ENSG00000104695				142	697	3009	0.143	1.1e-12	<0.001	GO:0004872:	receptor activity
ENSG00000181744				143	21	25	1.331	1.8e-12	<0.001	GO:0031109:	microtubule polymerization or depolymerization
ENSG00000001167				144	634	2712	0.148	2.3e-12	<0.001	GO:0043412:	biopolymer modification
ENSG00000107105				145	174	582	0.287	4.9e-12	<0.001	GO:0042578:	phosphoric ester hydrolase activity
ENSG00000108924				146	78	200	0.46	5.1e-12	<0.001	GO:0042277:	peptide binding
ENSG00000172409				147	136	425	0.329	5.7e-12	<0.001	GO:0009892:	negative regulation of metabolic process
ENSG00000198948				148	61	141	0.536	6.2e-12	<0.001	GO:0005516:	calmodulin binding
ENSG00000129455				149	18	20	1.52	6.7e-12	<0.001	GO:0007026:	negative regulation of microtubule depolymerization
ENSG00000143622				150	18	20	1.52	6.7e-12	<0.001	GO:0031114:	regulation of microtubule depolymerization
ENSG00000163486				151	81	212	0.446	7e-12	<0.001	GO:0001501:	skeletal development
ENSG00000131668				152	19	22	1.397	8.2e-12	<0.001	GO:0031110:	regulation of microtubule polymerization or depolymerization
ENSG00000127928				153	87	235	0.424	8.8e-12	<0.001	GO:0051338:	regulation of transferase activity
ENSG00000135617				154	85	228	0.429	9.9e-12	<0.001	GO:0045859:	regulation of protein kinase activity
ENSG00000121989				155	86	232	0.425	1.1e-11	<0.001	GO:0043549:	regulation of kinase activity
ENSG00000172137				156	122	372	0.344	1.1e-11	<0.001	GO:0007243:	protein kinase cascade
ENSG00000159261				157	193	670	0.264	1.3e-11	<0.001	GO:0065008:	regulation of biological quality
ENSG00000162373				158	240	881	0.231	2.3e-11	<0.001	GO:0006812:	cation transport
ENSG00000135334				159	57	132	0.535	3.3e-11	<0.001	GO:0045944:	positive regulation of transcription from RNA polymerase II promoter
ENSG00000172209				160	24	34	1.02	3.6e-11	<0.001	GO:0030424:	axon
ENSG00000169740				161	45	93	0.625	3.6e-11	<0.001	GO:0007188:	G-protein signaling, coupled to cAMP nucleotide second messenger
ENSG00000162989				162	18	21	1.374	3.9e-11	<0.001	GO:0007019:	microtubule depolymerization
ENSG00000106236				163	18	21	1.374	3.9e-11	<0.001	GO:0031111:	negative regulation of microtubule polymerization or depolymerization
ENSG00000145780				164	82	222	0.422	3.9e-11	<0.001	GO:0005267:	potassium channel activity
ENSG00000134138				165	64	158	0.487	6e-11	<0.001	GO:0048646:	anatomical structure formation
ENSG00000111907				166	99	289	0.372	6.3e-11	<0.001	GO:0045935:	positive regulation of nucleobase, nucleoside, nucleotide and nucleic acid metabolic process
ENSG00000105711				167	263	994	0.214	7e-11	<0.001	GO:0005102:	receptor binding
ENSG00000171723				168	601	2601	0.14	7.4e-11	<0.001	GO:0006464:	protein modification process
ENSG00000102924				169	52	118	0.55	9.4e-11	<0.001	GO:0006875:	cellular metal ion homeostasis
ENSG00000105810				170	52	118	0.55	9.4e-11	<0.001	GO:0055065:	metal ion homeostasis
ENSG00000155760				171	93	268	0.38	1.1e-10	<0.001	GO:0022843:	voltage-gated cation channel activity
ENSG00000162734				172	57	136	0.512	1.4e-10	<0.001	GO:0030955:	potassium ion binding
ENSG00000149196				173	131	422	0.309	1.4e-10	<0.001	GO:0000287:	magnesium ion binding
ENSG00000167191				174	45	96	0.599	1.4e-10	<0.001	GO:0019933:	cAMP-mediated signaling
ENSG00000126953				175	96	281	0.37	1.4e-10	<0.001	GO:0045941:	positive regulation of transcription
ENSG00000154975				176	153	515	0.282	1.5e-10	<0.001	GO:0005615:	extracellular space
ENSG00000186297				177	94	274	0.373	1.7e-10	<0.001	GO:0016044:	membrane organization and biogenesis
ENSG00000158497				178	160	546	0.274	1.8e-10	<0.001	GO:0015672:	monovalent inorganic cation transport
ENSG00000108700				179	501	2127	0.149	1.9e-10	<0.001	GO:0043687:	post-translational protein modification
ENSG00000166143				180	114	354	0.332	1.9e-10	<0.001	GO:0031982:	vesicle
ENSG00000102978				181	405	1666	0.166	1.9e-10	<0.001	GO:0006793:	phosphorus metabolic process
ENSG00000160307				182	405	1666	0.166	1.9e-10	<0.001	GO:0006796:	phosphate metabolic process
ENSG00000109705				183	1235	5823	0.098	2.5e-10	<0.001	GO:0006139:	nucleobase, nucleoside, nucleotide and nucleic acid metabolic process
ENSG00000184602				184	57	138	0.501	2.7e-10	<0.001	GO:0007389:	pattern specification process
ENSG00000166181				185	222	821	0.226	2.7e-10	<0.001	GO:0022402:	cell cycle process
ENSG00000141098				186	112	348	0.332	2.8e-10	<0.001	GO:0031410:	cytoplasmic vesicle
ENSG00000105229				187	110	340	0.335	2.8e-10	<0.001	GO:0005244:	voltage-gated ion channel activity
ENSG00000163558				188	110	340	0.335	2.8e-10	<0.001	GO:0022832:	voltage-gated channel activity
ENSG00000143466				189	56	135	0.504	3.1e-10	<0.001	GO:0008076:	voltage-gated potassium channel complex
ENSG00000102466				190	247	940	0.209	5.4e-10	<0.001	GO:0006629:	lipid metabolic process
ENSG00000146221				191	63	162	0.458	6.2e-10	<0.001	GO:0001944:	vasculature development
ENSG00000183655				192	203	744	0.231	7e-10	<0.001	GO:0009966:	regulation of signal transduction
ENSG00000104415				193	81	231	0.387	9.4e-10	<0.001	GO:0050801:	ion homeostasis
ENSG00000147883				194	289	1139	0.189	9.7e-10	<0.001	GO:0006468:	protein amino acid phosphorylation
ENSG00000183570				195	62	160	0.455	1e-09	<0.001	GO:0001568:	blood vessel development
ENSG00000171729				196	26	43	0.832	1e-09	<0.001	GO:0051261:	protein depolymerization
ENSG00000135341				197	78	220	0.394	1.1e-09	<0.001	GO:0045893:	positive regulation of transcription, DNA-dependent
ENSG00000113658				198	24	38	0.879	1.2e-09	<0.001	GO:0004890:	GABA-A receptor activity
ENSG00000146469				199	46	105	0.545	1.4e-09	<0.001	GO:0004714:	transmembrane receptor protein tyrosine kinase activity
ENSG00000104388				200	66	176	0.432	1.5e-09	<0.001	GO:0005249:	voltage-gated potassium channel activity
ENSG00000105516				201	38	79	0.619	1.5e-09	<0.001	GO:0005231:	excitatory extracellular ligand-gated ion channel activity
ENSG00000124479				202	23	36	0.892	2e-09	<0.001	GO:0007269:	neurotransmitter secretion
ENSG00000113196				203	106	335	0.32	2.4e-09	<0.001	GO:0016337:	cell-cell adhesion
ENSG00000078872				204	47	110	0.526	2.6e-09	<0.001	GO:0006874:	cellular calcium ion homeostasis
ENSG00000170624				205	47	110	0.526	2.6e-09	<0.001	GO:0055074:	calcium ion homeostasis
ENSG00000128989				206	95	291	0.34	2.7e-09	<0.001	GO:0042995:	cell projection
ENSG00000099972				207	166	592	0.247	3e-09	<0.001	GO:0008092:	cytoskeletal protein binding
ENSG00000111481				208	45	104	0.536	3.4e-09	<0.001	GO:0048598:	embryonic morphogenesis
ENSG00000157823				209	42	94	0.56	3.5e-09	<0.001	GO:0007423:	sensory organ development
ENSG00000154917				210	84	249	0.361	3.9e-09	<0.001	GO:0008083:	growth factor activity
ENSG00000184828				211	26	45	0.785	4e-09	<0.001	GO:0051129:	negative regulation of cell organization and biogenesis
ENSG00000158186				212	867	4000	0.106	4e-09	<0.001	GO:0008270:	zinc ion binding
ENSG00000125449				213	156	551	0.252	4.4e-09	<0.001	GO:0008289:	lipid binding
ENSG00000177283				214	331	1354	0.168	4.8e-09	<0.001	GO:0016773:	phosphotransferase activity, alcohol group as acceptor
ENSG00000175264				215	87	262	0.351	4.9e-09	<0.001	GO:0048878:	chemical homeostasis
ENSG00000138100				216	70	196	0.399	5.3e-09	<0.001	GO:0006873:	cellular ion homeostasis
ENSG00000170128				217	70	196	0.399	5.3e-09	<0.001	GO:0055082:	cellular chemical homeostasis
ENSG00000065320				218	56	144	0.458	5.4e-09	<0.001	GO:0048514:	blood vessel morphogenesis
ENSG00000171450				219	50	123	0.489	6.2e-09	<0.001	GO:0019199:	transmembrane receptor protein kinase activity
ENSG00000135750				220	172	624	0.236	6.2e-09	<0.001	GO:0065009:	regulation of a molecular function
ENSG00000188015				221	25	43	0.791	6.6e-09	<0.001	GO:0016917:	GABA receptor activity
ENSG00000171735				222	94	292	0.331	7.1e-09	<0.001	GO:0016481:	negative regulation of transcription
ENSG00000136485				223	256	1007	0.19	7.3e-09	<0.001	GO:0007049:	cell cycle
ENSG00000111886				224	34	70	0.627	7.7e-09	<0.001	GO:0001505:	regulation of neurotransmitter levels
ENSG00000170231				225	97	305	0.323	8.3e-09	<0.001	GO:0016563:	transcription activator activity
ENSG00000086504				226	38	83	0.579	8.4e-09	<0.001	GO:0007200:	G-protein signaling, coupled to IP3 second messenger (phospholipase C activating)
ENSG00000150967				227	61	164	0.427	8.6e-09	<0.001	GO:0005088:	Ras guanyl-nucleotide exchange factor activity
ENSG00000157103				228	170	618	0.235	8.9e-09	<0.001	GO:0016192:	vesicle-mediated transport
ENSG00000109132				229	124	418	0.28	8.9e-09	<0.001	GO:0008134:	transcription factor binding
ENSG00000117593				230	107	347	0.304	9.6e-09	<0.001	GO:0046983:	protein dimerization activity
ENSG00000080189				231	75	218	0.374	9.9e-09	<0.001	GO:0008284:	positive regulation of cell proliferation
ENSG00000138083				232	57	151	0.437	1.4e-08	<0.001	GO:0005089:	Rho guanyl-nucleotide exchange factor activity
ENSG00000099282				233	74	216	0.371	1.5e-08	<0.001	GO:0005625:	soluble fraction
ENSG00000164116				234	709	3228	0.111	1.5e-08	<0.001	GO:0016740:	transferase activity
ENSG00000132639				235	55	144	0.445	1.5e-08	<0.001	GO:0016055:	Wnt receptor signaling pathway
ENSG00000139874				236	223	864	0.198	1.8e-08	<0.001	GO:0043565:	sequence-specific DNA binding
ENSG00000110200				237	66	186	0.395	1.9e-08	<0.001	GO:0030003:	cellular cation homeostasis
ENSG00000139567				238	130	449	0.265	2e-08	<0.001	GO:0031012:	extracellular matrix
ENSG00000105556				239	80	241	0.351	2e-08	<0.001	GO:0043085:	positive regulation of enzyme activity
ENSG00000156150				240	126	432	0.27	2e-08	<0.001	GO:0005578:	proteinaceous extracellular matrix
ENSG00000065559				241	183	684	0.218	2.3e-08	<0.001	GO:0030695:	GTPase regulator activity
ENSG00000087095				242	26	48	0.723	2.5e-08	<0.001	GO:0008188:	neuropeptide receptor activity
ENSG00000015592				243	164	601	0.23	2.9e-08	<0.001	GO:0050790:	regulation of catalytic activity
ENSG00000168490				244	96	308	0.311	3e-08	<0.001	GO:0003712:	transcription cofactor activity
ENSG00000163624				245	48	121	0.472	3.1e-08	<0.001	GO:0007420:	brain development
ENSG00000174579				246	99	321	0.304	3.3e-08	<0.001	GO:0045934:	negative regulation of nucleobase, nucleoside, nucleotide and nucleic acid metabolic process
ENSG00000168748				247	90	284	0.321	3.4e-08	<0.001	GO:0051239:	regulation of multicellular organismal process
ENSG00000120693				248	58	158	0.418	3.4e-08	<0.001	GO:0035023:	regulation of Rho protein signal transduction
ENSG00000134245				249	70	204	0.372	3.4e-08	<0.001	GO:0008285:	negative regulation of cell proliferation
ENSG00000198865				250	285	1160	0.17	3.5e-08	<0.001	GO:0016788:	hydrolase activity, acting on ester bonds
ENSG00000175906				251	52	136	0.446	3.6e-08	<0.001	GO:0045860:	positive regulation of protein kinase activity
ENSG00000162745				252	41	97	0.518	3.7e-08	<0.001	GO:0031402:	sodium ion binding
ENSG00000198939				253	66	189	0.384	3.9e-08	<0.001	GO:0055080:	cation homeostasis
ENSG00000149923				254	38	87	0.543	4e-08	<0.001	GO:0051606:	detection of stimulus
ENSG00000153487				255	26	49	0.704	4.4e-08	<0.001	GO:0042923:	neuropeptide binding
ENSG00000137075				256	15	20	1.101	5.1e-08	<0.001	GO:0007215:	glutamate signaling pathway
ENSG00000124882				257	160	588	0.228	5.2e-08	<0.001	GO:0009605:	response to external stimulus
ENSG00000173852				258	53	141	0.434	5.2e-08	<0.001	GO:0051347:	positive regulation of transferase activity
ENSG00000198597				259	277	1127	0.17	5.2e-08	<0.001	GO:0004672:	protein kinase activity
ENSG00000123307				260	32	68	0.601	5.5e-08	<0.001	GO:0007254:	JNK cascade
ENSG00000168522				261	30	62	0.624	6.5e-08	<0.001	GO:0007204:	elevation of cytosolic calcium ion concentration
ENSG00000125484				262	30	62	0.624	6.5e-08	<0.001	GO:0051480:	cytosolic calcium ion homeostasis
ENSG00000149634				263	11	12	1.535	7.6e-08	<0.001	GO:0042734:	presynaptic membrane
ENSG00000125285				264	222	874	0.188	7.7e-08	<0.001	GO:0008219:	cell death
ENSG00000156427				265	222	874	0.188	7.7e-08	<0.001	GO:0016265:	death
ENSG00000158815				266	92	297	0.307	7.9e-08	<0.001	GO:0032940:	secretion by cell
ENSG00000175938				267	46	117	0.465	8.2e-08	<0.001	GO:0015294:	solute:cation symporter activity
ENSG00000205707				268	54	147	0.418	9.6e-08	<0.001	GO:0009628:	response to abiotic stimulus
ENSG00000198742				269	48	125	0.449	1e-07	<0.001	GO:0001525:	angiogenesis
ENSG00000100439				270	109	371	0.274	1.2e-07	<0.001	GO:0031324:	negative regulation of cellular metabolic process
ENSG00000104331				271	42	104	0.485	1.2e-07	<0.001	GO:0001816:	cytokine production
ENSG00000107954				272	50	133	0.434	1.2e-07	<0.001	GO:0007605:	sensory perception of sound
ENSG00000160959				273	40	97	0.5	1.2e-07	<0.001	GO:0046849:	bone remodeling
ENSG00000135472				274	54	148	0.413	1.2e-07	<0.001	GO:0008015:	circulation
ENSG00000115353				275	159	591	0.221	1.3e-07	<0.001	GO:0000074:	regulation of progression through cell cycle
ENSG00000169245				276	25	48	0.687	1.3e-07	<0.001	GO:0045177:	apical part of cell
ENSG00000018625				277	149	547	0.229	1.4e-07	<0.001	GO:0042981:	regulation of apoptosis
ENSG00000134108				278	63	183	0.374	1.4e-07	<0.001	GO:0007266:	Rho protein signal transduction
ENSG00000111652				279	160	597	0.219	1.5e-07	<0.001	GO:0051726:	regulation of cell cycle
ENSG00000196544				280	50	134	0.429	1.6e-07	<0.001	GO:0050954:	sensory perception of mechanical stimulus
ENSG00000183770				281	54	149	0.409	1.6e-07	<0.001	GO:0008081:	phosphoric diester hydrolase activity
ENSG00000171786				282	42	105	0.478	1.7e-07	<0.001	GO:0048771:	tissue remodeling
ENSG00000146039				283	990	4713	0.088	1.7e-07	<0.001	GO:0046914:	transition metal ion binding
ENSG00000132975				284	123	434	0.252	1.7e-07	<0.001	GO:0016791:	phosphoric monoester hydrolase activity
ENSG00000086712				285	32	71	0.567	1.9e-07	0.001	GO:0031098:	stress-activated protein kinase signaling pathway
ENSG00000047617				286	27	55	0.636	2e-07	0.001	GO:0031404:	chloride ion binding
ENSG00000071889				287	27	55	0.636	2e-07	0.001	GO:0043168:	anion binding
ENSG00000140600				288	64	189	0.363	2.2e-07	0.001	GO:0008361:	regulation of cell size
ENSG00000129535				289	19	32	0.811	2.8e-07	0.002	GO:0007631:	feeding behavior
ENSG00000105227				290	149	553	0.222	2.8e-07	0.002	GO:0043067:	regulation of programmed cell death
ENSG00000108947				291	94	313	0.287	2.8e-07	0.002	GO:0009888:	tissue development
ENSG00000170775				292	380	1647	0.135	3.3e-07	0.003	GO:0016301:	kinase activity
ENSG00000150783				293	38	93	0.493	3.3e-07	0.003	GO:0003002:	regionalization
ENSG00000108830				294	63	187	0.36	3.4e-07	0.003	GO:0016049:	cell growth
ENSG00000121207				295	102	349	0.27	3.9e-07	0.003	GO:0046903:	secretion
ENSG00000107938				296	64	192	0.353	4.2e-07	0.003	GO:0006897:	endocytosis
ENSG00000174417				297	64	192	0.353	4.2e-07	0.003	GO:0010324:	membrane invagination
ENSG00000158887				298	52	146	0.397	5.1e-07	0.003	GO:0001558:	regulation of cell growth
ENSG00000188937				299	66	201	0.343	5.2e-07	0.003	GO:0045892:	negative regulation of transcription, DNA-dependent
ENSG00000182985				300	322	1372	0.144	5.3e-07	0.003	GO:0016310:	phosphorylation
ENSG00000104853				301	39	98	0.474	5.3e-07	0.003	GO:0007507:	heart development
ENSG00000165495				302	26	54	0.62	5.5e-07	0.003	GO:0001654:	eye development
ENSG00000108861				303	73	230	0.322	5.9e-07	0.003	GO:0050793:	regulation of developmental process
ENSG00000163347				304	39	99	0.467	7.2e-07	0.003	GO:0051248:	negative regulation of protein metabolic process
ENSG00000101052				305	45	121	0.426	7.3e-07	0.003	GO:0048015:	phosphoinositide-mediated signaling
ENSG00000138111				306	33	78	0.519	7.5e-07	0.003	GO:0043086:	negative regulation of enzyme activity
ENSG00000101222				307	36	89	0.486	9e-07	0.003	GO:0001503:	ossification
ENSG00000166949				308	36	89	0.486	9e-07	0.003	GO:0031214:	biomineral formation
ENSG00000165175				309	57	168	0.365	9.2e-07	0.003	GO:0006936:	muscle contraction
ENSG00000116667				310	91	308	0.277	9.5e-07	0.003	GO:0004713:	protein-tyrosine kinase activity
ENSG00000100784				311	176	688	0.191	1e-06	0.003	GO:0004674:	protein serine/threonine kinase activity
ENSG00000164654				312	35	86	0.49	1.1e-06	0.003	GO:0051128:	regulation of cellular component organization and biogenesis
ENSG00000168591				313	78	254	0.301	1.1e-06	0.003	GO:0031988:	membrane-bound vesicle
ENSG00000127688				314	20	37	0.72	1.1e-06	0.003	GO:0043010:	camera-type eye development
ENSG00000113273				315	12	16	1.094	1.2e-06	0.003	GO:0007193:	G-protein signaling, adenylate cyclase inhibiting pathway
ENSG00000152208				316	8	8	1.881	1.2e-06	0.004	GO:0060053:	neurofilament cytoskeleton
ENSG00000170653				317	29	66	0.547	1.4e-06	0.004	GO:0003001:	generation of a signal involved in cell-cell signaling
ENSG00000152495				318	92	315	0.27	1.4e-06	0.004	GO:0042802:	identical protein binding
ENSG00000142327				319	204	822	0.174	1.5e-06	0.004	GO:0006915:	apoptosis
ENSG00000029364				320	31	73	0.521	1.5e-06	0.004	GO:0042107:	cytokine metabolic process
ENSG00000139613				321	35	87	0.482	1.5e-06	0.004	GO:0043405:	regulation of MAPK activity
ENSG00000006695				322	23	47	0.633	1.7e-06	0.004	GO:0045055:	regulated secretory pathway
ENSG00000125084				323	188	749	0.18	1.7e-06	0.004	GO:0044255:	cellular lipid metabolic process
ENSG00000163817				324	39	102	0.446	1.7e-06	0.004	GO:0008066:	glutamate receptor activity
ENSG00000049089				325	39	102	0.446	1.7e-06	0.004	GO:0009968:	negative regulation of signal transduction
ENSG00000162772				326	19	35	0.724	1.8e-06	0.004	GO:0007611:	learning and/or memory
ENSG00000116273				327	19	35	0.724	1.8e-06	0.004	GO:0019717:	synaptosome
ENSG00000104524				328	26	57	0.576	2e-06	0.004	GO:0040029:	regulation of gene expression, epigenetic
ENSG00000102468				329	117	427	0.231	2.1e-06	0.004	GO:0008047:	enzyme activator activity
ENSG00000159197				330	435	1950	0.116	2.2e-06	0.004	GO:0004888:	transmembrane receptor activity
ENSG00000106952				331	76	250	0.295	2.2e-06	0.004	GO:0016023:	cytoplasmic membrane-bound vesicle
ENSG00000100422				332	204	829	0.169	2.7e-06	0.004	GO:0012501:	programmed cell death
ENSG00000109189				333	90	311	0.264	2.8e-06	0.005	GO:0005085:	guanyl-nucleotide exchange factor activity
ENSG00000169118				334	29	68	0.525	2.9e-06	0.005	GO:0015631:	tubulin binding
ENSG00000074603				335	297	1276	0.138	3e-06	0.006	GO:0030234:	enzyme regulator activity
ENSG00000177370				336	84	286	0.273	3.1e-06	0.006	GO:0003702:	RNA polymerase II transcription factor activity
ENSG00000167531				337	12	17	1.007	3.4e-06	0.009	GO:0035250:	UDP-galactosyltransferase activity
ENSG00000123933				338	30	72	0.507	3.5e-06	0.009	GO:0032147:	activation of protein kinase activity
ENSG00000152315				339	30	72	0.507	3.5e-06	0.009	GO:0042089:	cytokine biosynthetic process
ENSG00000197584				340	98	348	0.248	3.9e-06	0.01	GO:0022403:	cell cycle phase
ENSG00000099991				341	56	171	0.342	4e-06	0.01	GO:0005057:	receptor signaling protein activity
ENSG00000183580				342	429	1931	0.113	4e-06	0.01	GO:0016772:	transferase activity, transferring phosphorus-containing groups
ENSG00000204174				343	15	25	0.82	4.3e-06	0.01	GO:0007422:	peripheral nervous system development
ENSG00000131095				344	90	314	0.258	4.3e-06	0.01	GO:0005543:	phospholipid binding
ENSG00000165152				345	55	168	0.341	4.9e-06	0.01	GO:0030005:	cellular di-, tri-valent inorganic cation homeostasis
ENSG00000164604				346	38	102	0.428	4.9e-06	0.01	GO:0042110:	T cell activation
ENSG00000124535				347	72	238	0.291	4.9e-06	0.01	GO:0035091:	phosphoinositide binding
ENSG00000006831				348	11	15	1.058	5e-06	0.01	GO:0030316:	osteoclast differentiation
ENSG00000132612				349	236	989	0.152	5.1e-06	0.01	GO:0008104:	protein localization
ENSG00000105926				350	25	56	0.56	5.1e-06	0.01	GO:0005126:	hematopoietin/interferon-class (D200-domain) cytokine receptor binding
ENSG00000147588				351	86	298	0.262	5.2e-06	0.01	GO:0005125:	cytokine activity
ENSG00000186815				352	48	141	0.367	5.8e-06	0.011	GO:0042803:	protein homodimerization activity
ENSG00000110436				353	85	295	0.261	6.3e-06	0.011	GO:0004721:	phosphoprotein phosphatase activity
ENSG00000159723				354	26	60	0.537	6.5e-06	0.011	GO:0050863:	regulation of T cell activation
ENSG00000177733				355	28	67	0.51	6.8e-06	0.012	GO:0048511:	rhythmic process
ENSG00000166326				356	7	7	1.827	6.8e-06	0.014	GO:0005883:	neurofilament
ENSG00000157036				357	10	13	1.128	6.9e-06	0.015	GO:0005251:	delayed rectifier potassium channel activity
ENSG00000105642				358	14	23	0.834	7.1e-06	0.015	GO:0007214:	gamma-aminobutyric acid signaling pathway
ENSG00000109133				359	14	23	0.834	7.1e-06	0.015	GO:0030551:	cyclic nucleotide binding
ENSG00000168811				360	59	187	0.318	8.3e-06	0.016	GO:0040008:	regulation of growth
ENSG00000131196				361	15	26	0.781	8.4e-06	0.016	GO:0030111:	regulation of Wnt receptor signaling pathway
ENSG00000159335				362	65	212	0.3	8.6e-06	0.016	GO:0016564:	transcription repressor activity
ENSG00000113460				363	12	18	0.935	8.6e-06	0.017	GO:0030427:	site of polarized growth
ENSG00000167964				364	24	54	0.556	8.6e-06	0.017	GO:0009187:	cyclic nucleotide metabolic process
ENSG00000136518				365	9	11	1.23	8.8e-06	0.019	GO:0019002:	GMP binding
ENSG00000101323				366	9	11	1.23	8.8e-06	0.019	GO:0019894:	kinesin binding
ENSG00000134343				367	9	11	1.23	8.8e-06	0.019	GO:0030553:	cGMP binding
ENSG00000137819				368	9	11	1.23	8.8e-06	0.019	GO:0045670:	regulation of osteoclast differentiation
ENSG00000186198				369	55	171	0.33	8.8e-06	0.019	GO:0055066:	di-, tri-valent inorganic cation homeostasis
ENSG00000144407				370	19	38	0.651	9.1e-06	0.019	GO:0050767:	regulation of neurogenesis
ENSG00000169981				371	152	600	0.185	9.5e-06	0.022	GO:0031981:	nuclear lumen
ENSG00000113578				372	79	272	0.266	9.5e-06	0.022	GO:0016311:	dephosphorylation
ENSG00000132153				373	22	48	0.58	1.1e-05	0.022	GO:0004112:	cyclic-nucleotide phosphodiesterase activity
ENSG00000158014				374	22	48	0.58	1.1e-05	0.022	GO:0051046:	regulation of secretion
ENSG00000154330				375	13	21	0.852	1.2e-05	0.024	GO:0046328:	regulation of JNK cascade
ENSG00000010539				376	74	252	0.273	1.2e-05	0.024	GO:0006643:	membrane lipid metabolic process
ENSG00000100473				377	334	1479	0.121	1.2e-05	0.024	GO:0006996:	organelle organization and biogenesis
ENSG00000081138				378	21	45	0.594	1.2e-05	0.024	GO:0004970:	ionotropic glutamate receptor activity
ENSG00000185658				379	30	76	0.468	1.3e-05	0.024	GO:0006836:	neurotransmitter transport
ENSG00000102104				380	33	87	0.44	1.3e-05	0.024	GO:0015370:	solute:sodium symporter activity
ENSG00000149313				381	20	42	0.611	1.4e-05	0.026	GO:0008016:	regulation of heart contraction
ENSG00000110651				382	70	236	0.279	1.4e-05	0.026	GO:0015293:	symporter activity
ENSG00000159248				383	23	52	0.552	1.4e-05	0.026	GO:0045761:	regulation of adenylate cyclase activity
ENSG00000108590				384	25	59	0.52	1.6e-05	0.026	GO:0019992:	diacylglycerol binding
ENSG00000115966				385	32	84	0.443	1.6e-05	0.026	GO:0045165:	cell fate commitment
ENSG00000117020				386	224	947	0.146	1.6e-05	0.026	GO:0045184:	establishment of protein localization
ENSG00000141425				387	17	33	0.677	1.6e-05	0.027	GO:0016247:	channel regulator activity
ENSG00000198081				388	114	431	0.21	1.6e-05	0.027	GO:0005083:	small GTPase regulator activity
ENSG00000100077				389	16	30	0.707	1.6e-05	0.027	GO:0005548:	phospholipid transporter activity
ENSG00000172915				390	243	1040	0.139	1.8e-05	0.03	GO:0033036:	macromolecule localization
ENSG00000067715				391	28	70	0.478	1.8e-05	0.03	GO:0005813:	centrosome
ENSG00000143156				392	62	204	0.294	1.8e-05	0.03	GO:0007156:	homophilic cell adhesion
ENSG00000108094				393	83	294	0.249	1.8e-05	0.03	GO:0019899:	enzyme binding
ENSG00000073737				394	21	46	0.577	1.9e-05	0.03	GO:0004114:	3',5'-cyclic-nucleotide phosphodiesterase activity
ENSG00000145451				395	21	46	0.577	1.9e-05	0.03	GO:0060047:	heart contraction
ENSG00000070808				396	117	446	0.205	1.9e-05	0.03	GO:0042592:	homeostatic process
ENSG00000078967				397	12	19	0.873	1.9e-05	0.03	GO:0016854:	racemase and epimerase activity
ENSG00000105671				398	10	14	1.019	2e-05	0.031	GO:0004985:	opioid receptor activity
ENSG00000138684				399	10	14	1.019	2e-05	0.031	GO:0016857:	racemase and epimerase activity, acting on carbohydrates and derivatives
ENSG00000109466				400	10	14	1.019	2e-05	0.031	GO:0045453:	bone resorption
ENSG00000115904				401	10	14	1.019	2e-05	0.031	GO:0050768:	negative regulation of neurogenesis
ENSG00000022355				402	32	85	0.435	2.1e-05	0.031	GO:0043062:	extracellular structure organization and biogenesis
ENSG00000084764				403	23	53	0.538	2.1e-05	0.031	GO:0031279:	regulation of cyclase activity
ENSG00000135643				404	23	53	0.538	2.1e-05	0.031	GO:0051339:	regulation of lyase activity
ENSG00000185129				405	80	282	0.252	2.1e-05	0.031	GO:0040007:	growth
ENSG00000174371				406	125	484	0.196	2.2e-05	0.032	GO:0015630:	microtubule cytoskeleton
ENSG00000071073				407	184	760	0.159	2.2e-05	0.032	GO:0007600:	sensory perception
ENSG00000168824				408	166	675	0.168	2.3e-05	0.032	GO:0007010:	cytoskeleton organization and biogenesis
ENSG00000168818				409	30	78	0.45	2.3e-05	0.032	GO:0005254:	chloride channel activity
ENSG00000144635				410	53	168	0.318	2.3e-05	0.032	GO:0007517:	muscle development
ENSG00000204120				411	96	354	0.225	2.6e-05	0.035	GO:0006461:	protein complex assembly
ENSG00000141642				412	65	219	0.279	2.7e-05	0.037	GO:0043066:	negative regulation of apoptosis
ENSG00000204310				413	17	34	0.651	2.7e-05	0.037	GO:0007127:	meiosis I
ENSG00000184226				414	21	47	0.56	2.8e-05	0.037	GO:0005234:	extracellular-glutamate-gated ion channel activity
ENSG00000149256				415	102	382	0.216	2.9e-05	0.037	GO:0044451:	nucleoplasm part
ENSG00000018236				416	44	133	0.348	3.1e-05	0.042	GO:0045595:	regulation of cell differentiation
ENSG00000065243				417	11	17	0.898	3.1e-05	0.043	GO:0030426:	growth cone
ENSG00000197771				418	20	44	0.574	3.2e-05	0.045	GO:0009190:	cyclic nucleotide biosynthetic process
ENSG00000123983				419	87	316	0.234	3.3e-05	0.046	GO:0051246:	regulation of protein metabolic process
ENSG00000104863				420	57	187	0.296	3.6e-05	0.047	GO:0003713:	transcription coactivator activity
ENSG00000185920				421	19	41	0.589	3.6e-05	0.047	GO:0007369:	gastrulation
ENSG00000151445
ENSG00000143363
ENSG00000183337
ENSG00000147852
ENSG00000167685
ENSG00000072071
ENSG00000171587
ENSG00000168385
ENSG00000160207
ENSG00000109320
ENSG00000166405
ENSG00000163349
ENSG00000109158
ENSG00000101981
ENSG00000154162
ENSG00000083937
ENSG00000179097
ENSG00000167799
ENSG00000115159
ENSG00000141646
ENSG00000016402
ENSG00000111537
ENSG00000123104
ENSG00000119471
ENSG00000179724
ENSG00000143319
ENSG00000105132
ENSG00000156475
ENSG00000110888
ENSG00000143493
ENSG00000153933
ENSG00000148943
ENSG00000168779
ENSG00000101197
ENSG00000115204
ENSG00000150361
ENSG00000144043
ENSG00000123739
ENSG00000116704
ENSG00000104381
ENSG00000125976
ENSG00000152137
ENSG00000169933
ENSG00000182636
ENSG00000100991
ENSG00000118816
ENSG00000158089
ENSG00000182168
ENSG00000121957
ENSG00000151849
ENSG00000184857
ENSG00000101871
ENSG00000148925
ENSG00000111404
ENSG00000111540
ENSG00000169856
ENSG00000182827
ENSG00000140092
ENSG00000115665
ENSG00000149187
ENSG00000100926
ENSG00000130385
ENSG00000173065
ENSG00000143418
ENSG00000115520
ENSG00000106524
ENSG00000115289
ENSG00000181541
ENSG00000108239
ENSG00000122254
ENSG00000198964
ENSG00000145685
ENSG00000175662
ENSG00000138663
ENSG00000125966
ENSG00000115290
ENSG00000179912
ENSG00000211455
ENSG00000079102
ENSG00000125170
ENSG00000169155
ENSG00000120784
ENSG00000155511
ENSG00000137693
ENSG00000196396
ENSG00000112290
ENSG00000122741
ENSG00000163217
ENSG00000196090
ENSG00000119314
ENSG00000198353
ENSG00000120659
ENSG00000157064
ENSG00000108587
ENSG00000082641
ENSG00000121775
ENSG00000126003
ENSG00000134308
ENSG00000136048
ENSG00000198807
ENSG00000055208
ENSG00000125895
ENSG00000168259
ENSG00000138669
ENSG00000110171
ENSG00000156735
ENSG00000163113
ENSG00000075213
ENSG00000075407
ENSG00000135108
ENSG00000136933
ENSG00000166821
ENSG00000102048
ENSG00000066322
ENSG00000165271
ENSG00000175592
ENSG00000101997
ENSG00000173566
ENSG00000138801
ENSG00000168280
ENSG00000146729
ENSG00000105767
ENSG00000120280
ENSG00000143127
ENSG00000019102
ENSG00000149927
ENSG00000106078
ENSG00000132429
ENSG00000170961
ENSG00000104412
ENSG00000140543
ENSG00000140497
ENSG00000013392
ENSG00000177463
ENSG00000139625
ENSG00000154174
ENSG00000111530
ENSG00000164091
ENSG00000083642
ENSG00000101850
ENSG00000105967
ENSG00000134265
ENSG00000180182
ENSG00000118263
ENSG00000178568
ENSG00000117569
ENSG00000206560
ENSG00000184408
ENSG00000136603
ENSG00000164683
ENSG00000168556
ENSG00000106483
ENSG00000107443
ENSG00000104290
ENSG00000064225
ENSG00000160584
ENSG00000106344
ENSG00000108296
ENSG00000181773
ENSG00000148123
ENSG00000141367
ENSG00000166135
ENSG00000118276
ENSG00000116209
ENSG00000113532
ENSG00000183813
ENSG00000170275
ENSG00000166603
ENSG00000132932
ENSG00000119231
ENSG00000092847
ENSG00000151892
ENSG00000076716
ENSG00000138764
ENSG00000109107
ENSG00000096401
ENSG00000137821
ENSG00000115902
ENSG00000152556
ENSG00000014824
ENSG00000147145
ENSG00000165219
ENSG00000175556
ENSG00000182963
ENSG00000128881
ENSG00000111962
ENSG00000107201
ENSG00000158161
ENSG00000008196
ENSG00000103351
ENSG00000164129
ENSG00000154165
ENSG00000061273
ENSG00000109436
ENSG00000164749
ENSG00000184845
ENSG00000164338
ENSG00000171720
ENSG00000101337
ENSG00000198814
ENSG00000183837
ENSG00000198908
ENSG00000088899
ENSG00000164794
ENSG00000101333
ENSG00000162409
ENSG00000006837
ENSG00000138593
ENSG00000089022
ENSG00000213160
ENSG00000158467
ENSG00000156273
ENSG00000077380
ENSG00000176024
ENSG00000133424
ENSG00000154832
ENSG00000072133
ENSG00000136928
ENSG00000198105
ENSG00000176102
ENSG00000112246
ENSG00000165521
ENSG00000137822
ENSG00000147231
ENSG00000171365
ENSG00000143393
ENSG00000105866
ENSG00000156983
ENSG00000013503
ENSG00000006059
ENSG00000186009
ENSG00000167487
ENSG00000173482
ENSG00000125510
ENSG00000092098
ENSG00000117115
ENSG00000184261
ENSG00000104866
ENSG00000151240
ENSG00000100003
ENSG00000106351
ENSG00000111271
ENSG00000174483
ENSG00000081177
ENSG00000111432
ENSG00000118160
ENSG00000175105
ENSG00000183785
ENSG00000026559
ENSG00000118707
ENSG00000169925
ENSG00000139719
ENSG00000054793
ENSG00000143801
ENSG00000108175
ENSG00000135406
ENSG00000187796
ENSG00000162728
ENSG00000067836
ENSG00000184185
ENSG00000088340
ENSG00000078902
ENSG00000187730
ENSG00000150086
ENSG00000062598
ENSG00000070614
ENSG00000101350
ENSG00000065989
ENSG00000105701
ENSG00000150394
ENSG00000176692
ENSG00000020129
ENSG00000141542
ENSG00000155034
ENSG00000129159
ENSG00000185518
ENSG00000128271
ENSG00000116106
ENSG00000182255
ENSG00000185052
ENSG00000088256
ENSG00000147416
ENSG00000115756
ENSG00000111199
ENSG00000182533
ENSG00000171621
ENSG00000177464
ENSG00000171246
ENSG00000151834
ENSG00000162496
ENSG00000075539
ENSG00000182050
ENSG00000169733
ENSG00000154188
ENSG00000157240
ENSG00000187531
ENSG00000178028
ENSG00000178951
ENSG00000196235
ENSG00000164093
ENSG00000160199
ENSG00000158445
ENSG00000061337
ENSG00000162992
ENSG00000139220
ENSG00000117016
ENSG00000149403
ENSG00000135605
ENSG00000101180
ENSG00000122971
ENSG00000205927
ENSG00000133265
ENSG00000123411
ENSG00000160991
ENSG00000065923
ENSG00000069696
ENSG00000168546
ENSG00000115840
ENSG00000089225
ENSG00000198700
ENSG00000125851
ENSG00000184697
ENSG00000198586
ENSG00000184402
ENSG00000141570
ENSG00000148411
ENSG00000115073
ENSG00000108946
ENSG00000186951
ENSG00000145888
ENSG00000075711
ENSG00000140259
ENSG00000133878
ENSG00000164438
ENSG00000080561
ENSG00000124406
ENSG00000149418
ENSG00000007402
ENSG00000128268
ENSG00000092096
ENSG00000087903
ENSG00000163914
ENSG00000151748
ENSG00000101938
ENSG00000105613
ENSG00000101310
ENSG00000105695
ENSG00000106511
ENSG00000169764
ENSG00000134183
ENSG00000165868
ENSG00000165553
ENSG00000011332
ENSG00000128191
ENSG00000169306
ENSG00000132640
ENSG00000149295
ENSG00000166862
ENSG00000109956
ENSG00000120149
ENSG00000144476
ENSG00000108799
ENSG00000110851
ENSG00000146122
ENSG00000203879
ENSG00000064835
ENSG00000122696
ENSG00000147180
ENSG00000198797
ENSG00000125850
ENSG00000058091
ENSG00000069345
ENSG00000177469
ENSG00000143624
ENSG00000148200
ENSG00000168575
ENSG00000128585
ENSG00000138821
ENSG00000111880
ENSG00000101746
ENSG00000053254
ENSG00000151615
ENSG00000107021
ENSG00000145864
ENSG00000102935
ENSG00000156049
ENSG00000163873
ENSG00000072315
ENSG00000099860
ENSG00000148826
ENSG00000170075
ENSG00000038295
ENSG00000178342
ENSG00000181027
ENSG00000136931
ENSG00000080822
ENSG00000090857
ENSG00000122966
ENSG00000125817
ENSG00000164951
ENSG00000182379
ENSG00000067842
ENSG00000120738
ENSG00000115365
ENSG00000176903
ENSG00000112902
ENSG00000131437
ENSG00000176204
ENSG00000175283
ENSG00000173976
ENSG00000115266
ENSG00000120075
ENSG00000100884
ENSG00000168710
ENSG00000100505
ENSG00000101811
ENSG00000100154
ENSG00000124702
ENSG00000170523
ENSG00000148053
ENSG00000107957
ENSG00000094796
ENSG00000137558
ENSG00000123364
ENSG00000077684
ENSG00000116833
ENSG00000128714
ENSG00000099617
ENSG00000185070
ENSG00000146842
ENSG00000119401
ENSG00000204580
ENSG00000160973
ENSG00000099785
ENSG00000110881
ENSG00000011485
ENSG00000137522
ENSG00000182463
ENSG00000146021
ENSG00000146276
ENSG00000106038
ENSG00000167395
ENSG00000149922
ENSG00000166780
ENSG00000156299
ENSG00000105647
ENSG00000143643
ENSG00000176049
ENSG00000104859
ENSG00000168159
ENSG00000204227
ENSG00000162670
ENSG00000008083
ENSG00000105357
ENSG00000039987
ENSG00000171444
ENSG00000179477
ENSG00000197859
ENSG00000056345
ENSG00000182087
ENSG00000105722
ENSG00000169851
ENSG00000065802
ENSG00000111196
ENSG00000197312
ENSG00000166833
ENSG00000178209
ENSG00000131791
ENSG00000114279
ENSG00000132622
ENSG00000104419
ENSG00000198517
ENSG00000064300
ENSG00000011083
ENSG00000179837
ENSG00000157985
ENSG00000173273
ENSG00000065675
ENSG00000173599
ENSG00000168807
ENSG00000101958
ENSG00000063245
ENSG00000172818
ENSG00000173744
ENSG00000135960
ENSG00000182324
ENSG00000071054
ENSG00000204304
ENSG00000140905
ENSG00000171368
ENSG00000179314
ENSG00000119699
ENSG00000159176
ENSG00000163235
ENSG00000130881
ENSG00000105507
ENSG00000100888
ENSG00000091664
ENSG00000088002
ENSG00000171155
ENSG00000107742
ENSG00000121853
ENSG00000119912
ENSG00000169499
ENSG00000124440
ENSG00000108797
ENSG00000114982
ENSG00000145819
ENSG00000116786
ENSG00000135973
ENSG00000138641
ENSG00000121871
ENSG00000080709
ENSG00000156515
ENSG00000160216
ENSG00000134014
ENSG00000152217
ENSG00000111224
ENSG00000138622
ENSG00000047621
ENSG00000198835
ENSG00000124302
ENSG00000128731
ENSG00000197555
ENSG00000078328
ENSG00000168077
ENSG00000166869
ENSG00000019505
ENSG00000198513
ENSG00000112210
ENSG00000196950
ENSG00000100379
ENSG00000121766
ENSG00000081842
ENSG00000162402
ENSG00000135443
ENSG00000006025
ENSG00000070501
ENSG00000122877
ENSG00000102996
ENSG00000174684
ENSG00000132912
ENSG00000187147
ENSG00000187140
ENSG00000137504
ENSG00000145868
ENSG00000130762
ENSG00000128059
ENSG00000120899
ENSG00000129007
ENSG00000130956
ENSG00000171150
ENSG00000084731
ENSG00000160993
ENSG00000131584
ENSG00000006432
ENSG00000181873
ENSG00000116329
ENSG00000171503
ENSG00000154864
ENSG00000005206
ENSG00000145526
ENSG00000197122
ENSG00000128310
ENSG00000119537
ENSG00000119318
ENSG00000144840
ENSG00000103460
ENSG00000160050
ENSG00000060491
ENSG00000171017
ENSG00000072858
ENSG00000107623
ENSG00000131018
ENSG00000063169
ENSG00000197694
ENSG00000128045
ENSG00000136144
ENSG00000154153
ENSG00000162526
ENSG00000075223
ENSG00000164626
ENSG00000130382
ENSG00000103316
ENSG00000109472
ENSG00000146463
ENSG00000173898
ENSG00000136099
ENSG00000037965
ENSG00000160293
ENSG00000112697
ENSG00000136874
ENSG00000150760
ENSG00000129521
ENSG00000120156
ENSG00000094963
ENSG00000103197
ENSG00000171617
ENSG00000198933
ENSG00000105514
ENSG00000059145
ENSG00000175164
ENSG00000112619
ENSG00000137275
ENSG00000146360
ENSG00000128652
ENSG00000136273
ENSG00000197724
ENSG00000167394
ENSG00000142149
ENSG00000089012
ENSG00000107779
ENSG00000088726
ENSG00000125954
ENSG00000114251
ENSG00000107807
ENSG00000114648
ENSG00000076321
ENSG00000002587
ENSG00000152242
ENSG00000154059
ENSG00000184144
ENSG00000102934
ENSG00000185149
ENSG00000080371
ENSG00000140391
ENSG00000085741
ENSG00000204713
ENSG00000140632
ENSG00000105865
ENSG00000091157
ENSG00000127080
ENSG00000166573
ENSG00000136870
ENSG00000152904
ENSG00000198018
ENSG00000107864
ENSG00000108309
ENSG00000105662
ENSG00000061918
ENSG00000002919
ENSG00000197102
ENSG00000172992
ENSG00000119820
ENSG00000148688
ENSG00000164778
ENSG00000006788
ENSG00000111424
ENSG00000090989
ENSG00000136531
ENSG00000143473
ENSG00000168763
ENSG00000112685
ENSG00000092067
ENSG00000140830
ENSG00000100416
ENSG00000111262
ENSG00000106069
ENSG00000103034
ENSG00000103353
ENSG00000101210
ENSG00000183092
ENSG00000122176
ENSG00000168495
ENSG00000105738
ENSG00000135547
ENSG00000155897
ENSG00000154229
ENSG00000106299
ENSG00000102226
ENSG00000012983
ENSG00000171603
ENSG00000182580
ENSG00000150907
ENSG00000118217
ENSG00000089169
ENSG00000117425
ENSG00000163273
ENSG00000174720
ENSG00000064313
ENSG00000198707
ENSG00000102003
ENSG00000078403
ENSG00000146828
ENSG00000160214
ENSG00000006715
ENSG00000140564
ENSG00000184304
ENSG00000139182
ENSG00000196581
ENSG00000036828
ENSG00000107829
ENSG00000116863
ENSG00000103710
ENSG00000108405
ENSG00000044524
ENSG00000125650
ENSG00000166974
ENSG00000153233
ENSG00000081803
ENSG00000110148
ENSG00000159263
ENSG00000186141
ENSG00000151692
ENSG00000108370
ENSG00000118946
ENSG00000056558
ENSG00000132109
ENSG00000186716
ENSG00000175471
ENSG00000168959
ENSG00000153976
ENSG00000138031
ENSG00000187391
ENSG00000127220
ENSG00000133704
ENSG00000074356
ENSG00000155304
ENSG00000138623
ENSG00000027847
ENSG00000164466
ENSG00000149260
ENSG00000130827
ENSG00000111231
ENSG00000102225
ENSG00000005339
ENSG00000152700
ENSG00000116254
ENSG00000127463
ENSG00000204364
ENSG00000157152
ENSG00000133104
ENSG00000163159
ENSG00000132716
ENSG00000163874
ENSG00000106123
ENSG00000049167
ENSG00000148400
ENSG00000137878
ENSG00000171492
ENSG00000116525
ENSG00000136271
ENSG00000133874
ENSG00000105223
ENSG00000164608
ENSG00000184277
ENSG00000175182
ENSG00000185085
ENSG00000063180
ENSG00000107872
ENSG00000196549
ENSG00000075426
ENSG00000213699
ENSG00000000005
ENSG00000081019
ENSG00000134917
ENSG00000119509
ENSG00000172731
ENSG00000119685
ENSG00000171812
ENSG00000102981
ENSG00000205138
ENSG00000102870
ENSG00000047249
ENSG00000109063
ENSG00000116984
ENSG00000152822
ENSG00000026652
ENSG00000113389
ENSG00000105723
ENSG00000133980
ENSG00000173894
ENSG00000152402
ENSG00000103723
ENSG00000136750
ENSG00000136141
ENSG00000105063
ENSG00000105855
ENSG00000143013
ENSG00000115325
ENSG00000178445
ENSG00000125522
ENSG00000170260
ENSG00000183134
ENSG00000135632
ENSG00000091073
ENSG00000157150
ENSG00000110514
ENSG00000129932
ENSG00000084444
ENSG00000178537
ENSG00000148798
ENSG00000138617
ENSG00000129152
ENSG00000155974
ENSG00000042286
ENSG00000105429
ENSG00000158748
ENSG00000132915
ENSG00000120457
ENSG00000162733
ENSG00000162931
ENSG00000155189
ENSG00000009694
ENSG00000088812
ENSG00000174996
ENSG00000111785
ENSG00000117461
ENSG00000176170
ENSG00000103591
ENSG00000151835
ENSG00000184014
ENSG00000064651
ENSG00000077585
ENSG00000100147
ENSG00000152944
ENSG00000158480
ENSG00000163703
ENSG00000152284
ENSG00000184156
ENSG00000160460
ENSG00000148680
ENSG00000177485
ENSG00000162542
ENSG00000132953
ENSG00000110400
ENSG00000101856
ENSG00000179562
ENSG00000034053
ENSG00000160233
ENSG00000129636
ENSG00000134323
ENSG00000171819
ENSG00000158571
ENSG00000008735
ENSG00000129250
ENSG00000019144
ENSG00000198855
ENSG00000129910
ENSG00000206156
ENSG00000153558
ENSG00000165300
ENSG00000154928
ENSG00000037637
ENSG00000089060
ENSG00000118257
ENSG00000135974
ENSG00000117560
ENSG00000168538
ENSG00000203485
ENSG00000198792
ENSG00000168243
ENSG00000110395
ENSG00000067141
ENSG00000163634
ENSG00000123374
ENSG00000167968
ENSG00000185513
ENSG00000101049
ENSG00000134259
ENSG00000006740
ENSG00000181690
ENSG00000180772
ENSG00000153993
ENSG00000054179
ENSG00000135454
ENSG00000130204
ENSG00000012504
ENSG00000135249
ENSG00000128564
ENSG00000182667
ENSG00000100393
ENSG00000041353
ENSG00000132702
ENSG00000124785
ENSG00000165494
ENSG00000110660
ENSG00000142677
ENSG00000129245
ENSG00000186416
ENSG00000067221
ENSG00000139697
ENSG00000173581
ENSG00000196338
ENSG00000115568
ENSG00000173575
ENSG00000145996
ENSG00000113638
ENSG00000116745
ENSG00000124140
ENSG00000178462
ENSG00000084112
ENSG00000197410
ENSG00000179364
ENSG00000033327
ENSG00000151623
ENSG00000172164
ENSG00000133985
ENSG00000183475
ENSG00000005102
ENSG00000183023
ENSG00000152092
ENSG00000197275
ENSG00000156931
ENSG00000197557
ENSG00000198598
ENSG00000091879
ENSG00000166851
ENSG00000170989
ENSG00000105509
ENSG00000078900
ENSG00000131914
ENSG00000177303
ENSG00000108788
ENSG00000164736
ENSG00000134594
ENSG00000068078
ENSG00000120658
ENSG00000134438
ENSG00000155886
ENSG00000196263
ENSG00000163956
ENSG00000142599
ENSG00000126010
ENSG00000110841
ENSG00000123685
ENSG00000161533
ENSG00000157693
ENSG00000196821
ENSG00000184207
ENSG00000071246
ENSG00000129990
ENSG00000078018
ENSG00000011478
ENSG00000118058
ENSG00000002746
ENSG00000109819
ENSG00000163254
ENSG00000119242
ENSG00000140320
ENSG00000131779
ENSG00000169860
ENSG00000101474
ENSG00000180509
ENSG00000145863
ENSG00000151914
ENSG00000148734
ENSG00000134160
ENSG00000054118
ENSG00000167580
ENSG00000117308
ENSG00000087250
ENSG00000118369
ENSG00000116584
ENSG00000103111
ENSG00000132563
ENSG00000183801
ENSG00000204217
ENSG00000133243
ENSG00000123427
ENSG00000161610
ENSG00000107362
ENSG00000160396
ENSG00000125815
ENSG00000171631
ENSG00000197147
ENSG00000015676
ENSG00000115207
ENSG00000102302
ENSG00000163394
ENSG00000011021
ENSG00000050165
ENSG00000164830
ENSG00000149179
ENSG00000174891
ENSG00000188389
ENSG00000188021
ENSG00000175467
ENSG00000187091
ENSG00000101405
ENSG00000171016
ENSG00000155666
ENSG00000149575
ENSG00000109047
ENSG00000157193
ENSG00000085365
ENSG00000069018
ENSG00000170677
ENSG00000174607
ENSG00000132518
ENSG00000117640
ENSG00000113441
ENSG00000167702
ENSG00000177084
ENSG00000184451
ENSG00000171094
ENSG00000134318
ENSG00000135766
ENSG00000198961
ENSG00000054267
ENSG00000121769
ENSG00000129221
ENSG00000164220
ENSG00000166736
ENSG00000170745
ENSG00000171316
ENSG00000198113
ENSG00000163257
ENSG00000026025
ENSG00000160271
ENSG00000074047
ENSG00000117419
ENSG00000132746
ENSG00000198040
ENSG00000105948
ENSG00000103489
ENSG00000187122
ENSG00000116983
ENSG00000186111
ENSG00000119041
ENSG00000164867
ENSG00000117069
ENSG00000170017
ENSG00000118322
ENSG00000162032
ENSG00000168806
ENSG00000149782
ENSG00000164124
ENSG00000120458
ENSG00000087842
ENSG00000177854
ENSG00000111241
ENSG00000178999
ENSG00000139687
ENSG00000183765
ENSG00000174944
ENSG00000180616
ENSG00000182504
ENSG00000113838
ENSG00000197381
ENSG00000113205
ENSG00000072832
ENSG00000102057
ENSG00000070778
ENSG00000091129
ENSG00000140650
ENSG00000141449
ENSG00000166073
ENSG00000108395
ENSG00000166987
ENSG00000171951
ENSG00000196344
ENSG00000144283
ENSG00000103089
ENSG00000083750
ENSG00000164056
ENSG00000145242
ENSG00000078747
ENSG00000147459
ENSG00000101417
ENSG00000181585
ENSG00000149527
ENSG00000145675
ENSG00000130368
ENSG00000104213
ENSG00000135097
ENSG00000181830
ENSG00000103066
ENSG00000144749
ENSG00000145916
ENSG00000033050
ENSG00000135124
ENSG00000167280
ENSG00000137501
ENSG00000105976
ENSG00000044012
ENSG00000170946
ENSG00000115896
ENSG00000064652
ENSG00000160013
ENSG00000116157
ENSG00000177169
ENSG00000035687
ENSG00000149554
ENSG00000079432
ENSG00000187164
ENSG00000069535
ENSG00000120094
ENSG00000109339
ENSG00000185340
ENSG00000126804
ENSG00000128709
ENSG00000108381
ENSG00000213096
ENSG00000066468
ENSG00000140557
ENSG00000134324
ENSG00000084090
ENSG00000116406
ENSG00000102385
ENSG00000155906
ENSG00000104447
ENSG00000170412
ENSG00000123066
ENSG00000131480
ENSG00000175591
ENSG00000144218
ENSG00000173786
ENSG00000173578
ENSG00000177045
ENSG00000144445
ENSG00000141738
ENSG00000100731
ENSG00000116396
ENSG00000182187
ENSG00000185989
ENSG00000172869
ENSG00000127412
ENSG00000143153
ENSG00000162873
ENSG00000100558
ENSG00000171408
ENSG00000158258
ENSG00000169604
ENSG00000143105
ENSG00000168497
ENSG00000117155
ENSG00000147536
ENSG00000196371
ENSG00000197375
ENSG00000186130
ENSG00000128052
ENSG00000103269
ENSG00000167780
ENSG00000187242
ENSG00000177511
ENSG00000007520
ENSG00000086827
ENSG00000054392
ENSG00000112149
ENSG00000182674
ENSG00000006283
ENSG00000151693
ENSG00000188784
ENSG00000105664
ENSG00000184374
ENSG00000165322
ENSG00000116761
ENSG00000095383
ENSG00000182197
ENSG00000131375
ENSG00000162302
ENSG00000136237
ENSG00000154310
ENSG00000196498
ENSG00000169330
ENSG00000172476
ENSG00000151014
ENSG00000169946
ENSG00000149929
ENSG00000096654
ENSG00000170802
ENSG00000126947
ENSG00000154237
ENSG00000187210
ENSG00000138688
ENSG00000185231
ENSG00000148719
ENSG00000147432
ENSG00000110025
ENSG00000116147
ENSG00000136197
ENSG00000132286
ENSG00000128242
ENSG00000091127
ENSG00000196220
ENSG00000090932
ENSG00000134982
ENSG00000148677
ENSG00000112214
ENSG00000004478
ENSG00000085465
ENSG00000113812
ENSG00000100324
ENSG00000184349
ENSG00000156395
ENSG00000164051
ENSG00000007171
ENSG00000147100
ENSG00000198010
ENSG00000087266
ENSG00000179604
ENSG00000128274
ENSG00000115474
ENSG00000198162
ENSG00000042062
ENSG00000174840
ENSG00000206190
ENSG00000128285
ENSG00000115155
ENSG00000122870
ENSG00000087338
ENSG00000135625
ENSG00000110042
ENSG00000133169
ENSG00000165757
ENSG00000186153
ENSG00000089250
ENSG00000118507
ENSG00000140044
ENSG00000137221
ENSG00000187398
ENSG00000021300
ENSG00000132718
ENSG00000196387
ENSG00000080200
ENSG00000138039
ENSG00000165609
ENSG00000103174
ENSG00000167984
ENSG00000142330
ENSG00000171574
ENSG00000196236
ENSG00000046889
ENSG00000168917
ENSG00000187848
ENSG00000150281
ENSG00000136267
ENSG00000065457
ENSG00000006194
ENSG00000133019
ENSG00000169239
ENSG00000175602
ENSG00000168621
ENSG00000121671
ENSG00000108759
ENSG00000133816
ENSG00000185024
ENSG00000109991
ENSG00000138741
ENSG00000166004
ENSG00000145911
ENSG00000163935
ENSG00000167110
ENSG00000116783
ENSG00000106367
ENSG00000111490
ENSG00000149308
ENSG00000148584
ENSG00000136731
ENSG00000107618
ENSG00000143620
ENSG00000138246
ENSG00000169760
ENSG00000134644
ENSG00000197971
ENSG00000184709
ENSG00000108046
ENSG00000070748
ENSG00000166166
ENSG00000133020
ENSG00000100311
ENSG00000184302
ENSG00000134864
ENSG00000112782
ENSG00000105851
ENSG00000176485
ENSG00000181827
ENSG00000118639
ENSG00000084734
ENSG00000090372
ENSG00000110697
ENSG00000160703
ENSG00000147117
ENSG00000144834
ENSG00000133059
ENSG00000141026
ENSG00000144230
ENSG00000184557
ENSG00000107518
ENSG00000108932
ENSG00000087116
ENSG00000167332
ENSG00000130940
ENSG00000168502
ENSG00000138166
ENSG00000116128
ENSG00000135916
ENSG00000126746
ENSG00000065665
ENSG00000072062
ENSG00000125965
ENSG00000113916
ENSG00000196431
ENSG00000115297
ENSG00000103184
ENSG00000166716
ENSG00000129009
ENSG00000185928
ENSG00000121634
ENSG00000135678
ENSG00000111647
ENSG00000127526
ENSG00000165092
ENSG00000116874
ENSG00000125813
ENSG00000160967
ENSG00000140961
ENSG00000186312
ENSG00000206538
ENSG00000128683
ENSG00000133488
ENSG00000176842
ENSG00000104112
ENSG00000204442
ENSG00000140522
ENSG00000153266
ENSG00000170011
ENSG00000158270
ENSG00000138653
ENSG00000144642
ENSG00000104728
ENSG00000145194
ENSG00000135775
ENSG00000101638
ENSG00000130158
ENSG00000186765
ENSG00000111445
ENSG00000123388
ENSG00000013016
ENSG00000101892
ENSG00000033178
ENSG00000173376
ENSG00000068784
ENSG00000117971
ENSG00000142623
ENSG00000166206
ENSG00000171124
ENSG00000125630
ENSG00000111450
ENSG00000196511
ENSG00000011454
ENSG00000145016
ENSG00000146242
ENSG00000080511
ENSG00000076053
ENSG00000100427
ENSG00000092978
ENSG00000141655
ENSG00000129028
ENSG00000080293
ENSG00000182253
ENSG00000116604
ENSG00000156222
ENSG00000147202
ENSG00000133731
ENSG00000111863
ENSG00000198026
ENSG00000157933
ENSG00000136940
ENSG00000120910
ENSG00000188822
ENSG00000198142
ENSG00000124194
ENSG00000168263
ENSG00000144711
ENSG00000111325
ENSG00000197386
ENSG00000105559
ENSG00000103154
ENSG00000168582
ENSG00000177383
ENSG00000125430
ENSG00000100207
ENSG00000197818
ENSG00000154277
ENSG00000203666
ENSG00000108576
ENSG00000167637
ENSG00000111701
ENSG00000138639
ENSG00000138792
ENSG00000123643
ENSG00000138835
ENSG00000011376
ENSG00000159842
ENSG00000078295
ENSG00000128581
ENSG00000174238
ENSG00000110931
ENSG00000198001
ENSG00000150787
ENSG00000206530
ENSG00000169247
ENSG00000102221
ENSG00000123154
ENSG00000164331
ENSG00000134780
ENSG00000198049
ENSG00000105289
ENSG00000132613
ENSG00000053108
ENSG00000105676
ENSG00000070444
ENSG00000124198
ENSG00000197273
ENSG00000108771
ENSG00000168412
ENSG00000151376
ENSG00000159228
ENSG00000157680
ENSG00000077080
ENSG00000153292
ENSG00000174640
ENSG00000072840
ENSG00000183454
ENSG00000164975
ENSG00000168702
ENSG00000148481
ENSG00000099949
ENSG00000182220
ENSG00000196345
ENSG00000146085
ENSG00000143940
ENSG00000176148
ENSG00000008277
ENSG00000189108
ENSG00000145384
ENSG00000144560
ENSG00000128298
ENSG00000145936
ENSG00000070159
ENSG00000137842
ENSG00000151552
ENSG00000116675
ENSG00000143344
ENSG00000205744
ENSG00000147642
ENSG00000079691
ENSG00000101247
ENSG00000175564
ENSG00000196247
ENSG00000158863
ENSG00000131711
ENSG00000127511
ENSG00000120306
ENSG00000127903
ENSG00000120903
ENSG00000197046
ENSG00000143322
ENSG00000166148
ENSG00000134640
ENSG00000164707
ENSG00000104886
ENSG00000119411
ENSG00000089818
ENSG00000071205
ENSG00000171867
ENSG00000150712
ENSG00000130299
ENSG00000100263
ENSG00000105523
ENSG00000102891
ENSG00000151067
ENSG00000126337
ENSG00000161905
ENSG00000198722
ENSG00000163884
ENSG00000130055
ENSG00000133872
ENSG00000115295
ENSG00000158234
ENSG00000160179
ENSG00000164171
ENSG00000081479
ENSG00000144843
ENSG00000132671
ENSG00000138698
ENSG00000102174
ENSG00000197879
ENSG00000161849
ENSG00000174485
ENSG00000136695
ENSG00000185722
ENSG00000172061
ENSG00000198753
ENSG00000115145
ENSG00000137040
ENSG00000100949
ENSG00000106278
ENSG00000019485
ENSG00000158636
ENSG00000143786
ENSG00000171097
ENSG00000135569
ENSG00000197713
ENSG00000067248
ENSG00000137648
ENSG00000162924
ENSG00000037749
ENSG00000132130
ENSG00000140464
ENSG00000180318
ENSG00000064201
ENSG00000134569
ENSG00000112541
ENSG00000117586
ENSG00000089558
ENSG00000182687
ENSG00000129451
ENSG00000153012
ENSG00000158006
ENSG00000156284
ENSG00000143850
ENSG00000037280
ENSG00000112343
ENSG00000023608
ENSG00000095777
ENSG00000141506
ENSG00000181195
ENSG00000076108
ENSG00000112559
ENSG00000102580
ENSG00000178096
ENSG00000132740
ENSG00000170634
ENSG00000175711
ENSG00000143756
ENSG00000163295
ENSG00000156009
ENSG00000163798
ENSG00000198954
ENSG00000013619
ENSG00000160193
ENSG00000120800
ENSG00000138615
ENSG00000152778
ENSG00000163536
ENSG00000169252
ENSG00000115421
ENSG00000174951
ENSG00000124209
ENSG00000099864
ENSG00000105849
ENSG00000186462
ENSG00000164176
ENSG00000116266
ENSG00000163106
ENSG00000108439
ENSG00000183840
ENSG00000120885
ENSG00000065526
ENSG00000152669
ENSG00000155980
ENSG00000178234
ENSG00000204210
ENSG00000131323
ENSG00000134115
ENSG00000167100
ENSG00000132881
ENSG00000173653
ENSG00000196876
ENSG00000100105
ENSG00000130695
ENSG00000183853
ENSG00000074695
ENSG00000142892
ENSG00000100330
ENSG00000047365
ENSG00000107862
ENSG00000100802
ENSG00000160339
ENSG00000112365
ENSG00000104725
[truncated: 2,920 more rows]
