# Supplementary material for: Evolutionary rate and gene expression across different brain regions
Source: Genome Biol. 2008 Sep 23;9(9):R142. doi: 10.1186/gb-2008-9-9-r142 (PMC2592720; doi:10.1186/gb-2008-9-9-r142)
Supplement: Additional data file 4 — Presented is a table listing the GO enrichment categories for the genes that are under expressed in the cortical and in the subcortical brain regions. [file gb-2008-9-9-r142-S4.xls]

## Sheet: brain down
GO enrichment categories for the genes that are
under expressed in the cortical and in the sub-cortical brain regions
	GO enrichments	in the cortical brain regions.															GO enrichments	in the sub-cortical brain regions.
	Rank	N	X	LOD	P	P-adj	GO Attribute
	1	5	5	3.313	4.6e-12	<0.001	GO:0004637:	phosphoribosylamine-glycine ligase activity									Rank	N	X	LOD	P	P-adj	GO Attribute
	2	6	16	2.066	1.8e-10	<0.001	GO:0046112:	nucleobase biosynthetic process									1	357	8715	0.368	1.6e-30	<0.001	GO:0043231:	intracellular membrane-bound organelle
	3	5	9	2.359	5.6e-10	<0.001	GO:0009113:	purine base biosynthetic process									2	357	8718	0.368	1.8e-30	<0.001	GO:0043227:	membrane-bound organelle
	4	18	520	0.864	6.5e-10	<0.001	GO:0006396:	RNA processing									3	453	12793	0.33	1.9e-26	<0.001	GO:0044424:	intracellular part
	5	6	27	1.755	6.5e-09	<0.001	GO:0009112:	nucleobase metabolic process									4	486	14683	0.301	3.3e-22	<0.001	GO:0005622:	intracellular
	6	5	14	2.034	8.8e-09	<0.001	GO:0006144:	purine base metabolic process									5	285	7258	0.309	5.4e-20	<0.001	GO:0005737:	cytoplasm
	7	3	3	3.112	1.6e-07	<0.001	GO:0004149:	dihydrolipoyllysine-residue succinyltransferase activity									6	374	10563	0.286	1e-19	<0.001	GO:0043229:	intracellular organelle
	8	3	3	3.112	1.6e-07	<0.001	GO:0016751:	S-succinyltransferase activity									7	374	10567	0.285	1.1e-19	<0.001	GO:0043226:	organelle
	9	4	10	2.11	1.7e-07	<0.001	GO:0031405:	lipoic acid binding									8	194	4318	0.346	7.8e-19	<0.001	GO:0044444:	cytoplasmic part
	10	79	8715	0.338	3.2e-07	<0.001	GO:0043231:	intracellular membrane-bound organelle									9	369	10967	0.25	1.6e-15	<0.001	GO:0043170:	macromolecule metabolic process
	11	79	8718	0.337	3.3e-07	<0.001	GO:0043227:	membrane-bound organelle									10	451	14308	0.242	4.1e-15	<0.001	GO:0008152:	metabolic process
	12	4	12	1.993	4.1e-07	<0.001	GO:0031406:	carboxylic acid binding									11	232	6015	0.278	8.1e-15	<0.001	GO:0005634:	nucleus
	13	3	4	2.635	6.3e-07	<0.001	GO:0045252:	oxoglutarate dehydrogenase complex									12	408	12619	0.24	8.6e-15	<0.001	GO:0044238:	primary metabolic process
	14	8	137	1.095	9.2e-07	<0.001	GO:0046483:	heterocycle metabolic process									13	405	12511	0.239	1e-14	<0.001	GO:0044237:	cellular metabolic process
	15	5	39	1.474	2.3e-06	0.002	GO:0046148:	pigment biosynthetic process									14	280	7777	0.257	1.9e-14	<0.001	GO:0043283:	biopolymer metabolic process
	16	57	5823	0.337	3.5e-06	0.003	GO:0006139:	nucleobase, nucleoside, nucleotide and nucleic acid metabolic process									15	46	520	0.621	3.5e-14	<0.001	GO:0006396:	RNA processing
	17	5	45	1.404	4.7e-06	0.006	GO:0042440:	pigment metabolic process									16	53	745	0.519	2.4e-12	<0.001	GO:0031974:	membrane-enclosed lumen
	18	3	7	2.158	5.5e-06	0.007	GO:0016748:	succinyltransferase activity									17	53	745	0.519	2.4e-12	<0.001	GO:0043233:	organelle lumen
	19	18	989	0.572	8.7e-06	0.01	GO:0008104:	protein localization									18	329	10046	0.217	1.1e-11	<0.001	GO:0003824:	catalytic activity
	20	17	897	0.589	9.3e-06	0.01	GO:0015031:	protein transport									19	62	1000	0.456	1.1e-11	<0.001	GO:0044428:	nuclear part
	21	5	56	1.3	1.4e-05	0.013	GO:0019748:	secondary metabolic process									20	211	5823	0.237	9.3e-11	<0.001	GO:0006139:	nucleobase, nucleoside, nucleotide and nucleic acid metabolic process
	22	98	12793	0.273	1.6e-05	0.014	GO:0044424:	intracellular part									21	160	4060	0.266	9.7e-11	<0.001	GO:0016070:	RNA metabolic process
	23	15	745	0.614	1.6e-05	0.014	GO:0031974:	membrane-enclosed lumen									22	288	8657	0.213	1e-10	<0.001	GO:0005515:	protein binding
	24	15	745	0.614	1.6e-05	0.014	GO:0043233:	organelle lumen									23	25	218	0.742	1.2e-10	<0.001	GO:0008380:	RNA splicing
	25	18	1040	0.549	1.7e-05	0.014	GO:0033036:	macromolecule localization									24	7	9	2.092	1.5e-10	<0.001	GO:0005956:	protein kinase CK2 complex
	26	3	10	1.936	1.9e-05	0.015	GO:0016417:	S-acyltransferase activity									25	6	6	2.728	1.8e-10	<0.001	GO:0003978:	UDP-glucose 4-epimerase activity
	27	17	947	0.564	1.9e-05	0.015	GO:0045184:	establishment of protein localization									26	39	528	0.533	6.8e-10	<0.001	GO:0006512:	ubiquitin cycle
	28	8	206	0.908	1.9e-05	0.015	GO:0006725:	aromatic compound metabolic process									27	7	11	1.836	1.3e-09	<0.001	GO:0008605:	protein kinase CK2 regulator activity
	29	106	14308	0.267	2.2e-05	0.015	GO:0008152:	metabolic process									28	8	18	1.523	3.6e-09	<0.001	GO:0006012:	galactose metabolic process
	30	36	3228	0.369	2.6e-05	0.023	GO:0016740:	transferase activity									29	56	996	0.408	4.1e-09	<0.001	GO:0005739:	mitochondrion
	31	42	4060	0.341	2.9e-05	0.027	GO:0016070:	RNA metabolic process									30	143	3732	0.247	7.8e-09	<0.001	GO:0032991:	macromolecular complex
	32	96	12619	0.263	3e-05	0.045	GO:0044238:	primary metabolic process									31	55	989	0.403	8.2e-09	<0.001	GO:0008104:	protein localization
																	32	13	72	0.973	1.5e-08	<0.001	GO:0000502:	proteasome complex (sensu Eukaryota)
																	33	56	1040	0.388	1.8e-08	<0.001	GO:0033036:	macromolecule localization
																	34	128	3277	0.253	1.9e-08	<0.001	GO:0044446:	intracellular organelle part
																	35	128	3281	0.252	2e-08	<0.001	GO:0044422:	organelle part
																	36	39	600	0.472	2.3e-08	<0.001	GO:0031981:	nuclear lumen
																	37	114	2843	0.262	3.3e-08	<0.001	GO:0043234:	protein complex
																	38	50	897	0.402	3.7e-08	<0.001	GO:0015031:	protein transport
																	39	51	947	0.386	8e-08	<0.001	GO:0045184:	establishment of protein localization
																	40	26	322	0.572	8.3e-08	<0.001	GO:0016071:	mRNA metabolic process
																	41	194	5706	0.198	1.1e-07	<0.001	GO:0019538:	protein metabolic process
																	42	23	264	0.608	1.2e-07	<0.001	GO:0006397:	mRNA processing
																	43	106	2712	0.247	3.7e-07	<0.001	GO:0043412:	biopolymer modification
																	44	6	14	1.497	4.7e-07	0.001	GO:0016857:	racemase and epimerase activity, acting on carbohydrates and derivatives
																	45	30	453	0.479	6.5e-07	0.001	GO:0005654:	nucleoplasm
																	46	182	5428	0.188	7.7e-07	0.001	GO:0044267:	cellular protein metabolic process
																	47	12	85	0.847	8.5e-07	0.001	GO:0016407:	acetyltransferase activity
																	48	119	3228	0.222	1.3e-06	0.001	GO:0016740:	transferase activity
																	49	20	240	0.587	1.6e-06	0.001	GO:0022613:	ribonucleoprotein complex biogenesis and assembly
																	50	22	284	0.552	1.6e-06	0.001	GO:0016746:	transferase activity, transferring acyl groups
																	51	100	2601	0.238	1.7e-06	0.001	GO:0006464:	protein modification process
																	52	23	308	0.535	1.8e-06	0.001	GO:0003712:	transcription cofactor activity
																	53	182	5505	0.18	1.9e-06	0.001	GO:0044260:	cellular macromolecule metabolic process
																	54	20	245	0.577	2.2e-06	0.001	GO:0008415:	acyltransferase activity
																	55	26	382	0.491	2.2e-06	0.001	GO:0044451:	nucleoplasm part
																	56	20	247	0.573	2.4e-06	0.001	GO:0016747:	transferase activity, transferring groups other than amino-acyl groups
																	57	27	418	0.467	3.7e-06	0.001	GO:0008134:	transcription factor binding
																	58	6	19	1.296	3.8e-06	0.001	GO:0016854:	racemase and epimerase activity
																	59	32	547	0.421	4e-06	0.001	GO:0005829:	cytosol
																	60	44	879	0.35	4.2e-06	0.001	GO:0005783:	endoplasmic reticulum
																	61	199	6219	0.166	4.9e-06	0.001	GO:0003676:	nucleic acid binding
																	62	27	425	0.459	5.1e-06	0.001	GO:0043285:	biopolymer catabolic process
																	63	8	42	1.006	5.9e-06	0.003	GO:0004298:	threonine endopeptidase activity
																	64	14	138	0.683	6.1e-06	0.003	GO:0005681:	spliceosome
																	65	14	139	0.679	6.6e-06	0.003	GO:0022618:	protein-RNA complex assembly
																	66	7	31	1.1	6.9e-06	0.003	GO:0000245:	spliceosome assembly
																	67	10	72	0.841	8.1e-06	0.004	GO:0008080:	N-acetyltransferase activity
																	68	16	187	0.6	1.2e-05	0.009	GO:0008026:	ATP-dependent helicase activity
																	69	82	2127	0.235	1.4e-05	0.016	GO:0043687:	post-translational protein modification
																	70	22	330	0.482	1.8e-05	0.018	GO:0030163:	protein catabolic process
																	71	32	591	0.385	1.9e-05	0.019	GO:0009057:	macromolecule catabolic process
																	72	5	15	1.332	1.9e-05	0.02	GO:0051085:	chaperone cofactor-dependent protein folding
																	73	19	261	0.523	2e-05	0.02	GO:0006511:	ubiquitin-dependent protein catabolic process
																	74	21	308	0.492	2e-05	0.02	GO:0006732:	coenzyme metabolic process
																	75	19	262	0.521	2.1e-05	0.02	GO:0019941:	modification-dependent protein catabolic process
																	76	19	262	0.521	2.1e-05	0.02	GO:0043632:	modification-dependent macromolecule catabolic process
																	77	4	8	1.613	2.1e-05	0.022	GO:0004067:	asparaginase activity
																	78	4	8	1.613	2.1e-05	0.022	GO:0030272:	5-formyltetrahydrofolate cyclo-ligase activity
																	79	543	20371	0.134	2.2e-05	0.022	GO:0005488:	binding
																	80	19	264	0.518	2.3e-05	0.025	GO:0051603:	proteolysis involved in cellular protein catabolic process
																	81	45	973	0.313	2.4e-05	0.026	GO:0003723:	RNA binding
																	82	19	265	0.516	2.4e-05	0.027	GO:0044257:	cellular protein catabolic process
																	83	26	441	0.424	2.7e-05	0.031	GO:0044429:	mitochondrial part
																	84	114	3273	0.192	2.8e-05	0.034	GO:0016043:	cellular component organization and biogenesis
																	85	11	101	0.72	3.1e-05	0.037	GO:0005759:	mitochondrial matrix
																	86	11	101	0.72	3.1e-05	0.037	GO:0031980:	mitochondrial lumen
																	87	20	296	0.488	3.5e-05	0.042	GO:0004386:	helicase activity
																	88	134	4006	0.176	3.5e-05	0.044	GO:0016787:	hydrolase activity
																	89	4	9	1.526	3.7e-05	0.049	GO:0016882:	cyclo-ligase activity
