# Supplementary material for: Evolutionary rate and gene expression across different brain regions
Source: Genome Biol. 2008 Sep 23;9(9):R142. doi: 10.1186/gb-2008-9-9-r142 (PMC2592720; doi:10.1186/gb-2008-9-9-r142)
Supplement: Additional data file 6 — Presented is a table that includes the ER/expression correlation and ER in each mouse tissue. [file gb-2008-9-9-r142-S6.xls]

## Sheet: mouse_tissue_correlation_with_E
Tissue	Type (1 - non-brain, 2-sub-cortical, 3-cortical)	Correlation	Correlation P-value	ER
substantia_nigra	2	-0.30101	<10^-16	0.098777
spinal_cord_upper	2	-0.267408	<10^-16	0.123333
spinal_cord_lower	2	-0.299149	<10^-16	0.106511
hypothalamus	2	-0.30325	<10^-16	0.124576
preoptic	2	-0.308757	<10^-16	0.100145
frontal_cortex	3	-0.303418	<10^-16	0.092164
cerebral_cortex	3	-0.310698	<10^-16	0.086205
amygdala	2	-0.299012	<10^-16	0.088062
dorsal_striatum	2	-0.278901	<10^-16	0.091984
hippocampus	2	-0.297613	<10^-16	0.083278
olfactory_bulb	2	-0.310526	<10^-16	0.080143
cerebellum	2	-0.30948	<10^-16	0.091734
trigeminal	2	-0.265801	<10^-16	0.122841
dorsal_root_ganglia	2	-0.292201	<10^-16	0.097724
pituitary	1	-0.254975	<10^-16	0.139217
eye	1	-0.256304	<10^-16	0.161532
lymph_node	1	-0.182157	<10^-16	0.208358
trachea	1	-0.201957	<10^-16	0.242472
uterus	1	-0.233781	<10^-16	0.165027
ovary	1	-0.243659	<10^-16	0.143715
adipose_tissue	1	-0.214012	<10^-16	0.168344
adrenal_gland	1	-0.243543	<10^-16	0.143742
bladder	1	-0.231591	<10^-16	0.136396
embryo_day_10.5	1	-0.232275	<10^-16	0.119842
embryo_day_9.5	1	-0.238698	<10^-16	0.11124
embryo_day_8.5	1	-0.209912	<10^-16	0.138288
embryo_day_7.5	1	-0.192085	<10^-16	0.146064
embryo_day_6.5	1	-0.214951	<10^-16	0.139862
epidermis	1	-0.200485	<10^-16	0.192353
digits	1	-0.228872	<10^-16	0.149497
snout_epidermis	1	-0.254933	<10^-16	0.130766
tongue	1	-0.221769	<10^-16	0.16951
medial_olfactory_epithelium	1	-0.24714	<10^-16	0.137102
prostate	1	-0.216477	<10^-16	0.13977
vomeralnasal_organ	1	-0.237924	<10^-16	0.164617
lung	1	-0.223451	<10^-16	0.144207
umbilical_cord	1	-0.238915	<10^-16	0.132879
stomach	1	-0.175339	<10^-16	0.174663
large_intestine	1	-0.185652	<10^-16	0.176473
bone_marrow	1	-0.159624	<10^-16	0.189606
bone	1	-0.199443	<10^-16	0.189838
spleen	1	-0.129233	<10^-16	0.211251
thymus	1	-0.207567	<10^-16	0.142759
B220+_B-cells	1	-0.197869	<10^-16	0.153697
CD4+T-cells	1	-0.192544	<10^-16	0.152367
CD8+T-cells	1	-0.188854	<10^-16	0.147921
brown_fat	1	-0.153877	<10^-16	0.16918
heart	1	-0.197563	<10^-16	0.142671
skeletal_muscle	1	-0.204589	<10^-16	0.117514
placenta	1	-0.188873	<10^-16	0.155187
mammary_gland_(lact)	1	-0.16774	<10^-16	0.177027
blastocysts	1	-0.186364	<10^-16	0.13504
kidney	1	-0.175599	<10^-16	0.166866
small_intestine	1	-0.147522	<10^-16	0.185774
salivary_gland	1	-0.166944	<10^-16	0.160158
thyroid	1	-0.144627	<10^-16	0.191458
liver	1	-0.128245	<10^-16	0.189782
fertilized_egg	1	-0.134339	<10^-16	0.150636
oocyte	1	-0.156055	<10^-16	0.155814
pancreas	1	-0.08085	<10^-16	0.186261
testis	1	-0.100867	<10^-16	0.203776
