# Supplementary material for: Evolutionary rate and gene expression across different brain regions
Source: Genome Biol. 2008 Sep 23;9(9):R142. doi: 10.1186/gb-2008-9-9-r142 (PMC2592720; doi:10.1186/gb-2008-9-9-r142)
Supplement: Additional data file 7 — Presented is a table that includes the ER/expression correlation in the chimp brain tissues. [file gb-2008-9-9-r142-S7.xls]

## Sheet: chimp_tissue_correlation_with_E
Tissue	Tissue_Type	Correlation	P-value
Anterior_Inferior_Parietal_Lobule	2	-0.079569	<10^(-16)
Visual_Cortex	2	-0.071195	<10^(-16)
Temporal_Pol	2	-0.073733	<10^(-16)
Superior_Temporal_Gyrus	2	-0.078194	<10^(-16)
Middle_Frontal_Gyrus	2	-0.07748	<10^(-16)
Inferior_Parietal_Lobule	2	-0.069106	<10^(-16)
Frontal_Pole	2	-0.072713	<10^(-16)
Cerebellum	1	-0.068941	<10^(-16)
Anterior_Inferior_Temporal_Cortex	2	-0.069176	<10^(-16)
