# Supplementary material for: Evolutionary rate and gene expression across different brain regions
Source: Genome Biol. 2008 Sep 23;9(9):R142. doi: 10.1186/gb-2008-9-9-r142 (PMC2592720; doi:10.1186/gb-2008-9-9-r142)
Supplement: Additional data file 12 — Presented is a table listing various properties of the analyzed tissues. [file gb-2008-9-9-r142-S12.xls]

## Sheet: tissue_age
Various properties of the analyzed tissues
Index	Tissue	Mean dN	Mean dS	Median ER	% AGE 1(mammals)	% AGE 2(fish)	% AGE 3 (Insects,worm,Ciona )	% AGE 4(plants, yeast)	Number of over expressed genes (expression > mean + 2*SD)
0	Dorsal Root Ganglion	0.061983	0.566576	0.309053	0.165436	0.206795	0.327917	0.299852	677
1	Medulla Oblongata	0.066686	0.147961	0.280212	0.116022	0.160221	0.38674	0.337017	181
2	Pons	0.033507	0.737884	0.268994	0.174342	0.210526	0.338816	0.276316	304
3	Spinal cord	0.062631	0.892964	0.25	0.12963	0.222222	0.333333	0.314815	270
4	Olfactory Bulb	0.056317	0.143952	0.275728	0.089623	0.231132	0.457547	0.221698	212
5	Trigeminal Ganglion	0.049475	0.686135	0.30602	0.165418	0.198502	0.32397	0.31211	1602
6	Ciliary ganglion	0.054356	0.447816	0.289402	0.142424	0.209091	0.326263	0.322222	990
7	Superior Cervical Ganglion	0.041767	0.404676	0.3125	0.162955	0.202429	0.32085	0.313765	1976
8	Cerebellum	0.035693	0.777771	0.140598	0.082789	0.180828	0.350763	0.385621	459
9	Cerebellum Peduncles	0.035953	0.635838	0.174714	0.079082	0.173469	0.357143	0.390306	392
10	Hypothalamus	0.054181	0.97748	0.267666	0.075221	0.20354	0.376106	0.345133	226
11	Thalamus	0.048987	1.05035	0.186667	0.1	0.168182	0.372727	0.359091	220
12	Subthalamicnucleus	0.042891	0.396989	0.233846	0.13941	0.187668	0.327078	0.345845	373
13	Caudate Nucleus	0.046893	0.487864	0.26	0.086142	0.205993	0.355805	0.35206	267
14	Globus Pallidus	0.056792	0.150105	0.226519	0.11828	0.185484	0.322581	0.373656	372
15	Brain Amygdala	0.036989	0.114792	0.212963	0.086022	0.172043	0.344086	0.397849	465
16	Cingulate Cortex	0.047841	0.443634	0.203679	0.070796	0.256637	0.339233	0.333333	339
17	Occipital Lobe	0.047226	0.479429	0.198091	0.046429	0.214286	0.353571	0.385714	280
18	Parietal Lobe	0.053799	0.579243	0.215465	0.100437	0.183406	0.327511	0.388646	229
19	Temporal Lobe	0.046102	0.814333	0.211538	0.127586	0.17931	0.327586	0.365517	290
20	Prefrontal Cortex	0.048257	1.03017	0.219224	0.082759	0.195402	0.331034	0.390805	435
21	Fetal brain	0.039609	0.919357	0.171765	0.089397	0.203742	0.328482	0.378378	481
22	Total brain	0.034391	0.588494	0.19774	0.090278	0.1875	0.3125	0.409722	432
23	kidney	0.048573	0.803371	0.2631	0.069606	0.146172	0.276102	0.508121	431
24	lymphomaburkittsRaji	0.038783	1.08005	0.252525	0.078585	0.119843	0.294695	0.506876	509
25	lymphomaburkittsDaudi	0.03603	0.082976	0.282101	0.084795	0.087719	0.239766	0.587719	342
26	eukemiapromyelocytic(hl60)	0.042357	0.103436	0.290323	0.066059	0.066059	0.234624	0.633257	439
27	leukemialymphoblastic(molt4)	0.047494	0.306476	0.268191	0.073218	0.098266	0.248555	0.579961	519
28	leukemiachronicmyelogenous(k562)	0.038195	0.322642	0.265403	0.075269	0.086022	0.2	0.63871	465
29	ColorectalAdenocarcinoma	0.036203	0.110166	0.244681	0.077922	0.150974	0.26461	0.506494	616
30	trachea	0.044446	0.117691	0.235849	0.149171	0.220994	0.292818	0.337017	181
31	Tonsil	0.031168	0.09944	0.344828	0.210938	0.289063	0.296875	0.203125	128
32	Thyroid	0.04831	0.837542	0.259814	0.093366	0.144963	0.29484	0.46683	407
33	thymus	0.03611	0.55428	0.234469	0.117117	0.234234	0.27027	0.378378	222
34	skin	0.043501	0.697157	0.294807	0.178042	0.228487	0.301187	0.292285	674
35	Pituitary	0.029942	0.075532	0.201923	0.069959	0.197531	0.337449	0.395062	243
36	salivarygland	0.050655	0.675912	0.287879	0.127907	0.22093	0.360465	0.290698	172
37	TONGUE	0.029191	0.566308	0.283863	0.233333	0.228571	0.280952	0.257143	210
38	BM-CD33+Myeloid	0.057011	0.346495	0.263314	0.137097	0.177419	0.310484	0.375	496
39	CardiacMyocytes	0.050259	0.924122	0.234091	0.121212	0.191919	0.309091	0.377778	495
40	SmoothMuscle	0.033108	0.698372	0.220149	0.085106	0.197568	0.300912	0.416413	329
41	SkeletalMuscle	0.048626	0.736653	0.27947	0.156087	0.213319	0.324662	0.305931	961
42	Liver	0.054691	0.875528	0.295699	0.07457	0.154876	0.292543	0.478011	523
43	Lung	0.059984	0.69443	0.214286	0.099174	0.225895	0.344353	0.330579	363
44	lymphnode	0.04443	0.134955	0.373913	0.238095	0.214286	0.269841	0.277778	126
45	PB-CD14+Monocytes	0.051481	0.580592	0.288591	0.140659	0.175824	0.301099	0.382418	455
46	PB-CD8+Tcells	0.045243	0.856842	0.285714	0.131195	0.148688	0.262391	0.457726	686
47	PB-CD56+NKCells	0.040227	0.828146	0.237624	0.116071	0.132143	0.316071	0.435714	560
48	PB-CD4+Tcells	0.047745	0.797846	0.323182	0.130148	0.174629	0.240527	0.454695	607
49	PB-CD19+Bcells	0.048618	0.843689	0.305951	0.122549	0.142157	0.262255	0.473039	408
50	B_lymphoblasts	0.037916	0.467612	0.278618	0.053004	0.087161	0.236749	0.623086	849
51	Appendix	0.04273	0.42632	0.309053	0.153504	0.215795	0.322581	0.30812	899
52	atrioventricularnode	0.048287	0.544576	0.299505	0.165138	0.221852	0.296914	0.316097	1199
53	Heart	0.053887	0.514733	0.25957	0.094891	0.166058	0.310219	0.428832	548
54	TestisLeydigCell	0.043257	0.409531	0.332237	0.143505	0.116314	0.318731	0.42145	662
55	TestisInterstitial	0.042905	0.338224	0.342847	0.137068	0.104887	0.307509	0.450536	839
56	TestisGermCell	0.046044	0.282525	0.303965	0.119298	0.110526	0.342105	0.42807	570
57	TestisSeminiferousTubule	0.047569	0.445147	0.332237	0.123418	0.109177	0.31962	0.447785	632
58	testis	0.03831	0.396509	0.282769	0.100141	0.119887	0.270804	0.509168	709
59	Prostate	0.042692	0.417638	0.284314	0.099099	0.171171	0.288288	0.441441	333
60	UterusCorpus	0.042262	0.588155	0.272727	0.17292	0.195759	0.340946	0.290375	613
61	Uterus	0.041465	0.649469	0.256847	0.139344	0.191257	0.387978	0.281421	366
62	PLACENTA	0.036673	0.289388	0.259159	0.131313	0.214141	0.347475	0.307071	495
63	Ovary	0.04135	0.719078	0.259259	0.209877	0.265432	0.259259	0.265432	162
64	ADIPOCYTE	0.03159	0.096307	0.259159	0.080997	0.202492	0.327103	0.389408	321
65	AdrenalCortex	0.036498	0.416544	0.220765	0.078947	0.195906	0.333333	0.391813	342
66	adrenalgland	0.03966	0.436719	0.254902	0.07074	0.160772	0.340836	0.427653	311
67	WHOLEBLOOD	0.045844	0.297307	0.292398	0.12234	0.18617	0.345745	0.345745	564
68	bonemarrow	0.042324	0.698297	0.267717	0.19209	0.163842	0.276836	0.367232	177
69	EarlyErythroid	0.043027	0.803737	0.273684	0.056022	0.105042	0.264706	0.57423	714
70	BM-CD34	0.045993	0.514766	0.3	0.100592	0.106509	0.232742	0.560158	507
71	BM-CD105+Endothelial	0.046027	0.661306	0.298149	0.057658	0.072072	0.209009	0.661261	555
72	PancreaticIslets	0.020817	0.069386	0.256	0.104167	0.25	0.25	0.395833	144
73	Pancreas	0.027573	0.076052	0.270588	0.112	0.232	0.336	0.32	125
74	bronchialepithelialcells	0.043064	0.620123	0.253219	0.072193	0.144385	0.264706	0.518717	374
75	Dentritic_Cells	0.052189	1.10033	0.263158	0.095588	0.144608	0.276961	0.482843	408
76	fetallung	0.039746	1.43245	0.267666	0.146667	0.34	0.353333	0.16	150
77	fetalliver	0.039347	0.45354	0.340502	0.096296	0.185185	0.303704	0.414815	270
