# Supplementary material for: Evolutionary rate and gene expression across different brain regions
Source: Genome Biol. 2008 Sep 23;9(9):R142. doi: 10.1186/gb-2008-9-9-r142 (PMC2592720; doi:10.1186/gb-2008-9-9-r142)
Supplement: Additional data file 13 — Presented is a table that includes the mouse gene expression and ER. [file gb-2008-9-9-r142-S13.xls]

## Sheet: merged_GE
Gene	ER	substantia_nigra	spinal_cord_upper	spinal_cord_lower	hypothalamus	preoptic	frontal_cortex	cerebral_cortex	amygdala	dorsal_striatum	hippocampus	olfactory_bulb	cerebellum	trigeminal	dorsal_root_ganglia	pituitary	eye	lymph_node	trachea	uterus	ovary	adipose_tissue	adrenal_gland	bladder	embryo_day_10.5	embryo_day_9.5	embryo_day_8.5	embryo_day_7.5	embryo_day_6.5	epidermis	digits	snout_epidermis	tongue	medial_olfactory_epithelium	prostate	vomeralnasal_organ	lung	umbilical_cord	stomach	large_intestine	bone_marrow	bone	spleen	thymus	B220+_B-cells	CD4+T-cells	CD8+T-cells	brown_fat	heart
ENSMUSG00000051412	0.433861	534.65	521.1	544.25	497	444.85	490.85	450.75	366.35	282.2	574	407.5	433.05	699.5	722.5	731.7	364.35	247.55	408.1	460.95	457.6	319.15	481.55	770.95	346.7	296.5	360.7	304.55	292.9	283.65	398.55	443.6	360.85	482.5	615.15	705.75	367.5	335.95	403.1	748.95	263.3	351.55	256.75	514.25	354.9	337.15	299	193.5	329.95
ENSMUSG00000061654	0.110744	209.65	226.025	194.6	242.5	216.325	209.4	214.075	251.55	229.275	204.675	185.25	295.15	233.975	241.675	126.75	250.625	185.725	125.4	160.15	127.9	143.925	175.8	109.05	100.9	152.125	224.3	111.825	97.6	171.325	120.55	117.275	176.85	119.675	104.8	105.35	132.125	162.075	152.675	166	151	139.8	151.95	157.625	126.675	141.275	143.95	189.2	180.375
ENSMUSG00000079834	0.154315	99.8	159.1	125.15	124.6	109.35	84.4	103.5	105.5	55.85	58.3	70.35	86.6	148.6	117.35	140.8	742.2	106.35	132.35	173.1	194.7	228.8	222.4	116	76.3	62.7	111.6	24.05	75.4	133	81.95	59.05	148.2	48.75	95.9	62.75	135.65	109.75	296.1	287.65	33.45	71.1	31.2	245.55	51.75	156.1	133.95	244	182.1
ENSMUSG00000079828	0.06642	1664.65	3119.9	2524.75	1937.3	1162.75	2112.6	2035.4	1407.5	948	1150.4	831.65	742.9	4069.9	4448.85	431.4	1357.65	282.35	1021.35	690.45	1020.95	721.95	1012.6	901.7	1545.45	1187.65	453.55	334.6	354.15	1384.1	2953.05	2236.75	1464.65	518.15	252.85	694.7	629.4	1286.8	2394.8	3190.2	221.85	328.7	219.35	363.4	456.65	408.8	458.6	997.85	323
ENSMUSG00000069044	0.167012	134.95	149.35	126.5	138.8	70.05	138.25	134.7	145.15	139.85	121.85	121.85	119.45	155.1	112.8	171.9	143.25	143.45	104.15	139.95	127.6	133.55	124.65	89.7	188.15	164.3	207.8	152	158.4	160.3	148.5	131.7	149.3	132.3	136.9	106.45	129.9	128.95	163.95	190.7	126.45	166.2	196.25	121.25	119.45	166.9	116.4	185.65	127.65
ENSMUSG00000052831	0.418983	6.3	5.6	3.9	4.5	3.7	4	4.35	4.65	8.1	4.5	5	6.6	4.4	5.85	4.6	4.95	4.3	5.75	4.6	4.4	3.6	4.05	6.55	5.5	7.95	6.5	4.75	6.65	5.05	5.7	3.75	9.95	3.7	4.4	3.15	4	2.65	6.65	4.4	4.45	3.75	7.2	5.2	5.6	5.45	7.8	6.85	9.8
ENSMUSG00000047323	0.069094	484.9	388.3	454.5	630.8	630.15	755.75	765.6	855.85	599.6	535.15	566.6	522.15	523.4	573.7	384.15	352.25	359.2	504.75	644.4	547.65	429.45	503.5	292.65	247.9	298.5	244.8	250.65	309.85	300.55	391.8	389.1	394.8	439.35	374.15	2359.2	310.8	358.75	218.95	320.5	115.95	310.6	251.7	427.5	618	584.05	545.6	171.4	348.5
ENSMUSG00000063889	0.190679	100.85	127.4	96.4	102.7	78.45	124.8	138.65	105.8	114.3	107.45	119.05	117.7	115.8	82	312.65	165.95	131.55	126.6	150.45	124	109.7	717.95	146.8	47.05	95.75	112.8	99.6	146.1	145.5	103.7	102.75	97.5	128.35	95.7	181.25	176.15	130.1	99	122.2	190.05	117.05	141.9	133.75	113.25	135.3	107.35	133.9	165.2
ENSMUSG00000024231	0.029984	216.75	247.3	236.5	335.55	291.85	231.65	228.5	272.6	264.7	221.4	296	250.05	241.25	179	244.5	162.1	182.5	128.1	156.55	110.35	110.05	194.4	94.8	228.2	233	233.85	223.8	190.3	213.35	195.4	145.9	147.45	150.3	195.9	189.85	155.65	175.1	167.35	163.45	119.45	231.8	105.35	163.15	109.8	100.9	130.8	256.9	225.95
ENSMUSG00000024232	0.059298	296.95	299.95	313.5	298.35	320.9	335.95	247.4	342.45	387.9	244.45	355.5	294.4	373.3	301.4	309.95	350.15	350.75	227.55	332.2	318.85	273.55	282.45	322.45	290.55	247.25	345.5	293.5	270.95	354	342.6	243.85	256.3	321.9	314.35	353.4	354.7	276.8	375.25	325.25	288.05	292.9	328.6	250.55	253.55	309.65	351.6	350.7	245.8
ENSMUSG00000024235	0.05538	9.95	17.3	18.4	15.85	8.25	12.85	16.5	11.2	12.45	17.7	24.9	17.5	7.85	16.2	26.4	27.65	77.3	39.4	21.85	19.3	54.75	16.85	27.25	27	17.35	13.35	15.3	28.2	18.45	98.8	111.9	30.4	12.05	28.85	13.8	12.35	164.3	24.15	17.65	51.95	21.5	49.05	74.65	294.2	89.4	81.1	22.5	14.85
ENSMUSG00000033960	0.42292	13.85	17.2	15	24.15	14.55	39.9	9.45	13.75	49.9	32.85	25.25	9.35	19.5	27.45	27.25	11.45	16.7	4.85	8.95	19.8	20.8	15.6	59.55	20.15	28.95	17.65	20.7	21.35	7.05	8	12.65	15.95	8.4	23.55	8.35	101.85	19.5	33	7.05	17.65	8.75	21.65	17.2	8.45	17.05	25	29.9	23.7
ENSMUSG00000024236	0.133611	460.7	436.75	296.75	397.75	306.3	326.05	287.6	462	329.85	334.1	359.75	320.1	601.8	381.5	379.1	413.75	439.9	1082.3	1393.65	935.1	1271.4	518.8	1976.6	429.25	582.25	486.8	519.3	422.65	728.4	642.85	581.9	834.95	420.7	561.75	744.65	1190.65	1756.85	622.3	502.6	598.15	1162.7	469.7	557	311.65	565.2	527.4	793	2191.55
ENSMUSG00000050945	0.372104	13.1	8.45	7.85	7.3	5.45	6.5	6.75	6.5	6.8	6.3	5	10.4	8.55	13.5	14.1	8.35	5.4	4.15	6.25	9.4	8.35	5.15	9.3	8.7	3.5	7.2	6.55	7.7	6.55	9.05	4.2	6.2	6.45	17.95	7.55	11.05	6.8	7.45	7.3	6.65	6.3	8.6	10	11.05	10.9	10.95	7.25	8.85
ENSMUSG00000024238	0.226164	1010.15	863.85	1021.85	1103.25	1474.25	907.85	765.15	897.2	971.35	820.5	1278.25	766.4	767.85	846.9	557.5	559.85	604.75	947.65	768.35	747.4	753.35	767.25	817.7	1025.5	843.25	507.3	318.05	334.1	530.65	412.1	387.85	483.65	441.35	524.95	687.45	1186.05	1404.7	434.45	327.15	541.55	805.6	573.55	1146.8	569.8	580.45	602.7	545.9	992.05
ENSMUSG00000006740	0.028384	1136	1199.75	1754.6	655.6	1192.9	783.05	543.55	845.25	630.85	611.25	677.9	621.55	1108.85	1701.45	391.75	574.2	510.45	717.55	565.4	622.65	602.65	979.8	659.35	691.65	679.85	604.55	558.9	565.4	521.4	777.15	473.85	710.05	1554.65	615	1542.3	897.05	724.5	582.15	530.75	529.3	460.6	578.05	1027.4	506.15	497.45	480.55	582.95	490
ENSMUSG00000024240	0.103344	279.55	261.85	288.85	344	636.65	288.7	297.55	386.7	253.9	339.95	619.2	501.65	414.2	254.65	471.6	620.8	450.3	655.05	431.5	489.05	597.25	382.8	338.4	343.65	372.25	277.75	241.95	344.55	318.1	383.6	315.4	353.95	489.65	370.9	357.65	461.1	420.2	296.05	378.2	591.85	354.45	330.15	1115.6	772.8	573.3	564.75	167.45	384.65
ENSMUSG00000061013	0.080606	12.75	21.25	57.8	26.7	21.15	38.7	28.05	15.05	25.85	24.1	25.65	9	25.35	79.4	71.5	58.3	34.55	14	10.2	76.3	8.3	64.4	15.3	11.6	45.7	22.05	30.6	25.2	10.95	11.4	5.45	10.2	12.35	140.85	11.25	6.6	8.35	11	57.55	9.1	4.65	15.5	13.55	19.1	12	19.7	14.75	17.2
ENSMUSG00000061802	0.131071	108.85	145.65	165.15	134.55	129.7	109.85	147.7	122.45	110.8	127.15	83.2	203.75	92.4	106.25	147.95	92.4	116.95	205.3	95.65	128.6	111.6	146.4	110.6	122.25	94.05	136.3	111.2	179.1	79.2	89.35	93.6	65.05	300.7	107.1	265	162.55	120.65	117.45	131.65	81.25	104.8	29.55	70.95	51.95	82.1	90.45	160.05	144.15
ENSMUSG00000057440	0.06203	6.6	7.6	6	6.4	5.2	6.35	6.05	6	7.95	6.45	6.35	6.45	6.8	8.15	13.8	6.65	10.3	5.6	9.05	5.35	6.05	6.6	7.05	10.05	13.55	11.8	7.85	6.6	8.1	11.55	7.45	7.55	5.25	7.85	5.85	6.45	12.35	9.8	6.5	12.25	6.9	9.8	9.2	6.6	6.35	16.05	8.6	8.85
ENSMUSG00000050996	0.046088	79.8	132.45	94.1	80.55	58.5	87.65	91.45	88.65	170.1	87.65	68.4	81.4	103.4	101.4	66.85	86.1	86.9	53.05	84.9	57.65	59.85	59.7	95.7	89.1	51.5	70.85	24.15	30.85	83.45	51.1	36.85	54.85	41.25	95.75	39.6	48.6	115.1	59.35	83.85	88.35	64.85	117.45	52.6	86.5	91.95	96.55	86.45	39.2
ENSMUSG00000036103	0.076198	29.7	16.05	22.6	31.5	11.4	3.05	41.45	5.6	14.95	14.3	13.6	37.2	50.45	8.75	80.75	72.3	55.15	138.1	137.9	102.1	95.55	81.8	111.5	30.2	69.15	142.9	39.45	61.7	55.9	80.35	55.6	45.75	40.6	50.45	82.95	263.55	319.5	28.45	44.65	52.15	97.5	52.9	32.8	3.85	5.75	4.45	22.65	69.25
ENSMUSG00000024290	0.037472	21.85	18.05	30.1	15.1	16.9	22.45	24.6	17.35	19	26.15	24.05	19.05	23.3	31	17	22.25	196.95	279.6	34.25	142.4	125.3	43.15	168.05	34.6	27	19.55	34.7	32.05	42.05	138.35	89.4	24.95	84.5	118.05	135.95	225.9	43.4	20.1	28.8	106.75	28.8	55.8	445.6	246.15	164.5	159.35	21.35	42.3
ENSMUSG00000002475	0.058502	490.7	541.65	506.45	336.15	338.35	360.95	344.15	363.95	146.2	278.75	413	477.5	280.55	247.35	152.7	146.1	19.45	85.15	50.3	134.6	105.35	699.45	33.75	60.15	35.6	39.55	50.1	73.5	140.65	76.05	114	63.15	521.75	201.55	326.75	96.25	28.55	244.95	124.25	84.55	35.75	72.6	28.6	24.8	15.05	42.1	102.75	84.85
ENSMUSG00000024294	0.007111	132.35	97.2	129.05	125.325	97.85	152.075	106.325	133.25	158.325	110.375	119.45	85.575	97.8	102.125	79.625	142.5	82.725	91.95	72.925	98.65	72.225	132.225	104.375	139.95	141.925	169.375	103.175	96.775	136.025	136.5	103.85	100.475	152.3	111.125	96.375	103.55	82.55	126.575	131.525	97.825	83.175	196.7	98.275	92.15	107.8	180.175	122	106.775
ENSMUSG00000024404	0.06788	539.75	569.75	663.05	669.85	767.4	675.2	627.65	662.15	515.6	642.8	612.9	845.2	728.05	648.6	967.05	1029.7	845.25	1196.5	844.2	806.75	1103.3	1162.6	1103.55	544.6	588.35	668.9	601.25	852.4	964.35	1223.8	968	959.1	980.85	1155.45	1097.1	1026.45	1168	997.2	1392.25	1265.05	1682.9	862.5	1169.3	894.85	779.75	713.55	664.7	970.9
ENSMUSG00000046201	0.091727	93.1	103.95	94.8	158.4	127.7	179.8	170.35	131.25	146.4	233.6	140.3	75.2	93.05	100.45	177.85	128.05	134.55	131.25	67.1	128.2	145.4	116.4	120.8	149.4	118.75	164.95	158.35	198.5	136.55	162.8	131.55	127.85	157.9	218.45	148.6	156.7	87.45	168.65	97.95	210.2	94.75	76.9	180.3	120.6	131.55	117	127.55	188.7
ENSMUSG00000023800	0.135831	51	24.2	20.25	62.45	68.25	465.1	471.35	391.85	419.25	195.15	771.25	57.7	30.1	84.25	30.9	33.35	32.1	81	32.5	129.2	25	137.6	93.35	130.5	24.25	98.6	33.25	101.1	29.35	37	113.85	68.85	105.9	33.25	181.75	100.4	167.7	60.85	134.15	179.65	127.3	36.25	24.5	22.7	23.6	70.5	35.6	22.5
ENSMUSG00000023802	0.184957	7.6	5.7	12.4	8	18.95	13.2	7.2	9.8	22.75	8.4	7.15	17.6	13.4	4.9	15.8	12.45	7.9	17.2	21.75	12.55	7.65	11.35	30.65	16.65	18.15	22.6	15.45	10.25	13.3	12.15	6.95	13.6	10.15	16.1	12.15	10.3	21.75	24.4	28.5	7	19.15	19.6	11.2	15.8	19.3	6.25	11	20.35
ENSMUSG00000024423	0.159571	2144.8	1262.3	1507.2	3624.15	5095.6	1121.9	1041.8	1614.3	1349.1	1062.75	1193	1003.65	726.2	880	984	772.15	417.9	598.15	480.25	451.4	479.15	763.7	417.35	601.75	587.35	805.05	557.3	511.3	421.6	514.35	416.75	430.6	412.95	488.35	394.65	452.5	600.95	343.05	309.05	349.8	433.15	253.95	507.55	356.25	392.15	362.95	362.3	419.1
ENSMUSG00000024423	0.225586	2144.8	1262.3	1507.2	3624.15	5095.6	1121.9	1041.8	1614.3	1349.1	1062.75	1193	1003.65	726.2	880	984	772.15	417.9	598.15	480.25	451.4	479.15	763.7	417.35	601.75	587.35	805.05	557.3	511.3	421.6	514.35	416.75	430.6	412.95	488.35	394.65	452.5	600.95	343.05	309.05	349.8	433.15	253.95	507.55	356.25	392.15	362.95	362.3	419.1
ENSMUSG00000037346	0.346281	74.15	38.7	70.85	62.65	72.5	42.85	83.6	40.05	71.6	67.05	17.1	56.6	53.7	39.7	93.55	103.6	97.7	71.7	60.7	25.5	110.85	81.85	82.6	89.45	81.55	74.75	103.05	85.25	91.6	77.15	117.25	94.7	56.25	52.9	97.95	98.65	121.75	39.8	101.45	103.8	149.05	180.6	46.5	35.45	90.65	71.6	51.6	108.85
ENSMUSG00000002365	0.150158	13.7	13.15	42.55	47.6	21.25	31	10.55	9.95	12.5	15.05	11.8	27.3	10.7	92.1	13.35	45	212.95	164.2	109.3	195.75	184.5	130.4	107.95	45.3	19.8	46.75	131.05	207.45	143.35	200.2	92.65	144.45	141.05	139	141.9	134.15	212.95	133.85	142.25	70.7	58.6	45.65	32	362.6	43.65	40.95	103.55	63.6
ENSMUSG00000053740	0.005796	498.25	469.05	449.8	524.1	612.35	471.3	438.65	552.05	370.75	408.7	439.15	478.3	566.8	564.75	406.15	373.45	476.05	665.35	567.8	611.7	544.5	604.15	420.7	782.25	1052.1	927.4	940.05	1166.75	440.7	685.3	522.1	582.8	502.45	443.25	434.55	462.75	523.75	356.05	429.4	508.95	531.3	504.15	735.15	808.1	833.85	892.9	425.45	440.4
ENSMUSG00000054321	0.112741	133.7	189.9	215.7	172.55	199.05	200.95	101.65	179.1	169.2	103.75	97.5	160.8	208.95	219.7	233.6	316.45	108.2	243.9	181.8	277.35	159.7	258.2	121.15	180.6	244.95	180.65	182.6	339.5	244.8	184.2	146.75	311.1	126.4	208.75	206.35	237.95	99.95	275.65	247.7	287.7	235.15	181.75	171.6	234.85	194.3	156.75	369.5	346.75
ENSMUSG00000047161	0.227041	103.1	109.4	109.4	81.45	60.4	83.4	69.95	85.65	95.3	117.6	81.65	82.75	120.65	83.15	85.95	164.85	62.75	63.8	74.45	51.9	62.4	69.05	60.55	57.85	80.55	100.9	84.25	82.95	95.2	76.2	56.65	82.45	114.95	56.45	93.1	56.8	74.25	73.35	81.9	127.6	82.1	137.7	66.05	37.35	72.9	70.3	116.45	116.9
ENSMUSG00000024304	0.028646	586.85	567.8	643.15	899.85	787.65	782.9	640.5	834.15	348.8	509.8	524.6	462.65	502.15	471.15	402	556.6	68.75	99.45	51.1	157.45	62.3	467	69	575.25	838.8	318.9	141.25	78.55	54.8	57.95	24.25	61.35	565.3	35.25	689.5	62.85	314.25	31	101.05	50.55	463.4	114.05	57.05	18.15	31.65	73.85	207.65	1902.55
ENSMUSG00000024331	0.190248	37.65	11.95	37.05	15.65	19.65	12.1	27.95	27.65	19.9	13.45	41.9	21.3	20.65	12.95	88.05	940.35	82.2	1048.7	340.9	126.8	68.95	39.4	174.5	56.15	78.55	220.35	190.1	160.8	137.2	152.65	297.25	2833.65	207.1	72.05	262.05	39.25	584.9	1034.7	1137.35	68.75	34.65	84.75	122.4	7.3	14.15	25.5	17.4	334.05
ENSMUSG00000015659	0.123864	113.35	153.15	118.95	150.25	80.65	121.3	138.75	150	125.3	153.5	148.45	139.85	91	102	118.25	154.1	116.6	94.65	124.75	131.85	154.55	137.45	110.8	120.15	129.75	112.4	137.1	139.2	129.8	82.6	99.45	148.9	101.8	108.8	83.1	100.6	119.1	140.1	125.5	114.15	153.45	230.3	120.9	109.6	156.55	150.5	148.25	161.95
ENSMUSG00000044322	0.160532	31.4	19.25	4.55	14.5	16.6	25.6	21.9	8.8	8.55	5.3	11.2	4.8	32.7	24.05	21.7	28.45	8.55	375.65	5.65	5.55	24.05	17.15	6.65	7.3	5.5	36.8	15.7	32.5	279.85	1557.7	854.05	1622.4	6.25	8.8	32.35	10.95	88.55	19.3	4.85	7.2	20.5	6.8	15.85	9.05	7.4	18	14	21.15
ENSMUSG00000034377	0.048868	1359.35	1396.4	1392.65	1460.8	1733.25	943.05	732.3	1066.75	506.95	913.05	732.35	1067.6	693.35	934.35	840.6	537.75	308.05	753.15	407.25	408.25	459	476.5	1013.3	311.25	279.5	356.05	320.85	253.75	535.3	730.3	773.6	586.35	865.8	728.4	523.1	642.25	555.2	436.85	398.2	211.85	385.05	119.75	509.5	195.9	328.95	307.35	286.6	454.7
ENSMUSG00000022534	0.385447	236.15	260.7	272.95	228.1	207.25	250.65	283.05	232.3	319	243.25	245.25	261.05	254.05	212.2	306	245.95	346.85	201.1	160.6	237.35	251.9	191.7	239.9	257.35	269.4	326.3	294.25	261.65	325.2	270.4	229.5	273.3	308.1	259.35	269.4	229.9	273.5	384.25	297.8	508.3	508.25	326.05	267.25	283.95	223.35	280.1	335.15	235.2
ENSMUSG00000039789	0.409618	5.25	7.2	5.9	6.9	3.6	7.6	6.6	6.3	7.3	8.95	6.65	9	8.1	7.4	10.55	8.8	7.6	5.3	8.75	10.95	6.6	7.25	7.15	8.05	10.15	9.2	6.5	9.8	6.75	6.6	4.55	6.2	4.6	6.25	5.5	7.2	11	8.55	10.35	10.55	8.5	52.05	8.2	11.3	9.4	13.05	7.45	7.35
ENSMUSG00000005982	0.03718	653.65	459.35	576.55	639.9	721.6	631.1	657.2	557.85	657.15	514.2	796.8	788.7	785.95	567.55	468.3	584.15	707	704.95	699.45	508.85	557.2	856.1	559.25	470.4	451	407.25	585.05	456.1	524.05	799.3	637.45	676.25	677.05	828.95	378.3	865.8	619.6	499.7	477.85	825.3	569.95	628.7	476.45	964.35	816.15	695.45	507.6	527.7
ENSMUSG00000001804	0.176639	25.65	27	33.8	18.95	16.95	22.25	25.3	23.2	28.2	25.6	22.5	23.25	35.05	25.15	25.75	28.2	36	21.45	16	33.25	24.65	49.1	30.7	32.7	41.1	54.2	36.95	40.6	28.3	68.6	72.45	37.4	21.2	32.7	23	23.55	36.6	42.8	37.05	47.8	24.4	73.25	17.75	27.45	75.55	27.5	55.95	57.5
ENSMUSG00000005983	0.667327	142	158.9	122.1	150.75	155.65	153.8	233.15	167	250.15	197	146.75	153.35	144.25	167.7	278.8	193.65	200.1	150.35	161.8	161.95	99.45	148.55	152	168.4	136.7	215.85	203.2	181.55	256.95	151.5	164.3	151.5	145.3	210.55	185.65	155.15	113.4	237.5	195.05	263.75	78.55	292.2	124.15	281.15	206.4	276.6	358.55	246.95
ENSMUSG00000014232	0.087122	490.1	472.1	481.45	525.95	563.55	481.6	451	595.2	500.2	527.65	512.4	493.9	458.35	467.45	600.95	505.7	449.2	531.3	429.1	554.05	585.15	565.45	429.6	491.95	433.6	507.1	460.05	405.15	392.7	422.2	407.55	379	525.25	403.3	608.05	478.5	432.95	419.6	369.45	429.1	373.4	312.9	578.45	525.4	607.6	588.3	310.45	465.65
ENSMUSG00000056632	0.212146	205.1	224.5	163.3	171.3	139	265.4	198.95	196.05	188.4	166.9	227.15	195.75	204.15	152.65	180.1	388.3	162.95	361.75	154.7	171.5	140.9	149.5	194.85	219.05	212.95	261.65	233.15	143.75	309.35	339.9	301.3	666.65	146.3	169.55	145.15	158.2	475.2	282.45	228.45	91.55	204	177.7	168.9	149.7	151.4	157.8	196.65	158.75
ENSMUSG00000049871	0.189689	51.9	66.3	54.15	57.35	40.5	64.95	23.6	58.2	62.75	25	91.95	58.9	64.3	47.85	61.85	79.45	255.7	141.1	73.3	44.25	129.3	70.4	47.4	48.7	36.6	63	88.5	48.3	80.55	15.5	60.2	67.05	48.85	30.05	43.4	70.2	46.25	22.4	62	157.4	78.6	152.25	277.9	182.65	393.7	505.35	63.4	68.65
ENSMUSG00000039738	0.382415	113.875	204.7	174.275	163.775	117.3	138.575	120.75	202.475	258.225	224.15	256.025	135.275	183	214.475	295.475	185.3	136.7	163	116.425	89.175	167.5	177.025	112.675	185.575	273.275	255.35	271.075	181	193.075	110.125	104.15	131.875	156.7	256.8	136.125	155.275	159.825	179.1	124.95	155.175	186.2	263.9	228.45	244.925	152.9	315.35	254.55	163.675
ENSMUSG00000005980	0.126617	122.95	142.25	134.55	82.8	83.2	114.4	267.05	123.4	187.1	145	136.85	69.7	107	82.35	119.8	153.6	141.35	141.4	99.4	95.35	91.1	123.35	131.7	272	214.15	221.4	192.4	159.65	128.6	85.3	114.35	118.95	171.95	123.95	142.3	124.4	268.75	171.9	133.5	331.4	163.65	201.7	116.3	119.1	123.1	150.35	365.95	162.55
ENSMUSG00000005981	0.071772	580.3	527.65	558.1	506.15	511.05	526.85	476.7	537.1	756.7	539.6	553.5	630.6	734.7	839.25	602.45	592.9	564.65	686.3	655.15	1152.85	1190.35	1449.85	572.8	491.2	511.15	542.65	747.75	1278.35	527.8	590.5	464.45	631.75	484.85	571.35	350	636.1	433.55	533.35	632.1	426.8	633.5	426.25	655.4	731.45	694.65	710.85	714	805.05
ENSMUSG00000056124	0.046688	822.45	666.7	857.3	922.1	1338.65	875.7	875.4	1382.3	694.8	1067.35	823.4	866.3	701.15	987.85	498.55	436.35	367.75	300.7	282.3	254.25	283.6	321.35	391.6	425.05	424.75	340.25	327.1	242.95	346.25	299	226.05	289.45	387.5	876.05	409.65	286.8	309	398.2	461.6	237.55	421.85	265.1	238.5	234.7	317.3	291.85	256.1	209.25
ENSMUSG00000052397	0.01512	98.65	198.6	169.85	226.35	151.85	401.9	482.35	307.9	195.35	386.2	291.15	170.4	336.8	256.25	856.1	1136.9	1257.05	1617.15	1797.3	1298.1	1040.9	193.3	1725.9	263.5	326.7	1300.2	2115.75	2633.35	926	1443.8	1191.5	1552.35	1258.85	4371.95	1389.9	1425.95	1063.1	4366.05	3514.15	861.75	780.2	794.25	2968.8	3588.35	2451.15	2479.95	43.05	805.65
ENSMUSG00000022521	0.056481	8.55	10.1	28.2	16.3	14.95	9.1	15.8	10.35	13.85	12.3	32.5	32.3	15.25	7.85	25	10.8	48.65	18.85	95.2	16.75	12.4	14.25	13.65	20.45	17.3	14.8	14.7	47.3	37.1	46.2	23.75	22.1	18.8	11.4	106.4	12.1	156.15	16.25	19.75	34.65	122.1	25.35	40.35	17.1	35.85	17.1	12.35	21.4
ENSMUSG00000033107	0.119644	425.7	409.45	355.85	286.65	221.8	352.6	272.95	384.5	490.15	450.35	307.5	221.55	608.85	690.5	302.9	437.35	449.35	287.2	312.05	243.3	527.3	436.6	548.85	408.6	320.9	528.5	331.4	219.15	444.1	229.4	201	229.95	217.3	263.4	325.75	453	312.9	329.65	402.1	395.1	428.15	333.5	519.65	240.65	942.65	1200.2	740.75	351.8
ENSMUSG00000005580	0.050978	358.55	410.5	447.65	310.55	284.75	533.75	703.6	471.55	462.4	1024.6	361.8	421.65	307.7	269.35	129.55	221.15	102.6	222.35	199.4	380.2	187.75	677.55	303.8	45.8	50.3	46.6	55.55	47.65	204.7	232.15	328.95	258.8	95.9	296.4	316.3	308	146.2	73.35	94.6	142.8	265.35	49.85	163.3	40.85	90.4	48.25	469.65	403.25
ENSMUSG00000024313	0.241719	48	45.8	37.15	31.5	34	39.1	102	74.25	60.25	79.1	51.65	74.7	61.8	41.45	9.8	81.75	35.75	54.25	72.45	63.45	33.65	38.55	20	64.1	65.9	29.4	32.9	28.05	46.1	67.75	42.15	125.75	47.75	57.8	50.85	32.45	35.95	27.7	1938.8	180.2	28.65	44.35	54.1	21.1	62.5	46.4	115.7	128.8
ENSMUSG00000022519	0.284314	11.85	512.65	273.6	16.3	40.9	26.8	27.8	23.1	22	43.75	23.1	77.6	40.45	60.6	12.65	234.35	17.15	223.6	12.2	58.7	42.1	26.75	72.6	97.7	85.15	71.6	55.7	60.55	986.2	21.45	1835.65	2669.6	10.8	718.25	106.85	56	55.45	9.85	15.1	432.5	889.55	37.1	30.75	10.25	14.3	10	932.2	4689.45
ENSMUSG00000079724	0.320375	15.15	17.75	17.8	16.2	25.65	17.9	20.1	15.75	26.2	19.95	25.55	12.85	15.1	16.75	41.3	26.5	31.2	12.15	12.8	15.95	14.35	21.55	27.35	16.45	15.95	16.1	17.35	15	19.45	12.3	15.3	17.2	23.1	23.4	21	16.85	13.45	36.5	19.25	39.9	12.55	28.95	10.8	16.35	13.65	17.3	23.2	16.85
ENSMUSG00000014303	0.053821	278.25	315.4	323.15	348.1	231.2	210.6	273.1	203.5	277.1	292.45	238.15	264.95	253.75	237.75	355.05	274.65	241.85	311.1	406.15	401	212.95	251.95	493.1	560.55	588.3	350.35	360.05	380.15	414.6	461.3	454.8	245.9	140.55	303.4	266.1	556.45	921.6	231.15	200.7	116.9	383.85	299.85	198.8	88.4	100.65	65.6	80	267.7
ENSMUSG00000024302	0.043613	816.2	755.7	820.5	845.15	901.75	791.6	665.25	720.3	534	655.75	614.15	1259.2	570	439.8	541	315.95	35.6	300.1	128.9	145.95	86.95	91.55	632.05	104.55	43.6	40.45	121	455.4	148.85	58.1	72.95	207.7	573.55	364.1	557.2	538.6	1082.85	523.05	173.2	103.9	244.75	82	60.2	15.95	15.3	15	105.65	261.25
ENSMUSG00000004069	0.157883	443.7	437.9	543.15	705.95	565.2	409.55	512.4	476.5	351.95	533.65	406.4	513.25	483.2	487.4	494.4	234.8	336.3	637.55	437.25	536.4	529.55	845.65	291.1	370.25	353.1	454.5	548.8	718.8	267.95	403.1	453.3	479.75	493.8	530.55	401.5	436.25	310.8	503.6	532.85	326.6	315.4	306.65	398.15	566.9	525.95	477.3	715.3	878.2
ENSMUSG00000033450	0.272854	659.2	541.55	505.5	621.5	840.6	523.85	560.7	637.25	570.45	528.35	541.65	569.25	659.6	718.55	524.45	495.3	806.25	750	871.9	738.85	473.1	437.85	452.75	536.35	527.4	419.35	431.3	592.45	325.3	487.05	388.8	439.1	462.35	362.55	440.6	549.4	457.2	492.45	543.85	735.45	638.2	711.8	963.5	1227.35	1202.6	1324.9	358.05	480.4
ENSMUSG00000073471	0.452558	561.1	492.85	456.65	697.75	795.25	513.9	504.9	583.8	476.1	612.45	464.7	463.9	624.2	672.45	1010.5	640.6	328.8	774	772.7	949.7	655.5	723.5	725.35	458.85	418.3	373.4	332.25	308.5	409.2	501.9	593.05	696.35	1130.7	1081.55	1027.35	633.95	493.95	847.3	889.2	333.55	538.25	304.6	373.2	360.2	355.4	292.45	1167.15	993.75
ENSMUSG00000024277	0.028862	2082.65	1614.9	1728.3	1983.7	2313.55	2054.6	2161.2	2111.3	2195.2	1902.25	2326.2	2924.5	1964.05	3633.5	955.55	1146.85	677.4	679.65	535.35	792.25	539.05	1043.55	669.35	554.1	531.95	470.45	447.15	446.15	613.35	683.95	378.2	459.15	1324.1	631.45	1252.5	1093.1	562.45	605.75	684.4	559	650.1	502.9	301.05	561.1	472	434.1	373.7	677.05
ENSMUSG00000073469	0.320375	15.15	17.75	17.8	16.2	25.65	17.9	20.1	15.75	26.2	19.95	25.55	12.85	15.1	16.75	41.3	26.5	31.2	12.15	12.8	15.95	14.35	21.55	27.35	16.45	15.95	16.1	17.35	15	19.45	12.3	15.3	17.2	23.1	23.4	21	16.85	13.45	36.5	19.25	39.9	12.55	28.95	10.8	16.35	13.65	17.3	23.2	16.85
ENSMUSG00000069135	0.204796	234.35	166.05	226.35	232.9	199.45	167.8	171.1	220.35	86.7	149.15	200	227.3	213.4	280.4	178.3	269.4	215.7	342.9	272.1	236.4	214.3	225.1	219.3	358.3	370.65	343.55	295.15	456.3	185.45	312.4	238.15	199.75	310.5	191.35	271.55	201.45	274.3	236.2	113.5	344.2	257.75	136.7	458.9	429.05	263.7	279.95	33.05	127.35
ENSMUSG00000024276	0.209987	362.1	282	360.7	317.2	299.8	323.45	395.3	315	405.65	265.45	439.3	341.85	304.4	393	346.95	344.4	418.05	319.55	337.95	340.4	329.35	415.6	465.15	417.3	491.5	525.8	367.35	406.15	433.65	443.3	287.35	434.25	278.15	390.6	435.25	365.25	355.8	376.25	459.1	473.35	426.2	602.75	360.15	390.1	423.7	322.55	310.95	401.3
ENSMUSG00000039568	0.078362	671.1	487.35	571.7	599.85	754.7	543	670.45	623.95	751.8	720	737.55	606.9	416.7	505.55	258.65	333.9	508.8	283.85	379.05	343.15	425.45	345.1	442.85	355.75	319.35	274.85	256	215.35	429.7	424.45	490.45	430.2	404.9	552.4	343.45	463.15	423.6	363.3	366.2	287.45	485.9	378.05	316.7	504.35	477.3	479.25	294.6	223.85
ENSMUSG00000022517	0.079777	1664.65	1293.6	1347.55	1435.45	1565.45	1376.8	1576.3	1343.15	1356.15	1332.05	1497.4	1500.05	901.35	787.6	947.4	965.3	1083.1	1002.15	1022.9	1088.2	1125.15	1038.1	895.45	727.2	708.3	731.25	605.75	655.55	770.85	698.3	883.35	878.5	956.8	1177.9	987.85	1020.1	1008.35	1103.9	1056.95	630.25	791.85	822.8	598.75	1524.55	789.25	678.8	994.25	1978.5
ENSMUSG00000047989	0.223943	130.7	100.35	239.2	127.4	147.85	122.9	82.9	89.75	66.4	41.15	55.5	134.35	119.65	72.4	26.6	129.05	152.9	208.55	162.45	228.55	255.2	130.55	77.6	99.2	190.3	219.85	233.6	247.8	123.95	260.9	143.6	140.95	103.05	39.4	138.25	190.7	196.15	101.65	118.25	294.45	257.3	58.95	310.65	394.85	238.7	117.5	97.5	218.7
ENSMUSG00000055945	0.176523	535.7	585.15	469.3	277.4	274.35	294	234.4	165.05	335.65	392.95	190.85	303.95	173.55	147.35	87.4	167.3	118.5	120.35	184.25	134.2	162.05	110.3	117.25	113.75	87.9	161.5	222.9	121.55	125.35	124.9	64.05	76.1	103.6	210.3	64.6	204.45	112.3	16.6	70.55	154.2	127.2	122.3	77.15	170.35	105.9	171.15	225.95	64.55
ENSMUSG00000062327	0.117184	87.25	74.05	118	120.2	144.75	143.5	157.4	27.95	36.7	174.45	36.3	146.05	102.05	30.9	81.1	125.85	73.75	64.7	33.65	97.55	110.9	92.7	25.4	33.8	340.7	476.45	809.65	32.3	206.45	49.7	90.1	86.55	117.05	74.2	28.3	25.9	26.95	112.35	66.8	78.8	113.3	136.4	55.35	63.15	211.3	37.75	72.1	35.55
ENSMUSG00000024273	0.279993	128.225	144.025	152.85	181.775	166.85	125.125	175.525	157.35	112.1	155.625	148.7	167.45	142.475	117.65	210.05	155.075	151.275	198.125	188.65	194.375	190.3	169.725	170.15	249.7	279.275	208.975	236.825	256.3	144.625	218.15	187.875	130.375	176.025	192.95	127.175	148.125	193.375	175.5	152.175	180.975	186.5	197.9	211.35	223.125	199.575	149.45	145.825	126.9
ENSMUSG00000040446	0.01366	719.6	621.8	907.15	890.55	868.55	606.4	700.05	861.95	889.75	651.4	791.75	757.35	604.4	510.05	411	301.85	63.6	183.95	209.2	233.9	184.1	247.4	165.8	406.55	497.15	383.5	297.2	234.15	99.75	204.25	132	190.45	369.45	203.2	88.25	115.45	148.5	78.25	69.1	90.2	123.6	51.6	364.55	80	74.55	124.45	81.35	381.15
ENSMUSG00000024270	0.127344	873.9	611.75	794.2	1282.3	1346.35	707.8	738.6	967.4	593.8	954.15	1162.75	804.7	1115.95	1624.65	737	701.05	517.5	1077.6	905.3	843.3	511.1	733.15	657.7	1054.55	1091.25	605.9	580.3	684.65	906.5	2051	1321.4	1519.65	772.35	1010.45	1514.3	857.65	1367.4	221.35	304.4	412.2	495.7	287.75	950.95	938.8	809.9	844.15	275.7	303.85
ENSMUSG00000024271	0.188031	677.65	405.15	529.4	626.9	592.4	479.75	391.8	629.75	505.1	513.8	548.6	531.4	587.25	612.4	644.1	348.65	447.8	534.65	479.5	552.7	398.9	467.8	425.3	964.2	1064.5	921.05	906.95	1062.05	339.9	464.1	415.85	318.2	632.3	585	306.75	342.55	459.15	256.35	196.25	443.35	395.75	346.3	479.15	557.4	563.7	603.6	155	284.8
ENSMUSG00000022540	0.021282	805.25	371.55	547.5	696.95	1086.35	598.6	838.5	855.7	636.5	1082.85	550.45	518.6	226.8	495.1	311	573.4	527	394.3	47.5	301.45	375.1	83.4	165.5	29.6	50.6	59	43.35	42.35	85.7	239.2	319.95	277.4	805.1	240.1	271.55	337.95	60	48.7	60.2	382.9	272	752.4	79.6	677.5	58.2	64.05	61.75	67.65
ENSMUSG00000039616	0.249328	455.35	501.8	427.55	373.05	367.2	410.6	337.05	457.1	426.8	421	531.3	423.8	475.5	383.55	495.55	500.2	422.95	894	525.35	441.45	503.3	452.7	630.55	367.8	330.3	393.15	410.75	339.55	529.4	638.1	529.5	1117.95	768.1	448.55	585.3	475.9	383.75	372.45	601.2	416.55	559.9	414.4	363.65	298	379.2	395.95	640.3	418.7
ENSMUSG00000062078	0.036432	2096.65	3113.05	2835.8	1971.15	1160.15	1974.6	1396.7	1212.35	925.3	1178.2	1134.2	1109.8	1910.55	816.3	233.3	323.6	265.3	366.25	263.35	383.1	778.65	452.6	220.7	212.95	192.55	140.35	127.1	180.75	275.05	297.5	269.4	364.05	171.85	257.85	164.05	2078.5	218.7	142.65	108.9	380.65	327.85	304.35	252.4	144.55	59.1	77.15	619.2	1067.9
ENSMUSG00000034295	0.081686	274.35	273.45	280.3	351.55	271	337.6	323.8	258.7	277.95	136.05	294.55	193.4	222.45	211	135.8	455.9	64.45	96.9	112.55	231	157.65	144.45	505.7	210.35	210	150.6	113.45	131.1	220	214.9	307.5	242.45	178.15	240.95	161.95	50.1	170.75	126.95	123.8	35.3	249.45	133.7	87.85	83	89.55	100.7	118.65	1645.3
ENSMUSG00000039473	0.15985	436.1	344.6	442.85	350.05	468.65	481.8	673.9	581.55	362.8	554.55	552.8	607.2	575.9	367.65	584.75	673.25	710.6	739.5	593.55	508.1	764.95	673.05	495.45	536.4	448.6	348.7	449.25	485.4	504.65	612.55	658.75	660.4	762.6	619.25	751.25	896.45	818.65	540.5	621.65	685.45	826.65	499.7	1344.95	709.15	875.15	749.3	278.9	491.7
ENSMUSG00000037196	0.080638	139.2	161.05	271.3	182.8	290.8	171.85	138.2	187.1	63.05	169.85	224.05	186.8	120.5	49.4	191.75	103.9	41.05	87.9	39.35	104.15	57.25	73.45	88.65	43.65	33	35.7	47.65	66.4	42.05	28.6	59.6	91.85	432.65	79.05	272.5	76.8	78.25	33.15	23.85	53.15	48.35	23.6	22.4	77.3	28.2	20.6	21.7	66.7
ENSMUSG00000023827	0.092993	937.35	914.45	662.95	739.95	800	435.8	411.55	571.9	538.95	575.25	478.35	352	535.45	966.5	853.55	46.4	118.55	259.35	92.95	241.45	168.9	484.05	54.75	236.75	242.4	461.85	668.65	500.35	891.05	1979.4	1002.45	27.55	572.6	24.8	339.5	712.3	828.05	546.45	1007.95	282.1	340.4	142.8	72.75	245.9	167.7	249.4	40.05	16.8
ENSMUSG00000014426	0.076148	648.7	529	637.6	816.2	853.75	542.35	572.4	605.65	519.1	537.95	566.95	598.75	551.05	488.15	507.45	557.05	540.85	454.2	594.75	639.65	546.4	443.25	529.65	764.3	709.65	493.7	624.55	628.2	495.2	534.75	665.35	632	554.55	428.3	489.9	452.05	493.95	380.4	455.85	495.5	442	308.9	494.95	563.35	501.05	507.45	498.65	712.55
ENSMUSG00000059481	0.158319	23.4	26.15	13.95	38.6	17.55	24.55	25.95	24.45	22.1	23.2	24.15	22.45	24.55	24.8	20.7	19	56.9	20.6	26.45	21	24.3	22.95	24.65	51.95	20.15	202.65	30.85	24.5	27	25.25	40.1	27.85	22.2	26.65	15.7	25.3	26.95	26.6	27.85	101.1	42.25	74.2	34.3	23.45	53.65	34.5	24.25	30.3
ENSMUSG00000033628	0.040708	537.35	584.15	637.3	539.85	617.3	584.4	601.1	599.7	547.8	560.25	613.1	613.85	812.65	842.8	563	405.3	518.9	576.55	542.65	520.1	657.4	659.4	510.5	570.95	582.65	512.6	506.25	616.6	428.35	440.25	462.95	401.65	538.7	641.7	603.75	526.55	607.55	713.85	496.75	445.7	547.15	301.45	545.5	898.1	684.95	818.45	526.75	508.1
ENSMUSG00000023828	0.131906	155.35	130.9	147.7	171.8	132.65	170.95	150.75	150.7	133	131.4	92.15	139.75	124.65	127.75	117.75	77.2	186.15	115.3	208.8	214.15	472.65	144.25	118.85	128.1	95.4	119.25	141.45	136.9	154.7	120.75	121	109.8	64.95	117.25	111.15	158.7	141.2	76.35	127.5	197.7	184.5	188.5	115.75	75.75	135.3	121.8	327.05	174.8
ENSMUSG00000008658	0.031021	657.05	653.9	689.1	486.55	426.6	996.9	857.15	831.1	864.85	940.4	699.1	878.55	799.45	914.25	29.05	77.15	17.25	11.75	11.8	10	9.05	12.4	11.95	14.9	13.8	14.2	16.1	13.3	57.6	12.2	22.75	126.7	10.95	21	9.65	9.2	9.65	14.85	9.6	40.35	24.85	19.1	14.95	11.2	14.3	16.25	19.6	44.85
ENSMUSG00000040966	0.128858	129.45	131.4	83.85	90.9	46.4	107	108.85	80.4	122.5	87.75	78.35	102.75	113.55	124.55	88.7	104.95	68.95	59.8	52.5	66.3	56.15	78.25	101.5	90.6	43.3	93.2	71.3	31.7	46.5	86.25	52.95	83.05	432.75	53.05	66.65	59	96.9	103.1	74.85	36.35	77	123.1	73.55	57.65	35.55	41.3	148.1	112.85
ENSMUSG00000023829	0.154914	270.4	295.35	239.65	256	262.9	240.8	266.6	269.6	375.1	220.05	199.4	299.1	289.55	349.7	208.25	257.35	250.45	219.6	309.2	206.25	247.6	272.65	377.8	251.25	271.15	274.35	336.05	237.85	274.55	295.15	250.8	236.35	223.45	884.25	233.6	249.2	262.3	358.5	442.1	233.95	246.2	443.75	224.35	188.85	245.75	278.65	240.95	297.65
ENSMUSG00000023830	0.133026	364.85	316.3	307.65	300.45	535.9	337.85	378.6	437.2	287.95	305	367.6	431.25	343.95	316.45	313.55	393.45	569.15	787.05	555.5	599.8	552.4	457.8	846.8	931.65	999.55	934.7	827.85	793.8	422.35	432.15	461.05	559.95	507.85	743.1	602.2	625.8	2032.2	451.15	458.75	321.75	407.55	231.5	687	329.4	708.3	538.65	286.2	615.35
ENSMUSG00000024261	0.094248	635.4	474.8	558.275	949.125	1039.03	627.575	631.3	851.825	530.75	481.875	311.4	957.15	711.5	1362.95	726.35	372.8	67.6	60.2	63	50.3	42.025	101.975	52.75	68.275	57.7	62.8	92.35	57.225	79.125	67.55	64.9	77.4	401.75	94.225	248.275	47.15	46.825	92.375	70.65	93.8	67.875	98.975	50.4	66.575	76.025	64.375	76.025	57.5
ENSMUSG00000057880	0.074517	289.5	349.45	318.3	362.9	184.6	271.4	183.25	137.8	165.2	148.35	331.25	150.6	20.8	89.55	17.85	97.5	17.65	9.65	21.15	46.6	20.05	139.7	32.95	25.15	30.8	39.4	55.65	19.35	16.75	11.4	13.2	21.6	18.2	16.6	16.55	21.9	33.25	28.3	36.45	25.4	17.55	20	14.85	27.1	28.35	34.95	80.75	26.65
ENSMUSG00000024258	0.000999	205.7	83.2	194.5	296.2	297.15	177.75	167.65	208.65	115.8	134.1	192.95	310.55	121.75	179.7	325.05	237.7	178.4	402	357.25	403.4	215.15	352.4	151.3	735.3	779.25	592	784.85	629.3	156.6	292.2	203.7	228	440.05	87	390	245.9	356.1	110.6	229.15	135.75	234.8	90.4	645.6	266.1	345	286.35	94.55	268
ENSMUSG00000024400	0.046034	105.25	56.55	101.3	102.85	161.45	88	60	77.25	68.1	82.8	135.15	112.45	82.25	99	116.65	54.3	238.7	82.25	91.9	155.8	126.8	153.8	75.1	202	202.15	132.35	166.35	208.9	112.25	129.4	169.8	51.15	153	111.1	109.3	134.8	48.35	55.2	54.05	51.4	128.45	146.45	203.25	249.95	212.35	250.55	40.7	63.8
ENSMUSG00000008393	0.032368	655.7	772.2	647.25	447	520.3	468.15	373.25	347.2	415.55	407.05	295.95	342.2	442	804.05	232.05	349.15	332.55	565.55	640.25	1517.8	1060.35	955.5	410.1	502.4	400.6	389.65	558.35	349.5	561	517.65	544.35	388.75	413.2	641.6	450.3	1052.05	826.7	576.75	471.95	676.25	633.75	374.05	354.6	394.6	310.9	271.55	717.6	301.2
ENSMUSG00000023832	0.145753	520.9	537	482.8	497.65	617	380.35	391.25	393.55	467.1	339.45	272.7	238.7	944.4	1856.45	288.1	481.2	302.15	667.5	419.15	473.6	980.95	512.45	320.25	1249.7	1190.1	673.1	573.05	877.85	441.5	947.7	736.25	227.8	278.15	257.1	281.5	374.45	491.6	355.75	399.45	254.15	203.95	281.75	388.35	356.7	406.15	373.85	1862.1	238.95
ENSMUSG00000024395	0.060548	25.1	13.3	27	26.7	18.1	26.8	37.65	22.6	35.15	28.8	28.55	17.1	11.75	30.25	37.65	24.15	29.1	27	24.5	27.15	18.95	21.8	26.8	39.95	36.55	31.45	47.8	41.7	30.95	24.4	23.8	33.8	22.35	30.55	19.6	27.65	29.25	41.75	28.75	26.2	27.2	29.05	20.45	32.8	31.5	34.1	31.3	26.4
ENSMUSG00000060475	0.077229	60.3	22.35	60.8	30.95	18.85	37.05	21.2	20.1	25.45	22.5	15.25	14.5	49.55	29.1	56.2	76.6	22.05	49.95	93.6	54.45	55	19.9	15.35	16.65	24.65	16.95	21.9	23.85	25.05	44.5	48.5	35.2	17.5	59.95	20.05	15.6	35	29.4	21.75	125.85	41.2	38.65	60.9	23.65	39.45	44.9	78.2	17.85
ENSMUSG00000022507	0.074034	305.75	270.1	313.4	233.35	289.85	307.05	293.25	316	301.3	262.4	219.6	303.1	439.2	420.65	426.9	304.4	309.8	300.65	229.35	284.4	286.2	338.3	234.05	230.05	169.95	207.35	215.75	258.7	289.8	308.4	239.9	286.8	294.95	320.55	339.15	427.75	272.2	282.15	210.15	189.8	268.75	197.05	373.1	277.7	263	287.35	268.45	210.8
ENSMUSG00000024388	0.107062	536.1	631.75	594.4	460.8	533.75	565.4	553.65	563.5	636.35	580.95	486.95	556.9	607.9	545.65	430.8	610.75	641.1	510.65	567.9	621.4	519.3	518.2	720.7	671.55	620.85	699.05	634.35	433.7	702.5	594.65	539	607.4	590.35	793.5	466.2	649.05	581.15	556.5	1370	700.8	647.25	786.25	462.75	454.5	480.2	461.9	792.4	636.3
ENSMUSG00000006818	0.098039	930.7	899.7	838.2	724.65	601.25	709.1	743.15	554	570.85	724.6	792.4	822.3	953.1	878	1270.65	832.25	730.8	2019.2	744.55	1084.1	1851.05	2238.15	926.2	495.9	711.7	599.5	893.75	1139.45	808.15	712.5	1259.5	1920.7	931.5	1752.5	856.4	924.15	767.55	1891.6	1277.3	828.6	1130.55	559.25	782	1157.1	1079.35	910.55	4639.1	6820.95
ENSMUSG00000039209	0.086204	48.55	42.4	9.75	7.6	27.9	23	9.65	46	31.75	38.05	11.95	8.45	7.1	9.1	28.25	69	22.65	28.45	41.35	22.55	154.7	35.45	29.75	26.4	31	35.75	170.7	271.45	189.65	54.75	47.7	33	10.35	29.3	29.75	3.05	72.3	6.55	39.3	109.8	184.65	39.75	20.2	28.4	62.55	114.1	122.25	38.25
ENSMUSG00000039200	0.526408	73.7	92.45	70.1	89.6	37.25	66.95	66	66.5	98.6	109.6	81.25	82.5	81.9	65.8	69.4	63.7	98.25	47.35	95.9	51.5	55.15	68.2	83.25	38	100.65	78.65	71.8	85.9	97.9	82.55	31.25	69.55	53.3	72.35	49.3	67.35	41.35	92.25	63.2	61.1	77.8	111.95	78.45	57.7	94.5	89.8	34.95	107.75
ENSMUSG00000039179	0.083098	24.5	16.55	33.75	8.2	13.45	12.7	13.25	9.75	13.4	11.25	8.35	9.35	13.65	8.5	16.55	9.6	9.6	5.75	8	6.6	7.8	7.55	10.5	16.05	8.8	17.35	10.6	17.6	9.5	7.1	8.25	9.5	7.15	13.15	5.2	11.95	12.95	11.3	8.25	9.95	10.95	18.15	6.9	28.45	12.35	18	12.25	8.35
ENSMUSG00000022503	0.099021	457.45	424.2	379.15	383.1	312.45	374.45	376.2	369.95	370.1	365.35	382.95	341.85	430.85	375.75	457.65	367.45	300.95	197.7	295.6	247.05	292.75	307.75	339.95	259.05	242.5	267.3	236.7	177.65	302.1	284.55	217.65	316.05	329.7	441.95	341.3	272.9	179.2	368.05	292.05	312	254.55	309.55	246.8	155.7	307.95	255.45	408	314.9
ENSMUSG00000024386	0.163128	51.6	71.5	68.3	87.8	47.7	102.6	90.5	77.85	87.3	125.5	100.9	91.4	68.3	40.1	83.6	89.65	84.35	47.45	60.2	47.55	102.35	45.45	51.95	103.4	103.55	120.5	103.9	46.85	33.05	51.2	73.7	50.85	46.7	199.45	75.4	65.65	92.6	149.8	86.8	60.85	92.95	127.05	41.9	83.75	41.8	28.55	113.1	81.65
ENSMUSG00000068036	0.051628	302.4	254.3	312.9	244	249.2	333.2	414.25	383.45	440.9	237.4	327.75	300.85	217.3	270.8	260.05	309.55	264.15	305.25	440.7	427.55	348.85	351.35	227.9	488.1	478.1	433.7	430.75	302.35	400.35	412.55	473.55	446.25	287.75	365.5	432.05	506.9	336.05	515.1	304.65	416.4	206.35	292.3	246.45	237.35	233.3	243.3	428.3	367.3
ENSMUSG00000022504	0.175912	64.05	87.8	66.3	40.6	100.85	78.4	71.45	108.7	129.45	122.1	68.35	51.2	66.55	70.45	100.1	176.1	381.4	162.1	118.2	91.35	195.6	159.4	167.6	109.25	118.8	144.55	144.6	90.05	151.25	93.95	133.3	157	79.2	162.25	99.65	215.35	84.05	138.95	130.7	145.3	135.2	316.5	185.35	571.8	157.8	182.3	158.35	176.4
ENSMUSG00000024382	0.02945	230.4	73.05	266.2	192.85	240.45	99.35	226.1	192.25	117.75	105.75	166.85	286.75	345.3	357.8	221.5	201.25	251.9	340.65	446.65	403.8	305.15	324.1	311.75	127.95	322.05	269	326.55	520.15	174.75	464.5	252.5	198.15	412.75	391.3	290.9	222	300.15	212.3	376.45	56.1	207.75	25.5	480.25	576.25	551.2	504.15	57.75	114.9
ENSMUSG00000023885	0.05959	232.4	286.2	256.95	180.65	167.05	202.25	163.3	195.25	219.8	199.75	286.4	137.2	212.75	163.4	230.55	464.1	299.4	331	279.9	329.25	498	187	735.5	204.3	216.85	205.75	210.8	155.05	688.4	588.7	522.8	250.9	269.45	225.95	447.8	222.35	696.65	212.05	222.95	229.6	571.85	221.8	195.6	134.05	170.2	126.35	260.9	395.65
ENSMUSG00000046991	0.342588	141.55	203.05	171.35	152.45	171.55	164.55	178.5	162.05	106.55	133.7	154.3	141	194.8	146.4	219.05	187.15	231.2	151	225.65	209.55	165.9	152	177.1	121.65	173.3	143.1	207.45	232.7	216.95	169.7	154.85	99.2	138.1	193.8	144.25	181.75	176.8	200.35	167.8	187.1	196.05	280.45	137.05	205.8	139.2	111.75	192.05	262.3
ENSMUSG00000068663	0.077325	33.15	34.6	37.5	25.75	27.8	25.3	22.45	32.85	54.05	39.15	26.15	19.05	31.2	37.3	53.15	34	25.3	18.25	23.9	18.9	36.25	26.85	28.45	37.35	30.75	39.75	32.9	45.25	24.65	17.55	22.85	37.3	23.4	30.15	25.5	36.6	23	29.55	23.55	41.9	19.7	34.9	20.65	38.1	30.25	40.55	27.2	24.6
ENSMUSG00000024379	0.881668	79.2	100.85	55.35	78.15	38.6	62.1	32.55	38.2	90.4	54.45	35.25	49.25	63.65	50.7	38.05	71.55	46.45	57.15	36.4	46.6	99.75	62.45	66.3	98.25	43.7	38.75	60.45	13.25	82.7	49.05	53.95	70.75	50.5	61.3	42.65	79	51.2	96.4	79.75	65.9	56.35	115.05	48.1	28.15	55.2	63.2	84.75	92
ENSMUSG00000023883	0.038817	238.7	242.3	342.05	337.75	288.85	292.2	390.75	309.35	311.15	284.45	320.05	322.35	266.45	261.5	416.7	338.95	468.05	534.65	594.35	769.3	690.45	536.65	538.7	762.25	1073	748.25	772.75	1065.45	617.15	759.35	746.6	492.15	410.55	477.7	403.6	586.9	694.2	522.15	655.55	813.9	911.5	451.75	834	538.65	622.15	574.2	459.05	515.45
ENSMUSG00000036552	0.297588	546.75	638	596.15	563.15	601.5	517.7	541.5	503.55	499.4	531.1	540	597.95	611	682.45	618.2	613.05	646.75	577.8	573.2	521.6	580.45	498.7	562.9	615.35	663.7	632.8	627.8	617.55	550.05	510.1	381	454.1	551.85	417.35	523	490.3	471.5	544.75	428.25	679.4	556.35	649	517.25	651.55	531.75	656.5	733.75	575.3
ENSMUSG00000022500	0.205313	147.35	226.8	137.3	108.1	28.2	81.35	57.5	74.5	78.95	133.95	89.7	85.65	148.6	126.05	59.55	92.65	206.45	140.3	203.15	126.4	153.85	55.05	110.9	43.05	57.8	73.1	156.45	189.8	187.8	147.45	171.3	77.15	130.95	193.95	151.45	156.55	228.8	110.75	197.95	227.5	314.65	255.6	114.05	75.75	85.4	131.75	35.95	76.2
ENSMUSG00000037972	0.009505	1606.1	1489.6	1579.05	1194.1	1349.05	1563.45	1414.4	1512.15	1816.75	1304	2743.5	946.45	1261.9	1072.45	504.05	344.85	1869.1	1199.05	283.95	441.1	989.6	298.3	314.9	1101.35	940.9	542.5	410.5	300.5	283.25	445.55	646.5	290.2	541.5	356.05	1933.65	468.45	458.05	174.65	201.4	1063.6	531.6	1515.8	802.55	4804.05	564.05	529.85	346.3	309.2
ENSMUSG00000037965	0.166854	215.6	228.45	365.25	377.95	265.45	309.6	227.25	301.1	252.15	257.25	300.65	371.9	298.2	310.7	570.85	595.2	798	1154.8	674.4	768.6	820.85	463.65	552.1	329.35	256.85	355.5	347.5	388.2	497.15	731.65	357.75	336.55	324.05	968.5	431.75	762.9	863.4	364.7	505.8	854.65	750	728.15	935.75	935.65	680.65	684.65	50.15	421.6
ENSMUSG00000014763	0.189322	512.95	503.8	571.9	497.85	519.95	457.65	407.65	510.05	408.25	356.2	509.85	429.9	520.65	436.35	365.6	433.35	532	403.65	442.85	474.3	477	476.3	405.4	381.05	400.95	343.5	328	317	384.05	351.45	251	418.25	516.35	507.9	430.7	433.1	392.75	384.8	342.95	336.75	227.05	281.1	425.75	448.55	579.25	566.65	320.2	433.15
ENSMUSG00000014769	0.061893	1005.85	1061.3	1187.55	1464.75	1193.7	936.65	1167.45	903.25	724.2	1030.95	759.05	908.6	2035.95	1908.65	1168.1	880.75	1154.3	1350.65	1896.35	1594.4	1723.35	1744.25	2366.95	1029.85	1168.25	1198.9	1203.5	1868	1038	1898.55	2416.45	1440.4	1183.75	1689.85	983.3	1007.35	1463.85	1207.85	1736.65	1076.15	1282.45	1100	1871.6	2771.4	2786.8	1952.3	880.15	1250.2
ENSMUSG00000005846	0.32622	663.35	510.75	563.8	567.2	598.3	561.5	538.85	733	627.95	624.05	638.6	709.2	542.85	566.6	719	576.75	636.25	664.8	850.55	739.55	759.65	699.15	705.45	1394.95	1974.7	2031.4	2485.05	3045.95	766.05	1103.85	906.8	866.6	740.3	897.3	344.6	745.95	944.75	800.8	638.4	725.15	693.5	908.7	873.8	1016.4	1083.65	1099.65	634.95	755.85
ENSMUSG00000005873	0.051436	3683.65	2566.95	2758.2	3405.35	3828.55	3397.05	3168.75	3295.95	3190.2	2899	3346.1	2818.45	6602.6	9996.5	1602.8	1036.9	665.65	1225.2	800.95	1038	1477.1	2856.6	1050.4	467.15	394.7	706.8	447.85	494.9	1293	2090.15	1337.75	1140.6	973.9	1002.65	2069.95	1566.7	905.35	1004.05	851.8	573	1089.4	477.45	530.95	1080.25	714.95	535.4	965.8	2543.8
ENSMUSG00000023852	0.025723	22.55	36.35	65.05	44.85	54.05	33.3	39.75	40.65	12.4	72.05	161.3	24.55	59.9	55.65	60.35	152.95	146.65	180.85	138.65	140.9	109.35	114.55	122.85	183.7	309.05	129.65	175.95	235.3	60.35	116.7	115.5	73.35	79.65	172.3	66.95	131.85	124.3	146.5	129.2	71	52.9	131.8	391.5	222.05	254.2	354	29.8	103.55
ENSMUSG00000036501	0.12702	233.2	222.25	236.5	206.9	204.2	238.55	197.9	236.95	259.6	101.6	183.85	199.7	280.6	219.5	126.75	231.85	255.85	193	127.25	214.2	228.55	258.6	189.65	86.75	148.7	160.1	81.4	117.6	111.65	147.3	106.1	193.95	194.1	190.95	124.65	225.4	69.8	192.75	275.85	167.5	150.75	185.8	297.9	274.15	278.8	324.25	92.85	100.65
ENSMUSG00000022496	0.326177	119.3	99.35	93.45	130.05	88.35	104.45	145.65	132.6	95.5	82.95	82.8	117.55	117.5	77.3	105.35	92.15	156.45	99.35	70.15	115.05	78.25	118.85	104.95	153.95	213.1	80.75	177.65	114.35	106.2	166.2	150.45	144.45	128.2	96.8	113.1	86.85	45.25	73.3	107.2	33.6	76.65	117.2	121	59.1	138.05	155.85	15.65	90.95
ENSMUSG00000012282	0.193204	286.85	311.3	297.4	223.9	184.6	288.8	310.95	279	314.8	304.5	228.85	240.5	333.5	259.85	368.3	372.75	250	198.5	207.85	266.1	234.6	295.85	187.7	435.85	311.15	417.1	313.4	286.9	197.3	219.5	234.15	302.1	242.25	241.7	239.3	332.15	246.6	467.85	335.4	454.55	223.8	400.2	174.15	197.95	233.75	193.7	447.7	225.15
ENSMUSG00000022545	0.086216	90.35	97.5	133.55	129.5	234.05	102.55	86.85	74.55	81.55	72.4	59.3	197.1	101.1	115.2	60.1	72.15	221.85	171.3	91.5	118.3	197	49.75	40.9	63.5	82.05	28.25	42.45	142.65	90.7	101.85	134.2	25.1	64.2	154.45	112.2	102.8	160.6	41.9	42.1	34.05	43.45	98.8	125.2	304.6	266.8	290.5	9.65	34.8
ENSMUSG00000047786	0.063673	405.2	402.1	373.6	357.35	321.95	519.75	562.75	431.3	425.3	647.7	602.55	371.9	523.55	912.75	279.45	331.3	359.9	414.45	322.4	313.75	274.7	301.4	376.5	645.7	531.7	455.8	306.75	242	311.55	291.75	310.85	326.35	333.2	256.95	282.3	312.05	374.05	364.55	158.1	377.75	291.8	296.55	308.7	206	351	279.3	376.35	479.6
ENSMUSG00000023845	0.159458	138.25	130.8	112.75	94.4	68.15	145.9	105.5	130.85	136.15	136.6	126.25	144.5	99.35	76.3	129.75	152.65	159.15	137.55	128.75	94.8	141.85	125.7	129.45	151.95	137.3	183.5	104.1	93.5	199.9	121.7	85.3	110.25	117.8	107.95	161.95	171.95	129.65	70.95	125.15	140.6	175	118.75	187.1	142.85	186.45	196.5	173.65	108.05
ENSMUSG00000003779	0.141807	11.1	14.6	10.4	10.55	9.85	13.2	12.15	10.15	13.9	11.9	12.35	10.05	13.15	10.4	12.2	11.5	14.05	15.2	12.6	17.3	12.5	10.95	18.95	33.35	21.35	82.5	20.15	204.9	15.55	12.9	10.45	18.1	14.7	13.85	15.4	12.4	13.3	20.75	10.85	19.2	16.4	15.8	18.2	10.7	13.65	12	19.9	15.1
ENSMUSG00000022685	0.12403	50	31.85	60.45	147.95	163.1	87.7	120.3	96.45	61.5	60.4	95.35	95.9	95	89.45	197.4	154.2	175.5	215.9	281.95	309	255.9	243.85	136.6	178.9	182.15	213.6	212.2	275.05	175.55	252.3	176.15	164.2	224.85	270.15	218.5	159.7	213.9	162.8	175.65	224.3	136.55	139	212.75	382.5	274.1	250.85	116.55	102.55
ENSMUSG00000024370	0.047915	171.25	168.8	156.85	220	204.25	149.8	140.1	173.55	224.9	209.9	165.05	150.15	153.15	108.35	163.5	185.7	147.6	95.2	117.4	108.65	87.6	129.25	104.4	180.85	204.65	199.8	194.3	97.3	120.25	138.05	66.9	91.15	107.55	212.8	149.8	129.4	138.4	182.2	125.5	147	121.5	136.65	148.9	124.65	64.65	160.7	170.6	178.8
ENSMUSG00000045551	0.181837	56.4	61.95	56.15	42.9	12.8	65.45	58.4	49.6	34.85	52.6	36.15	54.35	74.2	125.4	29.15	87.85	59.75	53.85	76.05	61.25	15.8	53.6	70.15	49.7	87.1	18.95	117.15	22	63.35	72.35	63.3	52.3	22.25	204.35	22.2	228.15	70.85	48.45	37.85	26.75	513.95	162.25	38.2	53.35	134.9	107.6	97.9	21.05
ENSMUSG00000079700	0.228856	87.8	120.35	125.1	92.35	64.65	84.1	90.95	91.85	121.65	78.65	89.5	108.4	118.1	96.1	120.7	168.55	105	93.65	52.4	58.9	100.7	112.7	89.9	90.3	119.75	85.2	83.9	94.55	103.25	62.05	47.95	112.2	85.5	76.3	142.75	101.35	67.35	133.7	110.45	156.75	90.7	169.25	91.85	124.85	94.7	118.1	184	157.05
ENSMUSG00000079700	0.315998	87.8	120.35	125.1	92.35	64.65	84.1	90.95	91.85	121.65	78.65	89.5	108.4	118.1	96.1	120.7	168.55	105	93.65	52.4	58.9	100.7	112.7	89.9	90.3	119.75	85.2	83.9	94.55	103.25	62.05	47.95	112.2	85.5	76.3	142.75	101.35	67.35	133.7	110.45	156.75	90.7	169.25	91.85	124.85	94.7	118.1	184	157.05
ENSMUSG00000022683	0.222303	408.55	369.4	315.05	274.65	263.55	274.55	347.7	333.65	498.2	258.95	279.55	317.85	359.7	256.45	265.15	310.4	314.5	246.65	276.65	256	284.8	270.55	225.95	306.75	411	330.15	319.45	350.15	299.6	205.3	285.35	288.85	273.25	192.65	265.75	266.9	306.5	891.5	1170.3	362.4	250.1	345.9	255.65	297.8	276.05	361.8	517.65	288.6
ENSMUSG00000007564	0.001442	5356.55	3732.15	4216.5	4834.35	5876.2	4992.5	5944.7	4649.9	5610.4	5474.1	5923.45	5607.45	4067.7	5600.25	3320.9	2500.55	2234.65	2228.1	3253.1	3072.4	2590.95	3174.1	2753.2	4233.1	4152.95	4124.05	4259.75	4918.9	2691.35	3001.55	3695.4	2570.05	3398.7	2576.45	3184.6	2574.7	2905.05	2045.75	3456.35	2364.8	2566.85	1657.45	2488.35	3558.3	2989.5	2458.5	2140.15	3041.4
ENSMUSG00000034300	0.144942	548.6	375.65	455.05	499.8	550.55	558.25	548.75	578.6	511.9	519.35	562.7	629.1	484.5	714.85	566.8	593.65	319.85	450.65	531.65	493.8	499.15	538.6	375.6	397.55	511.1	455.4	401.15	323.4	352.45	439.15	501.85	362.15	1027.9	491.35	713.15	382.9	595.8	255.35	337.15	174.45	438.4	325.6	476.1	575.35	446.5	398.5	285.1	357.25
ENSMUSG00000022680	0.132894	363.7	454.4	392.8	338.75	396.75	500.25	559.95	595.1	411.6	417.35	370.05	384.2	300.85	263.75	445.5	424.25	613.35	656.7	455.05	315.9	377.25	292.5	473.45	458.8	357.1	413.1	419.6	398.65	459.35	472.1	469.4	443.2	441.3	286.85	415.65	479.15	298.75	351.65	443.75	328	375.5	608	482.05	547.5	397.55	555.5	466.95	566.55
ENSMUSG00000022680	0.119726	363.7	454.4	392.8	338.75	396.75	500.25	559.95	595.1	411.6	417.35	370.05	384.2	300.85	263.75	445.5	424.25	613.35	656.7	455.05	315.9	377.25	292.5	473.45	458.8	357.1	413.1	419.6	398.65	459.35	472.1	469.4	443.2	441.3	286.85	415.65	479.15	298.75	351.65	443.75	328	375.5	608	482.05	547.5	397.55	555.5	466.95	566.55
ENSMUSG00000067942	0.214748	85.8	103.35	72.95	110.9	67.75	107.4	109.15	103.3	37.9	95.7	71.55	125.55	96.85	87.4	144.75	123.55	163.75	89.95	110.4	114.5	96.9	115.1	154.75	50.55	81.2	73.1	106.9	65.7	98.6	88.8	90.55	55.65	102	75.6	90.85	68.8	63.65	13.75	103.05	98.1	104.5	122.6	194	179.3	161.25	145.5	79.45	117.05
ENSMUSG00000067942	0.256064	85.8	103.35	72.95	110.9	67.75	107.4	109.15	103.3	37.9	95.7	71.55	125.55	96.85	87.4	144.75	123.55	163.75	89.95	110.4	114.5	96.9	115.1	154.75	50.55	81.2	73.1	106.9	65.7	98.6	88.8	90.55	55.65	102	75.6	90.85	68.8	63.65	13.75	103.05	98.1	104.5	122.6	194	179.3	161.25	145.5	79.45	117.05
ENSMUSG00000067942	0.343453	85.8	103.35	72.95	110.9	67.75	107.4	109.15	103.3	37.9	95.7	71.55	125.55	96.85	87.4	144.75	123.55	163.75	89.95	110.4	114.5	96.9	115.1	154.75	50.55	81.2	73.1	106.9	65.7	98.6	88.8	90.55	55.65	102	75.6	90.85	68.8	63.65	13.75	103.05	98.1	104.5	122.6	194	179.3	161.25	145.5	79.45	117.05
ENSMUSG00000023964	0.162727	23.05	28.95	18.5	229.75	345.15	18.05	15.9	26.45	16.9	24.8	14.1	41.95	18.75	25.05	34.3	20.45	13	30.2	18.7	28.4	13.5	21.25	14.7	19.3	28.95	16.65	20.6	50.7	27.8	19.8	20.65	43	17.85	17.15	13.3	26.65	24	21.75	23.25	91.45	40.35	19.15	19.9	15.05	36.45	22.05	54.25	29.55
ENSMUSG00000038555	0.066036	656.3	418.2	554.75	604.7	542.65	572.5	704.25	488.05	612.45	463.5	573.9	797.15	587.55	646.8	360.5	273.45	56.25	27.9	152.5	211.95	84.05	184.15	147.65	35.6	75.4	62.45	180.65	205.55	32.35	82.9	27.45	48.95	68.7	31.5	167.25	31.75	113.4	100.65	64.25	108.3	122.15	104.85	24.05	27.65	62.5	64.95	141.65	56.4
ENSMUSG00000022679	0.125898	116.7	170.75	111.6	100.7	61.4	163	149.35	154.55	125.85	130.55	144.4	95.6	104.65	110.65	151.05	129.95	68.6	27.8	44	52.05	70	36.9	43.7	49.4	69.6	104.65	61.4	28.85	97.35	68.1	54.2	57.95	107.1	133.05	42.45	82.35	78.2	84.3	80.65	113.55	84.65	170.2	29.7	85.4	73.4	81.65	98.05	45.3
ENSMUSG00000038418	0.043404	359.15	174.3	309.55	291.8	294.5	1754.25	1663.5	731.9	1731.1	562.05	1670.65	339.4	164.6	181.35	842.9	271.75	400.25	581.95	200.7	320.25	318.65	435.7	243.2	105.15	41.2	113.75	53.1	32.05	420.9	743.25	796.3	365.45	51.25	212.4	204.55	444.1	250.35	516.35	267.3	168.75	103.65	149.7	537.4	427.75	361.8	402.65	434.3	354.45
ENSMUSG00000065968	0.46326	231.475	299.05	252.075	253.925	204.3	240.625	287.15	253.775	252.85	332	260.05	230.75	226.75	227.675	194.9	266.85	291.25	284.6	218.675	234.5	237.5	294.3	287.75	341.875	315.15	339.125	368.975	282.9	267.825	286.725	187.825	248.525	225.2	249.275	272	210.9	276.15	335.75	288.625	284.975	299.45	315.95	199.85	228.775	210.4	215.05	464.075	281.275
ENSMUSG00000044117	0.054509	169.05	148.15	103.3	92.35	85.1	230.35	273.7	307.85	194.35	289.9	201	141.2	171.5	234.75	59.95	118.35	43.65	32.7	19.8	20.1	33.75	64.6	42.85	33.45	76.95	79.25	52.6	45.35	37.05	28.55	40.1	64.85	46.1	12.1	36.25	28.4	44.85	34.95	34.65	74.2	49.45	49.8	43.8	37.3	37.45	52.2	122.75	13.2
ENSMUSG00000029664	0.387865	76.4	136.3	84.4	86.65	48.55	92.05	80.65	143.8	93.05	101.85	89.5	64.5	145.7	84.3	120.2	77.1	121.65	92.15	128.4	105	120.85	101.4	132.35	87.9	119.5	120.05	254.3	479	171.2	99.55	81.2	78.5	63.65	110.05	55.75	119.6	242.2	89.05	269.35	134.5	149.35	139.05	92.4	62.65	74.35	96.05	144.75	136.3
ENSMUSG00000060657	0.160008	116.275	118.725	100.075	97.025	119.4	105.475	120.925	100.9	107.475	122	85.75	106.475	99.45	75.4	133.7	114.9	115.9	76.9	83.05	102.025	112.4	110.175	147	137.725	153.55	177.05	138.3	149.85	160.8	119.775	104.05	105.725	74.525	117.475	86.35	101.65	114.3	130.85	99.65	161.45	105.2	169.95	105.1	105.225	120.425	117.45	277.7	192.95
ENSMUSG00000024359	0.015372	1812.8	1651.8	1765.35	1902.9	1910.55	1514.7	1365.8	1416.65	1203.45	1193.1	1556.35	1802.55	1822.2	1807.35	1882.25	1343.85	1315.65	2864.85	2724.4	2824.65	3173.05	5071.9	2010.35	2569.7	3036.55	3900.65	5385.65	7120.1	1476.3	2318.75	1982	2513.85	1747.25	1883.25	1714.25	1264.25	1510.25	2836.6	2277.75	1229	1464.05	877.5	1931.75	2048.65	1809.2	2073.35	3506.05	5231.5
ENSMUSG00000029661	0.170749	221	494.95	800.7	148.05	123.5	74.35	136.9	65.95	95.9	111.6	260.85	334.65	1063.95	943.6	1423.1	2631.55	1472.3	2190.6	11466.6	6003.45	4625.4	754.65	4054.55	883.5	617.35	374.65	32.65	165.35	14491.2	7064.7	8039	1338.4	2123.85	1544.2	2335.15	1780.8	20063.6	1138.6	908.8	758.55	18239.8	331.65	243.05	41.45	49.55	54.1	848.6	796
ENSMUSG00000022678	0.088307	392.3	426.7	400.95	249.5	287.85	284.55	256.75	266.65	301.05	272.5	267.8	299.05	292.4	211.75	245.35	337.9	405.05	335.85	357.3	294.5	315.75	365.8	402.55	680.3	747.85	611.8	525.65	462.55	406	323.8	410.25	353.55	307.6	392.85	368.75	620.45	366.6	318.45	388.85	548.45	408.55	377.05	732.7	463.35	360.4	321.75	329.45	524.45
ENSMUSG00000037236	0.029764	3883.9	2971.9	3282.35	5073.35	4545.2	5028.45	4622.1	4758.2	2905.35	4777.65	4905.75	4457.9	2893.05	2734.95	3104.05	2823.5	1872.05	2500.35	2608.1	2417.5	2057.65	2458	2841.5	3916.4	4391.5	3641.65	2624.35	3058.45	1255.95	1703.7	1594.6	1102.3	2477.95	2554.85	1498.55	1694.9	2083.4	1176.55	1866.4	1660.9	2092	1666.8	3848.95	4272.4	3440.9	2897.2	695.55	1235.45
ENSMUSG00000071256	0.164559	257.95	256.9	223.3	244.25	296.5	285.2	318.7	257.9	305.5	308.95	234.25	301.55	260.95	233.3	353.95	265.9	340.35	296.1	360.8	298.75	307.65	308.2	358.35	362.95	377.8	356	299.75	315.7	251.85	213.6	295.6	288.1	308.3	287.4	241.8	277.25	299.35	391.25	283.05	328.35	235.65	233	319.5	364.75	329.4	331.5	447.8	361.75
ENSMUSG00000062012	0.143086	16.2	20.75	27	27.8	26.85	16.2	26.1	16.05	20.2	19.9	18.75	32.3	18.45	23.45	19	14.15	18.95	19.1	29.75	26.35	20.3	21.5	24.4	24.75	19.75	17.6	20.1	38.5	16.6	13.25	21.2	24.25	25.65	14.35	21.6	18.3	24.9	42.45	16.9	50.3	19.45	29.35	11.85	22.85	18.25	19.85	44.4	53.85
ENSMUSG00000023902	0.141275	165.7	134.15	188.95	204.05	137	161.1	145.85	189.1	193.2	150.55	180.45	126.5	109.5	126.3	204.25	101.95	167.4	185.45	227.9	139.95	73.45	163.75	80.9	267.55	196.85	250.65	397.5	426.65	194.5	153.45	109.95	206.1	165.75	234.6	185.55	170.4	143.85	185.2	183	207.85	104.25	136.5	167.1	52	70	75.9	204.2	228.95
ENSMUSG00000023088	0.062852	25	22.6	28.95	22.2	25.3	32.3	24.4	30.55	39.75	24.9	26.55	32.45	28.8	28.65	28.8	125.95	59	487.95	51.85	194.05	214.85	111.95	72.4	31.3	32.15	37.05	62.35	104.8	351.4	814.45	515.05	273.35	917.85	36.95	423.55	99.95	44.25	94.9	34.35	39.1	61.5	32.4	46.5	144.25	127.9	126.95	65	48.6
ENSMUSG00000024354	0.102318	187.5	195.85	184	138.1	146.3	239.8	231.85	187.6	187.45	182.1	135.9	168.1	185.6	146.05	176.4	208.55	222.3	233.2	362.05	253.95	148.35	143.05	207.8	252.95	288.2	413.6	380.2	355.9	155.8	125.5	142	232.55	203.65	232.1	342.85	256.65	223.65	286.6	175.4	359.7	160.65	229.75	147.5	224.25	249.85	220.65	265.35	278.7
ENSMUSG00000041319	0.032525	144.55	119.5	100.65	118.3	75.65	46.3	80.8	128.25	76.25	79.75	91.85	149.1	173.35	261.2	171.15	86.05	259.95	254.8	251.85	258.55	244.85	159.35	112.5	383.8	543.2	361.35	453.55	665.9	206.85	239.85	317.45	249.85	187.9	61.75	149	108.1	171.7	125	253.65	229.95	336.15	145.95	464.2	537.5	422.95	394.45	254	123.5
ENSMUSG00000015189	0.063222	429.6	407.95	295.15	844.65	520.25	588.6	441.7	464.65	323.15	555.65	406.9	463.95	332.2	294.2	348.4	559.1	230.6	375.95	301.8	510.95	291.25	461.05	646.5	486.85	421.9	328.95	82.2	115.55	149.45	139.85	222.7	146.5	452.55	199.6	383.4	375.9	310.25	141.95	569	205.95	296.9	146.25	372.25	385.05	296.65	302.85	82.4	295.55
ENSMUSG00000022676	0.049739	45.5	43.85	67.85	45.1	27.95	34.05	63.3	38.4	59.15	28.5	58.45	23	46.95	49.65	87.05	153.5	185.95	443.3	938.45	521.45	367.45	222.2	302.85	278.3	343.35	334.9	133.25	139.9	630.55	596.35	527.2	549.4	297.95	79.5	298.1	312.3	658.5	157.05	146.85	316.9	517.35	103.25	119.85	39.85	46.3	35.5	278.45	152.4
ENSMUSG00000024350	0.112938	271.8	269.55	265.35	232.5	161.7	254.5	236.45	235.05	265	279.9	333.7	249.7	206.4	277.65	289.6	267.15	250.65	120.3	140.95	185.7	181.7	160.65	162.55	222.4	191.35	231.3	170.45	165.55	195.35	169.05	72.25	234.55	140.9	164.05	200.45	172.2	146.95	256.95	179.7	176.25	149.85	297.1	187.75	240.65	209.95	298.45	137.8	176.9
ENSMUSG00000023906	0.092568	93.45	149.45	205.7	174.55	217.2	205.6	191.55	212.7	198.05	117.25	195.7	284.8	169.65	194.9	360.55	173.45	250.95	160.85	255	183	202.7	205.7	97.15	701.65	874.65	2011.6	1677.65	1844.65	299.3	212.8	151.6	122.1	443.25	206.9	207.25	141.85	81.4	109.95	251.8	162.85	196.5	297.2	180	135.25	180.95	95.15	181.65	248.1
ENSMUSG00000022674	0.023228	278.45	230.1	242.9	270	244.3	257.55	227.25	208.35	176.45	234.1	177.8	178.75	168.05	163.55	50.7	136.7	81.25	84.85	75.35	68.75	50.4	99.6	128.25	91.5	103.05	81.1	91.95	93.8	113.65	83	60	96.55	126.35	89.25	112.05	88.8	46.15	57.45	74.3	92.45	75.45	42.35	97.85	76.75	62.3	85.35	70.8	105.9
ENSMUSG00000023908	0.085865	483.45	512.55	456.9	405.1	436.55	439.7	473.75	437.45	479.65	455.3	449.55	432.05	552.2	485.65	659.95	386.7	564.2	343.3	475.1	484	415.1	382.2	420.1	945.55	885.7	790.15	977.8	817.2	490.35	485.85	438.65	465.1	504.4	507.6	640.3	329.75	494.7	746.8	504.9	858.4	698.3	467.7	670.7	659.3	605.25	619.5	486.6	552
ENSMUSG00000046668	0.167261	954.35	756.05	869.5	605.25	757.75	976.8	954	784.25	954.45	684.25	1010.85	1627.95	659.4	694.15	1706.2	650.45	697.35	478.3	593.1	554.75	519.75	393.15	646.65	698.45	640.9	538.5	620.9	733.75	472.05	382.6	459	325.75	514.1	701.85	606.1	375.1	431.85	440.95	450.85	610.1	544.35	681.15	556.5	1161.85	427.2	597.55	218.6	493.15
ENSMUSG00000032827	0.080194	274.25	256.85	214.125	243.65	158.875	307.25	270.075	273.825	322.775	259.9	274.425	222.175	260.35	263.45	254.7	280.8	280.75	176.475	270.2	220.1	240.45	246.6	262.175	296.975	341.525	314.025	292.5	222.05	271.575	238.775	182.425	247	235.75	277.8	188.4	276.475	228.4	275.25	293.975	270.45	231.75	323	214.55	264.575	251.975	313.15	286.05	211.475
ENSMUSG00000023909	0.028379	410.05	553.85	364.7	289.65	247.05	387.25	290.7	204.2	264.4	343.7	208.75	422.15	806.2	618.25	87.7	356.85	83.15	105.4	145.7	184.7	219.35	134.25	88.3	134.4	104.55	72.45	182.1	216.85	148.2	139.15	197.6	109.75	210.4	73	237.7	231.35	148.3	229.65	505.75	110.05	67.3	16.45	34.15	32.5	68.6	46.4	137.25	184
ENSMUSG00000024347	0.129293	1218	951.95	1044.5	1254.75	1507.4	584.75	492.9	620.8	544	531.85	617.4	1661.5	291.75	221	289.3	331.3	221.3	169.7	222.8	161.9	178.45	193.2	226.8	366.35	313.25	283.15	247.3	236.25	230.7	217.1	145.35	195.15	181.55	126.4	182.25	188	202.85	230.3	182.9	214.6	205.95	228	220.35	165.4	220.05	215.65	258	206.25
ENSMUSG00000040680	0.08194	65.25	21.2	89.6	85.15	56.65	60.75	93.75	87.45	108.05	68.1	83.55	77.3	35.95	54.85	61.3	104.05	95.9	100.25	64.9	74.8	41.55	82.35	90.3	133.8	164.45	122.25	116.85	122.25	71.4	133.15	99.65	116.85	70.9	112.15	72.8	52.25	41.3	79.65	179.9	137.15	127.6	72.05	99.95	129.75	161.25	131.8	91.65	99.3
ENSMUSG00000022673	0.049962	291.5	367.55	353.35	342.75	319.75	295.5	299.5	330.15	333.45	283.45	274.2	328.1	390.2	402.45	413.4	386.95	775.9	694.3	833.6	642.65	559.8	398.35	376.3	1944.85	2431.8	2186	2197.6	2328.4	450.2	718.95	422.4	484.9	412.9	477	436.45	499.75	607.4	383.35	523.9	1588.05	1675.45	704.15	1833.1	1284.75	1453.25	1415.7	412.55	529.45
ENSMUSG00000002588	0.202826	80.2	31.6	48.45	24.85	21.95	36.6	38.15	45.5	35.6	31.6	27	41.95	34.65	32.7	58.6	361.2	68.65	1555.4	49.75	112.45	275	258.6	92.05	29.8	49.55	38.1	53.45	19.85	118.8	55.1	42.15	34.65	6620.3	56.5	458.65	1177	74.55	35.4	79.3	212.05	155.85	113.45	82.6	20.25	73.9	82.85	386.7	113.9
ENSMUSG00000039218	0.151137	576.1	634.05	722.3	699	1018.35	576	619.35	806.3	922.55	639.8	646.4	648.3	554.05	521.9	624.45	775.15	738.6	820.75	767.7	719	704.7	887	642.95	1040.8	1177.55	1082.85	564.55	772.15	580.9	729.7	558.95	562.1	448.3	744.65	461.1	694.3	712.5	490.6	551.55	564.5	560.3	338.5	820.2	659.2	759.35	623.55	420.85	577.05
ENSMUSG00000029759	0.269052	245.75	253.2	254.1	161.5	238.75	217.75	220.45	276.15	202.85	249.4	229.3	256.1	215.6	130.1	206.5	292.4	259.15	421.15	257.5	347.2	382	335.3	455.2	278.45	246.2	276	206.1	123.05	380.3	265.95	254.8	224.95	537.9	330.6	387	478.7	345.3	388.3	393.35	170.5	300.95	270.4	213.1	158.15	178.5	213.6	436.55	354.85
ENSMUSG00000022672	0.217354	77.05	77.35	84.6	88.55	88.15	78.8	85.1	191.1	56.1	76.9	49.6	116.05	185.4	134.95	61.55	107	160.8	176.4	94.75	159.3	197.45	102.4	128.25	95.85	89.85	147.35	101.05	101.75	125.65	127.6	102.3	97.15	98.7	118.1	16.7	72.2	70.3	18.05	69.9	47.3	99.35	92.1	199.7	267.75	206.7	283.75	32.3	52.15
ENSMUSG00000042607	0.043831	226.25	242.75	206.95	434.6	388.5	220.45	226.15	234.25	223.8	141.05	162.2	188.85	223.3	153.65	952.8	230.7	200.55	179.3	223.25	303.6	157.55	206.95	123.45	868.05	687.1	581.5	412.9	222.6	250.8	218.1	207.5	225.05	203.75	149.35	190.8	183.85	481.25	101.35	164.55	207.9	225.9	135.3	184.8	249.55	188.4	215.95	110.4	197.95
ENSMUSG00000019577	0.065186	92.55	379.15	222.4	145.7	56.85	134.6	179.65	114.25	238.35	159.8	61.5	97.65	184	219.45	117.4	87.35	320.05	1393.85	121.9	254.8	432.85	696.8	524.2	65.15	123.4	85.75	99.95	136.95	644.8	184.65	503.05	1201.75	142.9	425.95	206.1	215.55	353	140.6	129	175.85	492.35	105.05	193.95	64.75	51.7	112.2	3899.3	2341
ENSMUSG00000024486	0.202126	62.1	45.7	40.25	40.85	43.8	64.9	34.1	61.4	86.55	41.2	34.45	32.7	31.15	41.75	42.6	52.9	27.5	45.15	26.5	19.55	25.7	43.95	24.1	37.3	61.9	40.4	40.55	25.05	53.35	30.55	21.35	69.25	27.95	43.65	34.75	206.65	30.1	36.05	131.05	41.5	24.75	28.45	21.9	24.95	32	19.4	38.95	31.35
ENSMUSG00000024116	0.218972	128.2	131.4	130.1	95.75	86.2	125.6	135.3	167.2	130.25	115.4	105.2	104.05	184.8	113.85	237.85	185.65	137.75	112.95	185.4	127.55	181.6	92.15	111.15	188.8	155.05	102.65	132.55	134.55	154.35	186.15	140.15	133.2	98.35	165.05	142.35	159.95	139.35	200.8	94.15	107.55	126.45	46.55	98.45	120.3	110.45	111.4	118.75	183.65
ENSMUSG00000024483	0.09974	200.15	212.95	290.35	245.75	239.4	159.7	185.05	237.5	214	192.65	271.1	372.25	293	234.15	212.1	294.45	372.65	421.55	382.5	326.75	411.05	371.15	433.75	439.2	425.65	471.05	397.05	405.3	364.2	572.3	442.4	339.95	313.5	460.65	265	270.9	338.2	344.8	1827.25	351.65	229.95	384.6	554.2	513.7	424.2	434	297.15	254.35
ENSMUSG00000045027	0.182012	49.85	40.65	44.35	30	44.6	32.8	29.4	26.35	283.7	112.95	79.4	28.2	35.15	344.9	235.2	236.15	121.15	45.85	244.9	33.85	34.2	27.7	97.05	39.15	49.7	60.5	216.75	50.3	312.05	152.2	307.25	59.3	53.65	38.25	30.4	167.95	438	51.4	39.2	52.25	58.75	417.1	26.55	329.45	228.35	348.55	50.85	39.15
ENSMUSG00000050762	0.161143	21.4	24.05	27.05	19.55	21.7	19.95	13.2	17.35	29.45	16.45	19.95	46.05	22.15	37	19.75	649.05	18.65	234.15	20.55	22.8	26.55	31.45	184.4	41.1	77.05	11.25	13.15	71.1	53	42	193.8	474.25	39.4	42.15	19.05	22.05	589.1	21.3	47.25	96.8	29.6	34.8	17.85	28.5	31.6	34.85	77.45	71.15
ENSMUSG00000016946	0.041427	404.65	387.7	345.6	420.3	477.8	340.9	356.35	375.15	347.05	326.95	367.9	438.15	402.6	413.65	283.75	462.65	361.1	461.05	568.85	472.2	306.25	284.8	336.05	617.9	689.85	578.3	491	539.8	467.75	647.95	600.15	545.25	377.05	482.95	710.55	390.1	516.4	387.1	527.9	160.75	248.35	248.75	343.2	394.65	422.85	386.95	266.1	287
ENSMUSG00000029754	0.319899	66.6	88.3	52.35	59.6	86.5	66.5	109.75	93.8	97.25	57.65	172.9	62.25	69.85	53.7	43.45	20.6	34	51.1	62.9	21.25	97	83.2	55.05	61.6	114.75	54.2	95.3	33.5	99.1	55.25	36.6	53.55	61.75	56.95	76.7	116.7	37.6	60.45	31.05	33.35	68.2	54.1	38.4	51.5	45.8	38.95	73.8	83.05
ENSMUSG00000024122	0.15419	397.05	292.25	278.2	448	152.65	279.2	280.85	332.95	289.65	331.6	347.1	324.45	262.25	584.25	279.2	242.5	216.25	216.5	119.05	190.4	124.75	139.35	347.4	121.25	225.85	199.5	290.5	340.95	123.15	139.05	216.75	141	489.7	235.9	272.75	231.4	298.85	243.45	289.85	221.65	201.3	233	640.1	366.25	324.25	327.7	268.5	244.7
ENSMUSG00000001379	0.102518	432.75	371.55	519.5	354.4	522	378.6	373.5	408.35	465.5	430.2	574.9	516.95	676.15	737.6	452.1	321.75	340.25	336.35	372.55	352.6	413.7	569.85	391.35	395.9	345.3	448.8	369.15	410.8	446.35	367.95	348.5	423.8	320.05	383.15	372.3	295.6	312.8	327.45	320.6	294	350.95	383.45	420.85	495.35	502.1	460.55	332.8	354.8
ENSMUSG00000068794	0.186095	75	40.275	23.875	19.65	29.15	41.775	32.45	36.875	67.05	23.925	45.45	28.575	105.05	130.7	44.95	40.325	41.275	17.775	29.475	25.45	29.375	65.025	61.475	37.65	50.325	52.925	52.725	30.075	24.125	39.225	32.2	51.65	40.025	30.8	65.475	43.425	20.9	22.125	54.325	71.15	24.025	102.375	27.275	45.025	38.45	40.275	23.575	26.75
ENSMUSG00000006850	0.254452	132.45	158.25	109.45	151.8	175.7	116.75	178.35	127.4	118.1	77.25	162.9	124.95	158.35	105.9	171.5	153	88.6	147	127.3	177.55	143.45	214.9	196.8	152.55	47.65	120.1	116.25	187.65	290.2	102.85	95.35	224.85	252.8	68.05	225.15	147.6	192.45	120.75	163.45	130.95	139.55	239.55	141	116.7	149.65	220.45	184.7	55.25
ENSMUSG00000036820	0.064842	239.95	194.3	229.65	229.9	271.75	181.15	211.8	194.5	45.8	187.85	217.75	212.85	172.4	243.3	136.95	214.25	268.05	240.35	352.15	430.9	386.95	329.55	320.1	195.4	193.25	255.9	353.55	438.35	190.65	199.35	248.8	164.6	192.8	346.75	176.8	314.4	222.05	214.4	283.15	226.55	328.35	293.8	155.8	404.2	335.25	193.55	240.55	49.35
ENSMUSG00000024474	0.016303	1382.7	1141.35	1332.65	1683.65	1653.6	1238.7	1146.85	1061	923.4	1201.65	1246.8	1471.75	1675.65	1311.5	1671.2	1259.95	1161.55	1450.75	1693.45	1473.5	1233.85	1614.75	1476.2	1325.9	1368.35	1652.45	1335.55	1510.3	833.85	1289.05	1054.15	972.1	1607.8	1612.8	1535.85	1170.55	1568.55	902.9	997.6	1092.9	1272.45	719.9	1568.35	2074.25	1933.4	1763.85	732.7	1129.6
ENSMUSG00000042447	0.020574	249.95	207.35	236.6	259.9	223.35	245.7	243.1	246.8	296.95	246.1	251.2	225	221.85	224.25	292.25	248.85	183.85	220.15	262.85	240.05	258.1	227.35	282.95	354.85	314.2	396.5	424	321.25	266.35	242.35	201.85	125.1	218.7	208.95	164	176.05	233.7	203.8	233.25	322.55	293.3	181	249.6	300.4	198.5	210.85	306.9	342.5
ENSMUSG00000036473	0.033342	323.1	283.1	241	305.7	218.1	294.35	244.25	258.5	335	283.35	295.2	209.65	216.75	211	224.1	210.05	286.1	124.95	154.8	164.85	177.75	214.3	169.05	134.65	272.7	269.95	185.3	261.7	307	321.9	269.65	288.7	161.45	356.75	189.1	168.9	287.35	45.05	323.9	194.4	218.7	84.9	200.65	238.4	150.65	231.55	211.1	203.9
ENSMUSG00000029638	0.267122	169.05	187.35	167.25	170.55	102.45	202.9	193.65	271.8	254	184.95	207.5	169.45	200.95	189.8	187.8	297.05	243.1	211.95	94.85	148.75	228.5	186.35	70.4	136.45	142.55	114.5	110.05	76.2	175.65	198.6	158.55	86.75	259.25	102.8	86.5	200.7	89.3	112.2	136.95	173.85	147.95	210.8	1562.25	406.25	283.9	248.75	114.5	186.15
ENSMUSG00000079662	0.090464	272.65	197.7	272.6	222.05	302.85	244.9	292.65	271.5	243.1	242	247.45	261.7	250.65	166.9	268.55	237.45	115.85	121.5	237.6	215.25	157.4	237.5	147.55	293.35	290.1	254.2	336.4	245.3	209	274.95	227.15	255.5	342.4	35.5	268.6	128.8	165.75	319.4	196.5	245.1	221.1	141.35	230.9	193.85	255.4	149.5	265.9	286.8
ENSMUSG00000025902	0.062126	306.05	302.6	329.3	370.3	310.85	292.45	328.7	292.95	408.85	297.7	285.65	301	290.85	280.05	268.9	306.95	305.4	195.55	846.35	927.75	383.85	310.4	286.8	327.15	402.75	493.35	760.4	645.2	295.45	192.05	201	318.55	249.1	185.7	340.05	755.8	263.4	293.9	342.25	220.25	311.2	505.2	199.8	279	266.4	237.1	421.25	370.05
ENSMUSG00000024118	0.338987	109.2	58.5	35.6	71.6	20.55	62.55	85.65	60.05	87	25.6	59.75	89.25	43.15	99.7	77.1	15.45	43.95	46.8	40.8	64.2	37.15	71.25	23.15	159.75	177.05	206.25	126.65	143.3	70.2	127.25	91.15	143.3	63	48	40.75	31.45	56.65	42.45	36.1	51.5	53.65	28.65	97.3	80.2	126.65	83.35	35.2	26.85
ENSMUSG00000072082	0.128209	22.15	26.1	22.6	20.7	19	25.4	23.95	22.65	27.85	22.4	18.35	13.75	23.4	22.85	14.35	92.75	27.25	34.25	39.95	17.75	22.15	20	27.9	26.5	39.55	33.4	50.85	49.45	27.1	19.2	21.7	30	37.1	21.3	20.5	24.3	19.15	125.05	25.15	34.35	20.75	43.85	22.45	17.6	23.05	27.4	32.3	34.95
ENSMUSG00000042660	0.127798	86.35	95.75	96.6	54.5	73.25	127.85	90.2	49.6	61.75	46.95	83.8	160.2	162.5	99.05	124.15	138.35	221.45	192.5	315.8	203.65	224.6	162.15	228.2	417.85	485.85	548.45	561.2	725.55	142.9	185.9	196.2	172.8	181.5	179.85	167.15	141.85	172.3	135.9	261.45	294.5	212.35	181.45	292.9	475.15	498.35	366.25	102.4	243.7
ENSMUSG00000044595	0.105828	59.45	59.8	54.9	54.6	52.45	55.45	52.5	56.15	66.7	59.85	64.1	62.4	63.2	55.55	68.55	32.5	69.45	43.95	56.2	47.15	59.05	63.4	51.4	69.5	68.15	65.3	66.8	57.55	59.25	53.3	51	52.8	53.4	51.9	57.7	46.35	51.45	69.45	52.65	66.8	57.5	99.8	51.35	54.4	53.8	78.2	96.7	65.35
ENSMUSG00000001380	0.05778	268.8	203.3	173.4	229.6	185.05	201.1	228.15	202.8	124.55	111.4	160.7	220.9	261.9	313.95	63.7	130.85	53.8	132.1	153.15	164.8	146.85	164.35	58.3	173.25	241.6	237.6	234.1	292.15	113.9	265.45	182	128.85	160.95	183.7	175.65	91.3	247.2	79.9	80.65	165.25	142.75	54.75	201.7	201.5	177.3	184.05	60.85	148.25
ENSMUSG00000019143	0.18038	33.1	26.65	42.5	56.4	34.1	51.35	54.8	33.2	48	33.65	29.75	60.6	44.5	59.65	77.5	54.2	45.2	40.75	36.1	43.1	53.1	69.45	37.5	61.3	51.4	83.4	72.75	25.8	35.65	57.25	46.55	38.9	43.5	57.05	27.4	43.15	41.95	39.9	52.85	57.9	58.95	41.6	62.35	67.5	62.65	96.4	61.05	28.5
ENSMUSG00000032625	0.070263	27.4	32.35	45.65	22.9	21.05	41.3	33.45	24.4	37.9	33.45	62.3	32.15	32.65	37.15	23.5	24.7	27.5	19.75	24.4	22.45	23.25	20.45	27.75	28.8	26.45	26.6	26.6	31.55	20.25	21.1	21.8	23.15	19.5	25.5	20	22.4	30.6	28.55	22.65	39.5	20.8	42.9	20	26	26.95	25.55	37.8	25.8
ENSMUSG00000001383	0.001005	243.2	220.05	206.4	286.3	290.5	305.95	328.35	307.5	230.25	271.25	250.65	281.6	251.4	278.9	324.55	247.75	235.9	197.15	191.25	210.35	181.85	241.25	292.2	251	300.7	317.1	349.95	374.75	167.65	190	230	199.95	383	254.25	390.8	246.6	269.6	301	303.4	389.7	240.75	234.6	187.6	272.6	259.15	193.75	343	296.6
ENSMUSG00000025907	0.12323	576.95	697.625	616.15	526.05	656.025	578	574.925	623.675	449	551.475	489.675	446.725	642.575	708.925	400.45	446.725	349.325	395.8	337.875	348.525	421.5	420.2	501.125	345.725	344.45	352.7	275.425	284.25	532.725	607	551.35	464.25	358.375	399.375	424.775	535.725	536.95	692.9	490.25	291.675	395.875	386.075	586.8	466	441.3	430.05	619.275	604.125
ENSMUSG00000007440	0.087286	150.7	243.65	218.65	213.45	195.85	201	104.9	154.9	243.25	182.15	147.65	210.1	130.85	182.75	334.55	204.3	277.8	182.6	267.15	210.05	212.75	191.1	138.05	201.05	152	220.45	193.2	269.2	228.4	182.8	170.8	165.95	339.8	214.25	206.65	236.75	96.15	216.35	224.8	411.7	87.95	293.05	194.65	223.55	270.4	288.9	105.75	111.4
ENSMUSG00000029571	0.041701	383.05	561.55	464.9	346.4	275.35	574.75	361.15	374.15	439.55	432.5	471.15	408.6	397.2	274.65	539.05	521.9	339.6	462.35	463.95	533.75	486.35	581.3	454.5	405.75	314.75	442.45	378.15	412.4	411.45	483.65	505.65	498.75	474.85	399.25	552.4	440.65	580.15	776.65	597.3	212.6	429.15	315.7	516.25	474.15	461.1	475.05	631.3	641
ENSMUSG00000022779	0.026534	254.2	295.2	266.7	285.65	281.1	292.1	345.8	327.4	301.5	307.15	282.45	286.15	307.4	254.65	275.05	338.6	456.95	365.9	407.1	459.05	372.15	351.75	326.15	330.8	321.45	284.5	334.55	244.8	319.95	400.3	366.85	369.95	324.95	477.6	296.05	361.4	352.2	319.8	286.3	280.1	329.2	267.65	330.3	417.6	379.65	412.65	235.7	223.75
ENSMUSG00000033740	0.172076	182.7	211.8	179.2	159.65	172.2	158.25	90.15	103.75	81.9	175	70.6	658.95	77.45	67.85	291.8	184.05	119.4	50.7	43.75	46.2	64.75	69.4	68.7	114.85	62.45	59.85	31.15	14.6	102.15	64.25	66.65	38.55	95.45	45.75	89.2	57.25	53.65	46.9	73.85	12	93.45	86.45	90.45	49.45	63.8	35.9	23.7	20.95
ENSMUSG00000029569	0.050903	94.25	113.7	82.6	71.9	48.2	94.25	66.55	86.95	116.05	44.4	75.6	54.35	76.7	113.8	77.3	93.15	98.7	79.85	89.25	76.7	66	102.25	180.55	139.6	145.05	105.55	117.2	123.85	96.85	105.75	81.15	98.25	28.35	87.3	87	117.9	68.5	214.8	77.4	160.4	106.65	83.15	100.75	105.55	107.2	113.5	134.9	67
ENSMUSG00000048216	0.001026	183.9	165.75	200.45	301.45	231.15	276.05	337	288.55	185.3	227	230.35	332.45	130.75	94.2	334.75	115.45	35.05	11.5	17.45	26.3	24.95	7.6	27.2	24.55	7.45	40.7	42.3	50	18.8	28.35	16.7	8.4	33.1	12.3	40.7	12.85	7.75	25.7	42.65	41.9	45.65	49.75	19.4	12.85	9.75	8.05	19.2	28.7
ENSMUSG00000042717	0.466614	26.45	56.1	36.35	29.5	21.85	53.6	15.85	32	84.5	36.75	49.1	15.95	21.6	19.05	22.8	18.95	32.7	23.65	21.55	13.05	16.6	36.7	29.3	25.5	20.75	34.05	65.4	13.1	125.5	13.6	33.95	48.7	18.55	41.9	16.1	16.75	14.25	59.45	19.75	78.25	80.5	29.15	17	10.8	11.2	19	85.45	265.2
ENSMUSG00000026181	0.270161	239	265.25	170.8	193.35	105.9	307	244.7	157.05	275.7	161.9	198.75	90.55	107.05	218.3	62.55	261.7	98.1	75.45	109.5	160.45	170.85	254	127.85	65.85	41.85	40.7	44.95	23.35	173.2	69.3	99.95	198.7	37.5	53.65	28.8	166.05	87	53.8	50.8	101.9	53.05	55.35	73.2	82.25	120.55	155.3	413.2	124.35
ENSMUSG00000051316	0.038494	86.85	93.65	102.2	79.55	57.6	49.55	52.9	41.25	48.45	79.4	70.4	105	115.55	51.3	55	111.9	81.65	35.75	60.05	90	74.9	79.3	35.35	51.6	78.7	114.8	77.15	113.2	78	83.65	76.5	62.95	34.45	70.8	29.55	46.5	67.25	81.55	84.35	126.4	96.9	95.45	94.05	43.45	85.9	82.35	94.55	110.35
ENSMUSG00000063358	0.016552	1701.17	1438.12	1689.2	2100.2	2161.15	2894.1	3104.55	4061.53	2658.4	3221.65	3743.8	1693.62	1497	1736.97	1092.38	923.425	1153.47	1357.5	1120	1186.03	1301.85	1422.67	1461.6	1121	1233.08	1337.85	1269.6	1367.53	1076.78	1158.97	1028	1062.92	1001.3	1876.22	1038.92	993.725	1305.28	945.675	1157	1018.15	1217.7	947	1727.47	1767.42	1521.95	1397.53	844.5	1209.8
ENSMUSG00000024137	0.083648	151.65	108.25	194.4	171.6	193.4	132	135.4	141.9	79.6	81.2	185.4	212.6	113.8	140.2	158.6	205.35	267.45	192.75	186	211.1	200	132.1	159.45	129.55	120.35	57	52.4	206.9	216.85	288.75	229.7	159.75	197.1	216.15	108.45	150.7	174.75	124.95	124.85	229.95	146.1	186.25	291	309.95	293.3	261.8	53.35	204.3
ENSMUSG00000025911	0.137201	34.1	69.8	38.5	37.45	32.25	44.5	37.1	48.5	61.75	48.8	50.25	29.15	52.1	56.15	39.4	59.1	50.8	46.35	31.2	46.1	32.4	58.85	60	64.25	52.15	49.55	69.4	31.4	43.75	31.35	72.95	51.7	52.15	153.15	24.35	49.3	32.45	95.55	58.7	58.6	58.15	101.6	43.15	42.5	45.45	54.55	71.95	64.05
ENSMUSG00000029552	0.069892	300.35	222.95	188.05	179.9	183.5	160.05	185.6	97.85	153.35	180.9	284.75	186.85	310.85	297.7	738.6	413.25	839.85	661.45	1370.35	899.3	683.8	316.25	1290.45	425.25	479.25	522.6	513.5	518.6	301.55	361.35	337.7	314	498.15	1133.7	663.1	517.1	366.5	1201.6	1858.25	361.7	670.95	556.05	893.2	1105.6	1498.2	1384.25	179	192.65
ENSMUSG00000024142	0.065307	281.35	185.35	228.5	324.8	306	258.15	283.2	214.45	209.5	304.05	352	336.95	273	293.9	145.2	213.65	238.7	191.05	264.8	280.2	202.8	236.65	205.2	231.5	230.9	89.05	146.35	231.8	247.25	257.4	239.5	243.5	268.1	296.5	199.85	181.8	226.25	211.25	70.35	151.35	322.9	250.85	241.9	259.75	203.9	162.5	99.5	182.5
ENSMUSG00000000058	0.068234	537.85	571.7	761.3	540.9	366.85	738.15	581.05	491.95	446.3	638.5	482.3	363.1	1195.7	1363.8	400.6	1004.85	519.15	2158	611.55	2921.3	6821.45	1465.15	3856.25	140.7	87	122.8	81.1	99.35	1772.15	1990.95	1876.25	772.25	383	1734.85	706.95	6063.45	2001.55	539.55	478.9	160	368.25	273.75	236.45	103.4	79.75	104.6	2253.45	1233.05
ENSMUSG00000007655	0.079864	320.25	546	609.1	265.15	199.65	282.75	289.95	195.75	195.75	251.3	400.1	187	1144.75	1019.2	232.75	1072.4	978.1	2319.8	1941.5	4386.35	7546	1744.5	4550.55	157.6	89.6	108.2	129.25	274.95	2135.5	1837.4	1888.8	1590.3	225.85	1528.7	472.55	7232.4	7937.7	976.6	1629.05	363.05	844.8	422.3	472.5	69.9	33.05	75.35	5484.3	2557.05
ENSMUSG00000045744	0.209073	257.1	265.85	203.05	190.85	138.1	168	202.25	170.75	256.65	203.8	219.85	190.75	207.5	231.9	191.9	209.05	209.15	151.2	179.3	170.4	197.4	243.5	211.8	249.85	193.45	222	200.25	265.8	248.65	184.75	185.95	208.25	316.85	354.95	266.6	213.15	196.95	279.75	153.2	311.45	218.45	318.1	195.45	264.15	286.8	297.8	195.75	218.7
ENSMUSG00000022769	0.060019	153.5	122.1	39.4	157	242.6	53.35	99.8	37	155.4	158.55	112.6	217.5	179.4	198.55	770.95	37.35	364.85	311.85	484.4	347.1	192.15	253	129.65	355.25	365.75	347.7	492.05	487	44.05	91.3	123	38.05	531.95	1664.35	1671.7	130.4	262.4	406.8	459.7	228.75	493	505.95	332.1	392.05	346.4	280.6	52.65	142.4
ENSMUSG00000022768	0.3265	62.125	83.475	54.65	78.925	62.325	78.825	69.45	67.525	67.05	70.7	72.225	60.525	88.75	56.975	71.525	66.225	106.9	77.1	110.525	101.475	101.55	115.625	136.6	66.45	73.825	70.65	113.675	125.075	77.625	85.425	89.475	140.125	65.025	98.95	53.25	81.975	91.975	106.1	115.85	130.725	52.9	130.825	88.1	108.85	122.075	125.05	151.1	125.425
ENSMUSG00000009376	0.109224	90	119.05	93.45	100.75	49.75	48.65	54.25	49.2	124.25	58.45	149.85	96.65	48.05	103.7	210.2	222.4	51.85	187.35	98.15	172.25	188	90.9	112.45	70.9	190	236.4	122.75	75.55	246.45	52.1	43.1	71.7	254.15	136.35	120.6	211.5	43.6	82.55	192.25	58.55	52.85	64.05	41.25	34.05	35.95	38	118.4	57.5
ENSMUSG00000041774	0.049724	391.65	361.5	357.05	479.75	469.6	454.35	566.45	501.55	513.05	456.2	386.6	373	437	405.85	398.55	362.65	332.9	320.3	412.25	338.8	303.2	322.05	471.95	395.8	352.5	320.6	618.4	578.3	313.8	332.8	383.85	430.15	335.25	363.85	287.25	325.95	302.85	307.15	490.55	464.5	323.95	368	339.55	302.7	385.85	432.15	329	325.1
ENSMUSG00000052752	0.017544	106.1	142.5	222.3	208.45	270.7	197.75	200.25	188.3	154.65	173.2	248.3	217.8	171.4	233.9	351.2	342.85	474.55	243.9	570.05	501.7	419.75	421.9	315.4	418.95	450.05	339.65	400.55	649.95	339.05	513.5	487.1	353.3	347.9	396.75	367.4	436	390.2	248.05	405.7	340.5	340.25	264.35	516.7	656.9	637.15	609.8	195.7	176.55
ENSMUSG00000041720	0.021406	925.65	822.6	879.7	1019.05	1306.65	1072.3	1211.85	1200	1068.7	862.95	1153.3	901.75	695.5	868.85	634.15	559.35	547.95	628.05	533.85	450.2	604.4	483.4	439.95	379.25	368.7	306.5	368.75	465.7	536.1	479.75	412.2	405	581.7	703.7	429.4	458.85	408.65	701.25	383.75	418.65	357.25	381.65	511.7	919.15	702.9	672.75	653.15	500.3
ENSMUSG00000041720	0.038623	925.65	822.6	879.7	1019.05	1306.65	1072.3	1211.85	1200	1068.7	862.95	1153.3	901.75	695.5	868.85	634.15	559.35	547.95	628.05	533.85	450.2	604.4	483.4	439.95	379.25	368.7	306.5	368.75	465.7	536.1	479.75	412.2	405	581.7	703.7	429.4	458.85	408.65	701.25	383.75	418.65	357.25	381.65	511.7	919.15	702.9	672.75	653.15	500.3
ENSMUSG00000041720	0.074643	925.65	822.6	879.7	1019.05	1306.65	1072.3	1211.85	1200	1068.7	862.95	1153.3	901.75	695.5	868.85	634.15	559.35	547.95	628.05	533.85	450.2	604.4	483.4	439.95	379.25	368.7	306.5	368.75	465.7	536.1	479.75	412.2	405	581.7	703.7	429.4	458.85	408.65	701.25	383.75	418.65	357.25	381.65	511.7	919.15	702.9	672.75	653.15	500.3
ENSMUSG00000024456	0.123508	375.85	414	365.45	382.5	524.9	388.95	387	441.75	398	345.45	403.1	410.35	459.45	418.7	698	389.35	535.75	316.45	515.65	476.95	523.2	446.4	519.9	380.2	452	450.75	567.55	440.2	444.6	659.95	570.65	574.55	525.9	571.1	403.1	708.15	550.65	514.7	501.8	519.8	507.2	636.15	551.95	789.55	774.15	918.65	432.05	381.15
ENSMUSG00000029534	0.095238	56.55	25.9	114.4	138.6	137.95	41.95	83.35	63	38.6	58.4	184.35	137.3	29.8	65	90.2	62.45	39.2	157.9	41.95	134.4	55.35	141.1	111.85	141.8	87.85	99.9	39.35	42.55	65.65	73.35	83.45	73.2	44.05	67.75	264.6	122.3	247.15	30.75	33.6	29.35	168.45	39.05	63.15	110.6	43.9	32.8	49.25	113.25
ENSMUSG00000032855	0.129105	472	379.25	580.05	471.25	708	367.7	389.75	528.95	496.25	531.75	604.1	648.4	413.75	472.15	398.05	565.05	529.95	508.25	436.75	537.75	490.9	494	572.1	343.6	312.7	299.35	278.25	267.4	625.3	508.65	646.25	387	369.15	453.3	436.2	843.45	895.15	385.65	333	292.05	422.2	308	317.9	488.75	507.25	408.5	490.6	415.1
ENSMUSG00000022766	0.124238	365.35	407.1	418.15	304.4	253.05	221.1	336.05	296.85	248.05	246.6	326.65	370.7	615.85	330.35	263.4	275.1	337.75	186.65	304.5	362.4	328.5	315.2	231.65	207.5	276.6	332.3	302.3	220	370.1	192.85	280	274.1	237.95	182.1	269.5	226.2	232.25	119.5	176.15	373.6	233.45	478.4	240	283.1	274.15	201.15	237.5	253.85
ENSMUSG00000024454	0.016036	459.25	444.5	531	647.4	585.05	500.35	549.4	436.15	550.6	565.05	474.9	496.7	429.85	381.7	506.05	445.7	511.55	282.5	751.5	678.25	512.95	645.2	647.75	938.7	925.25	779.95	538.9	584.35	466.2	518.1	507	434.35	565.25	653.05	551.55	318.95	454.95	498.3	474.95	405.65	175.45	154	499.15	558.9	550.25	563.85	337	502.35
ENSMUSG00000022765	0.188022	209.85	282.2	224.75	253.45	222.25	268.3	285.75	208	233.55	262.95	257.8	336	315.6	393.65	432.35	354.6	641.85	523.7	368.2	364.55	564.5	357.75	576.1	286.45	214.35	245.15	256.65	317.3	370.3	372.85	367.25	291.65	516.65	710.9	407.35	416.4	493	547.7	402.85	411.2	384.25	544.1	444.65	1899.45	584.35	511.25	317.05	275.9
ENSMUSG00000044024	0.25508	3299.05	2365.2	2763.1	1715.7	2332.95	2363.25	2512.6	1891.4	1798.75	2174.3	1918.5	2220.4	2326.45	2488.35	628.9	427.95	211.95	120.2	106.55	156.45	115.15	189.75	155.2	297.05	240.8	318.6	305.6	142.5	183.7	198.55	82.6	164.45	314.3	220.9	290.25	161.5	208.65	170.9	194.35	199.15	216.5	202.1	160.2	176.6	214.95	231.75	411.1	276.85
ENSMUSG00000038524	0.127539	102.075	80.75	121.225	105.75	119.675	87.25	70.05	75.025	106.275	70.2	82.25	145	169.6	86.25	85.45	96.1	180.15	124.45	122.45	149.475	138	115.925	143	140.8	77.65	108.15	171.975	175.925	182.675	199.55	228.425	202.325	152.025	164.6	147.65	137.3	116.8	136	107.5	135.425	107.825	185.275	104.1	177.9	211.55	130.625	76.15	125.5
ENSMUSG00000010797	0.044486	4.3	8	6.55	8.25	6.6	33.35	27.9	8.25	19.5	10.4	5.75	5.85	5.85	3.6	6.35	6.7	23.65	3.95	5.75	5.95	42.65	4.3	136.3	15.3	61	50.5	7.35	6.7	7.2	15.4	8.65	6.75	6.55	9.8	4.7	54.4	922.35	11.75	5.75	14.5	5.1	7.75	4.95	5.1	5.05	7.95	8.45	7.45
ENSMUSG00000022761	0.032243	684.6	867.85	528.55	615.35	630.25	789.65	1059.75	936.75	666.15	980.7	462.2	566.2	1107.55	1200.1	1021.55	514.35	504.7	624.8	771.9	469.25	557.05	419.5	614.25	465.65	405.2	391.55	341.25	402.3	531.25	551.45	515.15	555	471	504.95	545.4	503.35	677	401.55	547.8	370.15	449.8	329.55	574.7	525.65	587.75	597.8	481.3	450.9
ENSMUSG00000010796	0.149323	125.45	156.75	116.4	94.45	70.75	132.1	90.95	126.8	129.6	167.75	138.5	84.9	153.75	128.1	205.5	159.1	217.45	138.8	134.5	151.25	138.45	118.95	637.25	185.15	143.5	195.25	221.95	190.75	185.2	127.75	115	170.8	143.05	169.3	139.15	121.7	185.45	234.25	166.55	128.35	180.05	270.8	126.3	135.7	162.6	175.3	227.25	169.1
ENSMUSG00000024451	0.160115	61.8	58.3	47.7	46.35	41.75	50.6	84.55	51.9	60.85	67.05	57.65	36.6	46.8	80.9	75.65	88.6	142.55	57.65	190.95	325.65	331.1	385.6	98.2	54.05	66.95	41.9	38.65	60.05	58.25	48.85	50.4	56.55	56.6	56.35	51.65	1307.75	81.15	49.55	34.65	104.6	472.9	33.35	82.05	39.5	43.55	35.4	79.25	285.1
ENSMUSG00000041301	0.228997	73	44.5	56.05	60.45	57.95	32.2	41.5	61.55	57.8	41.3	17.4	37.55	42.55	19.45	4.5	34.6	31.9	27.35	357.45	149.25	19.5	14.8	13.75	31.2	26.3	36.45	48.65	7.4	85.15	8.35	5	40.85	171	14.55	198.4	83.15	5.05	58.6	625.3	53.5	32.65	11.9	38.55	5.65	24.5	53.4	34.7	69.85
ENSMUSG00000022760	0.077184	31.55	21.9	39.35	25.65	31.6	33.05	44.35	32	38	34.5	32.2	40.45	31.1	119.8	282.95	24.55	38.8	30.8	43.35	220.65	147.75	213.85	35.1	33.25	18.65	18.7	16.95	24.4	27.2	38.05	108.85	43.2	87.2	234.65	33.45	33.8	161.95	25.3	28.75	36.55	32.05	49.35	162.05	138.25	146.05	45.2	48.55	19.35
ENSMUSG00000000416	0.213776	442.15	454.55	484.15	417.2	427.8	725	627.175	779.75	654.75	1014.62	924.55	432.925	366.85	341.65	418.625	452.9	295.4	260.4	317.525	268.85	242.775	628.225	274.275	380.95	348.025	369	340.15	246.7	476.625	405.575	334.625	374.125	300.4	377.875	296.725	255.625	294.975	403.775	290.475	301.55	313.025	282.25	229.7	209.225	263.95	300.9	340.75	270.175
ENSMUSG00000051375	0.044032	130.3	156.05	160.6	182.95	150.65	171.85	201.65	139.8	161.7	211.1	226.8	158	124	171.1	235.4	240.3	185.5	236.1	185.35	150.5	165.3	144.35	236.65	175.7	206.65	309.55	293.3	369.35	452.55	466.45	660.9	814.6	199.35	257	167.9	718.55	226.75	362.1	546.1	179.25	201.9	190.9	122.4	119.9	152.5	94.25	267.1	197.15
ENSMUSG00000025938	0.261554	215.55	236.75	181.975	179.325	168.575	195.95	180.475	209.725	228.125	175.875	265.675	145	193.725	191.65	160.125	260.35	264.7	251.275	243.675	171.825	179.1	160.15	191.775	243.075	222.625	272.6	299.5	183.025	180.475	179.325	200.1	204.2	188.7	121.175	138.4	188.15	175.55	231.575	249.475	339.875	175.15	352	155.825	136.75	185.525	214.8	332.25	162.5
ENSMUSG00000022756	0.208744	48	30.95	25.2	32.8	24.05	30.7	25	25.6	42.1	64.3	35.3	49.9	27.6	18.25	40.8	54.1	44.35	65.5	65.95	32.25	21.65	74.2	16.05	57.25	14.35	13.6	50.9	14.6	79.1	42.2	67.05	79.55	31.4	40.2	14	54.75	31.1	189.7	57.05	54	29.1	18	32.4	41.15	27.95	10.65	72.7	185.45
ENSMUSG00000029517	0.535217	42.9	75.3	88.25	49.8	28	64.8	65.8	19.55	54.5	82.1	35.75	62.25	66.25	48.15	52.8	32.5	36.95	37.55	45.3	44.4	51.9	53.95	43.4	64.15	54.35	26.7	50.65	104	94.45	33.15	31.8	26.3	24.3	119.9	31.4	25.35	39.55	38.2	65.15	57.15	127.35	120.2	71.05	66.05	27.8	20.45	85.9	50.2
ENSMUSG00000005886	0.075417	35.75	39.25	34.5	32.1	18.6	84.55	27.1	26.05	44.8	40.8	40.55	55.95	30.15	22.5	29.95	42.7	24.25	17.35	18.8	25.1	40.45	22.65	20.7	27.05	21.45	21.3	25.3	34.1	22.4	22.15	10.15	23.45	19.95	28.1	24.15	20.7	21.4	25.15	64	105.25	18.05	19.95	30.45	34.55	36.7	45.55	137.8	56.6
ENSMUSG00000060882	0.007287	555.65	406.05	434.1	732.1	756.7	918.95	670.95	927.6	608.7	707.7	1017.95	1746.2	106.95	103.7	404.05	146.25	69.25	33.3	130.3	89.45	33.75	112.8	60.05	101.3	67.75	122.65	119.5	45.1	143.95	86.2	35.6	125.35	85.2	102.7	53.9	76.2	14.05	129	110.95	10.7	101.3	166.65	80.05	26.05	81.5	76.65	111.85	353
ENSMUSG00000024440	0.21713	20.5	26.6	29.85	33.85	16	52	16.75	18.35	18	21.25	12.25	14.25	20.35	14	19	21.8	22	13.4	24.6	20	47.2	23.6	15.5	19.25	22.2	17.05	22.8	29	28.45	22.35	19.4	17.55	30.65	14.35	15.35	29.55	10.8	13.9	22.7	18.05	18.1	19.35	12.8	19.9	22.5	16.6	22.45	11.25
ENSMUSG00000029669	0.019412	280.75	451.85	350.75	258.85	209.6	259.55	188.55	232.45	187.2	217.6	189.55	180.8	306.35	255.85	525.35	245.85	158.85	469.3	240.15	487.3	1149.15	1328.25	644.5	157.25	254.4	304.1	154.15	62.25	202.7	125.65	187.05	188.25	598	634.15	749.55	796.75	209.25	213.95	406.8	108.45	169.1	169.1	133.45	51.55	68.7	90.75	937.3	409.85
ENSMUSG00000060450	0.125743	2940.8	1745.25	2081.35	2553.7	3360.5	2316.5	2226.35	2854.3	2000.65	2007.15	1908	1922.35	2130.75	2535.7	1483.55	1264.15	792.6	1085.35	751.4	925.85	1053.7	1003	838.85	804.65	791.95	944.55	928.8	982.15	802.7	801.5	660.4	804.7	1363.5	749.55	1307.75	1003.8	997.8	921.15	955.5	797.7	931.05	593.85	840.5	914.2	836.6	811.9	881	1299.25
ENSMUSG00000029670	0.027093	188.4	173.4	172.95	164.3	141	148.45	167.75	178.65	162.35	152.35	171.9	199.95	163.25	138.6	184.4	167.85	210.65	115.5	126.95	147.45	186.45	138.6	173.15	131.45	136.3	124.7	70.25	127.75	195.2	92.95	76.35	99.55	126.05	82.7	152.55	130.95	152.55	119.6	130.2	108.05	102.8	252.9	197.1	165.3	122.8	187.65	158.35	216.05
ENSMUSG00000041429	0.127022	8.35	8.7	6.65	8.2	8.4	10.3	15.15	7.25	7.75	7.2	11	11.7	7.05	8.4	8.95	10	12.75	23.35	10.55	39.3	21	14.25	23.35	26.05	26.05	15.45	18.15	70.2	20.95	37.95	28.45	7.55	23.1	15.3	24.25	12.4	23.75	6.75	10.15	24.65	12.2	24.85	25.8	12.85	15.75	10.1	7.05	6.75
ENSMUSG00000024427	0.046189	122.8	162.85	198.7	157.75	133.8	100.75	188.95	212.95	151.35	193.2	154.8	238.35	184.55	178.95	199.1	171.85	113.7	143.5	228.6	195.7	117.35	154.7	129.4	168.6	132.5	203.2	250.55	238.3	94.85	71.1	90.75	106.4	70.9	78.65	139.3	302.9	179.7	109.85	39.2	118.55	127.65	46.1	166.55	162	150.2	203.95	188.65	166.1
ENSMUSG00000025935	0.066223	486.5	490.75	534.2	741.6	593.55	467.25	477.45	560.75	422.5	462.6	572.95	623.75	742.65	645.15	2947.6	919.75	1642	2479.5	1747.4	1675.35	1694.8	2014.85	1445.95	972.15	808.4	1151.5	1273.95	1327.05	1009.55	1022.4	1555.05	900	2146.15	7826.3	4093.3	1648.15	1651.8	2290.7	1710.15	946.45	2301.15	1802.55	2988	3602.2	2750.1	2433.9	529.5	721.55
ENSMUSG00000041130	0.130542	720.55	614.9	731.7	606.1	721.15	505.7	531.05	537.75	715	577.45	713.05	767.15	463.75	566.35	808.85	684.15	841.8	751.95	823.35	652.75	888.55	809.25	558.15	713.1	721	647.45	697.15	792.5	721.8	890.65	1087.45	759.75	473.4	611.95	466	717.35	531.35	566.55	850.65	639.25	485.45	592.5	635.05	784.55	820.85	835.1	511.85	546.4
ENSMUSG00000036585	0.042772	580.45	709.15	811.6	293.25	366.65	173.35	125.35	109.25	134.3	89.05	263.15	267.45	1449.8	2018.6	92.75	180.15	41.5	121.8	96	262.4	87.9	207.75	126.85	15.85	20.3	20.9	13.6	22.7	23.65	46.85	54.6	110.45	126.3	413.15	115.45	983	22.75	21.35	104.7	40.5	21.75	24.3	8.9	19.95	12.4	20	33.55	513.9
ENSMUSG00000036452	0.034116	137.5	82.75	155.85	122.45	134.75	169.15	135.25	116.55	181.05	127.7	113.3	172.55	159.4	119.1	192.55	147.3	216.85	124.5	114.5	129.65	178.4	168.3	191.45	140.15	177.3	148.85	135.7	212.9	138.15	195.35	139.85	140.7	215.35	148.3	188.85	128.6	139.95	198.85	151.55	173.1	162.7	247.45	119.3	121.1	143.25	171	230.2	236.5
ENSMUSG00000040888	0.134244	44.75	45.1	33.2	46.6	42.55	41.3	43.2	36.85	54.95	44.6	48.25	44.2	39.75	36.55	50.2	48.05	50.15	32.15	48.55	46.05	50.8	46.85	32.9	49.2	61.35	49.6	51.5	60.2	38.1	42.15	44.65	44.9	40.75	42.65	38.3	33.05	41.1	56.85	56.1	32.2	38.9	27.4	41	45.95	54.45	51.45	51.2	45.35
ENSMUSG00000012017	0.086064	210.2	250.85	205.2	257.9	236.3	232.45	236.4	253.65	248.05	301.05	198.7	194.65	239.75	301.9	254.95	519.05	315.25	390.05	913.2	606.2	344.35	390.65	647.9	315.25	264.15	184.8	289.95	200.95	515	478.95	662.75	275.2	455.95	330	442.8	802.65	968.65	286.6	309.35	227.35	680.85	722	277.05	239.75	149.95	206.8	195	180.2
ENSMUSG00000025932	0.045843	8.85	6.2	8.6	20.75	3.9	7.25	31.75	7.45	8.5	11.75	13	12.5	14.85	10	107.8	21.55	13.55	21.1	3.6	6.35	9.65	26.25	6.9	35.05	30.5	8.6	6.35	9.55	42.85	3.4	6	25.3	339	10.45	139.35	9.6	6.25	5.7	5	6.85	7.05	11.1	7.15	7.45	4.3	6.65	8.8	9.5
ENSMUSG00000024431	0.180183	128.65	123.05	138.55	122.05	146.25	198.55	170.25	130.55	116.95	142.8	110.3	189.65	126.3	76.6	88.85	186.95	156.15	253.4	87.25	174.65	263.9	91.7	149.25	80.3	117.15	79.6	131	98.1	160.3	171	144.7	157.75	142.85	107.5	138.6	239.85	168.95	127.2	166.05	147.3	110	121.45	349.1	252.6	241.7	220.2	233.75	194.75
ENSMUSG00000032769	0.186001	147.3	141.7	136.15	75.85	148.95	102.1	161.7	109.3	210	124.6	163.95	59	468.1	639	165.5	117.25	218.4	164.65	61.2	60.85	97.25	56.45	201.45	109.3	205.2	331.6	251.95	127	205.7	132.1	114.3	86.55	95.75	106.4	122.8	96.25	100.7	161.2	156.65	46.45	250.4	244.35	112.2	100.35	122.6	128.6	68.15	126.95
ENSMUSG00000008482	0.35019	254.9	228.4	142.25	69.8	283.85	190.1	292.9	178.55	334.9	136.75	169.15	203.05	187.3	247.6	227.85	177	205.45	296.2	255.65	251.95	273.25	218.8	263.25	495.85	359.95	363.7	351.3	374.95	274.35	343.75	239.85	193.85	231.45	154.4	309.55	220.9	259.25	246.6	238.3	360.5	367.85	494.85	199.75	199.35	277.9	264.6	346.2	245.75
ENSMUSG00000024487	0.147875	257.05	217.8	184.15	266.35	253.8	275.5	218.2	204.2	224.4	236.85	254.7	348.5	200.5	190.2	402.55	267.5	212.95	221.45	319.05	280.7	261.85	371.25	233.55	198.9	168.55	294.75	175.25	235.2	265.55	160.95	110.2	164.3	222.4	377.8	213.4	271.7	320.65	220.3	252.95	133.05	290.35	310.1	236.05	245.05	225.95	224.8	141	184.85
ENSMUSG00000051401	0.034979	156.95	155.85	129.6	136.1	129.1	196.15	155.6	151.85	187	161.6	131.15	120.05	155.85	183.6	128.3	141.15	137.5	114.7	112.45	96.55	156.4	130.9	131.85	180.15	204.7	204.3	177.85	167.1	131.55	141	111.45	171.75	107.3	131	91.6	117.65	89.7	227.45	151.7	182.85	103.75	87.35	124.7	141.25	162.55	150.2	292.15	134
ENSMUSG00000080302	0.151708	255.85	231.2	249.6	248.6	214.3	305.55	240.15	295.05	287.9	289.9	499.35	287.45	312	417.8	263.5	221.8	278.65	189.35	187.3	190.4	203.25	145.35	194	241.05	241.05	232.55	231.7	186.4	336.65	154.15	163.45	225.25	184.8	230.95	216.05	135.65	214.25	184.3	199.2	258.4	214.95	348.7	182.55	134.3	188.75	191.9	222.3	329.95
ENSMUSG00000057719	0.202096	204.25	193.25	139.4	138.05	171.7	169.65	159.05	283.35	253.75	221.15	194.15	169.5	175.3	186.9	295.55	176.85	235.65	217.1	186.5	91.85	116.05	161.6	157.05	221.95	293.35	270.8	269.55	222.55	261.75	348.25	217.2	323.55	148.3	178.15	174.15	220.2	198.95	194.3	171.45	102.6	176.35	239.1	163.4	251.05	217.5	296.2	216.1	129.75
ENSMUSG00000025925	0.522627	112.2	62.45	80.7	120.8	69.55	101.1	82.3	107.4	79.7	68.25	115.85	118.6	137.05	122.85	134.1	192.2	144.35	192.05	193.8	177.6	121.4	91.1	148.3	236	253.95	436.9	397.8	404.25	91	154.7	108.45	85.45	130.55	133.15	120.5	148.2	79.3	115.55	156.7	224.05	181.95	140.4	509.3	293.5	270.95	267.85	71.7	122
ENSMUSG00000025925	0.422864	112.2	62.45	80.7	120.8	69.55	101.1	82.3	107.4	79.7	68.25	115.85	118.6	137.05	122.85	134.1	192.2	144.35	192.05	193.8	177.6	121.4	91.1	148.3	236	253.95	436.9	397.8	404.25	91	154.7	108.45	85.45	130.55	133.15	120.5	148.2	79.3	115.55	156.7	224.05	181.95	140.4	509.3	293.5	270.95	267.85	71.7	122
ENSMUSG00000003528	0.04774	941.7	951.35	1174.55	723.2	1122	698.95	693.35	690.75	706.2	727.55	857.25	709.35	1089.7	1179.4	820.1	791.85	978.6	526.8	912.3	1373.6	2703.25	1833.85	874.6	1027.9	1035.35	987.65	674.35	761.75	1114	1365.5	1476.95	859.65	661	901.35	874.8	790.5	708.15	868.25	1382.35	494.6	609.25	800.05	647	693.35	696.6	577.45	3235.15	465.55
ENSMUSG00000039183	0.07834	367.5	481.4	466.8	408.45	539.25	423.8	445.6	382.7	369.7	446.15	417.6	428.05	605.45	489.5	456.35	341.25	692.75	586.65	553.5	509.35	589.95	624.85	494.7	538.7	635.5	541.4	606.6	641.25	449.95	504.75	601.2	414.25	525.8	455.95	480.6	470.55	505.45	799.85	525.35	754.95	796.85	827.9	748.85	1056.3	815.2	761.45	747.65	530.85
ENSMUSG00000024160	0.041953	221.85	106.4	241.05	223.45	298.5	223.9	275.15	174.55	211.2	190.5	230.7	448.95	210.8	264	158.8	123.4	193.4	140.45	162.55	162.1	199.95	146.05	84.8	140.45	185.05	124.05	179.65	233.7	240.45	373.75	454.4	293.6	266.9	70.7	228.7	76.35	252.75	127.75	121.75	236.2	291.55	70.25	417.45	333.75	217.5	215.35	180.4	175.65
ENSMUSG00000025920	0.085813	595.7	510.35	640.8	496.5	568.3	478.35	498	488.3	410.1	572.4	422.45	483.45	511.45	582.55	124.95	191.8	36.3	75.6	165.35	141.65	54.4	108.25	117	108	124.65	26.15	27.9	78.15	58.95	162.1	68.2	80.8	273.95	120.5	198.7	55.35	18.85	67.85	129.15	19.3	23.6	19.15	40.8	65.3	8.65	10.95	16.65	70.7
ENSMUSG00000025898	0.263376	192.8	216	177.75	344.3	341.9	174.6	146.7	129.65	130.85	151.3	172.8	167.75	367.3	299.25	471	286.6	271.7	275	269.75	280	352.5	433.2	315.9	241.6	179.95	207.9	193.2	271.35	240.5	233.7	242	197.65	275.5	204.9	275.6	186.8	228.85	213	280.55	218.4	276.05	182.55	403.1	457.95	342.55	365.6	142.8	302.9
ENSMUSG00000038880	0.051494	436.95	413.15	351.55	370.4	483.75	392.75	387.6	466.4	537.5	437.25	351.6	398.45	474.2	409.65	467.25	242.7	382.35	222.1	296	327.5	354.7	364.9	370.65	490.75	374.85	342.95	405.2	358.05	241.85	293.65	259.35	397.5	391.1	298	394.6	366.9	234.1	286.6	377.85	439.05	398.65	445.1	215.7	392.45	403.2	454.55	397.4	432.55
ENSMUSG00000043811	0.07033	443.95	418.95	348.95	357.9	432.2	534.2	612.2	448.7	475.65	487.15	446.1	594.45	394.1	281.4	343.75	372.35	402.8	287.5	290.6	256.4	310.45	323.9	345.9	456.4	414.3	376.6	481.95	412.45	361.1	343.2	385.5	326.35	406.95	291.05	468.55	297.55	379.35	422.95	337.65	413.5	347.95	345.75	276.65	262.55	256	306.25	413.85	389.9
ENSMUSG00000024163	0.03691	717.3	408.1	637.85	489.35	1003.75	475.9	629.75	528.85	510	672.05	574.5	535.35	508	1055.55	39.1	106.2	67.65	28.85	42.2	46.35	50.55	192.95	34.35	43.55	38.55	26.7	24.8	14.8	20.35	39.1	26.5	25.05	167.25	46.8	67	122.5	82.55	32.9	32.25	41.25	34.95	19.9	117.25	84.3	39.35	44.55	25	54.45
ENSMUSG00000051956	0.338322	36.8	40.25	34.7	57.35	35.95	59.05	40.7	68.8	48.2	26.9	32.05	76.3	29.75	32.75	38.85	67.55	40.55	26.6	38.55	24.5	25.25	36.6	27	57.9	35.95	40.85	45	36.8	74.6	29.25	22.2	24.85	25.15	35.3	38.85	31.75	34.75	72	31.35	154.75	38.9	155.5	33.35	28.45	40.75	38.75	76.1	45.55
ENSMUSG00000005732	0.043647	902.8	826.25	933.1	967.65	1019.25	915.5	1008.1	873.15	529.6	787.95	717.15	697.1	940.5	673.35	1136.05	739.85	993.35	1501	2177.9	1813.4	1228.65	1527	1042.1	5400.5	6590.4	6398.45	5338.05	5090.25	664.8	1507.85	1494.8	892.3	1176.9	811.7	1087.25	909.65	1652.55	626.35	1065.45	982.1	1525.7	169.95	2762.15	1880.15	1990.15	1587.95	607.25	689.1
ENSMUSG00000025939	0.097376	104.1	200.3	185.2	136.45	67.95	173.05	105.45	109.3	112.75	203.45	190.75	179.65	87	63	183.4	155.35	149.5	149.95	152.35	113.85	105.75	134.75	115.15	150.55	158.75	165.4	149.75	95.2	113.95	124.25	82.7	142.65	135.05	141.45	179.4	135	156.3	159.6	112.75	134.35	183.65	236.2	150.9	176.15	127.6	142.05	106.3	204.55
ENSMUSG00000041624	0.101505	90.75	88.85	42.95	86.85	46.25	108.05	69.15	104.35	114	92.6	81.7	57.85	71.75	60.4	70.4	88	32.75	42.1	39.2	47.4	48.5	44.45	72.8	67.45	69.05	81.05	50.45	37.5	15.65	14.6	33.6	43.5	27.7	31.9	24.95	63.55	37.3	55.75	42.3	75.2	61.45	88.65	26.2	21.85	30.9	36.1	72.35	40
ENSMUSG00000024497	0.150407	147.05	107.25	135.15	86.65	40.5	97.2	85.1	83.3	165.65	118.2	85.25	104.5	141.5	154.2	115.65	63.4	146.4	96.1	127.85	77.25	64.1	107.7	30.1	121.25	97.15	72.25	61.65	32.6	88.5	155.4	154.7	139.6	158.1	36.75	117.05	116.9	101.3	84.1	43.55	37.7	102.55	196.55	130.5	124.3	131.15	116.25	57.6	126.95
ENSMUSG00000025894	0.072928	86.7	80.25	63.45	70.9	48.75	91.05	94	87.7	33	78.65	80.85	78.3	62.25	44.5	81	86.85	39.55	80.9	58.8	69.85	37.85	76.1	88.45	59.75	42.55	96.9	47.2	37.1	104.75	98.4	46.6	46.55	71.75	60.85	102.2	74.95	72.2	58.35	44.65	68.2	81.2	53.75	112.95	24.15	25.3	91.1	79.25	97.85
ENSMUSG00000079658	0.001038	840.85	645.7	808.65	779	852.75	905.7	1010.45	861.1	962.65	969	667.45	941.45	903.15	965.9	640.65	509.75	550.7	416.45	527.4	444.25	487.4	527.3	678.85	654.5	754.95	705.9	684.6	627.95	516.25	434.05	573.5	559.75	720.05	363.35	651.45	457.05	628.7	609.65	606.65	868.95	613.2	549.65	368.65	509.15	608.5	484.55	534.6	598.35
ENSMUSG00000025940	0.516148	46	13.9	54.8	39.25	45.6	55.15	51.55	37.4	33.05	9.35	34.7	78.85	39.45	39.4	28.05	5.2	62.5	69.95	177.9	122.95	132.2	156.6	67.3	19	63.65	37	30.15	88.95	81.05	64.85	67.25	141.4	69.3	63.95	54.5	44.35	78.55	51.2	32.3	36.9	49.45	7.05	73	62.95	39.25	49.6	51.7	131.3
ENSMUSG00000025893	0.081167	28.7	89.8	7.2	47.7	4.95	9.8	10.2	6.3	7.25	11.05	6.35	22.05	65.05	83.6	11.55	6.6	7.65	13.95	15.2	6.7	7.75	5.9	13.4	9.55	11.85	9.6	8.25	12.3	6.5	7.05	4.1	12.45	8.05	12.95	12	7.25	11.65	9.55	12.5	11.55	6.85	54	4.65	25.7	11.2	9.65	10.75	13.1
ENSMUSG00000046192	0.300557	12.8	22.3	5.7	11.7	20.9	15.95	23.55	5.45	21.2	20.25	9.9	15.1	15.05	38.4	5.45	9.4	13.1	13.5	9.6	9.3	4.25	5.45	4.65	20.05	10.85	10.75	23.8	9.6	16.1	6.9	8.6	7.35	6.6	3.7	22.4	7.65	6.15	10.4	6.6	19.5	13.25	9.25	9.75	9	9.75	10.7	18.95	7.5
ENSMUSG00000042686	0.101956	89.3	81.8	33.05	22.25	24.35	58.55	93.7	37.1	44.45	86.1	20.65	87.65	58.6	155.15	44.05	124.65	64.85	88.7	49.6	25.3	44.55	57.4	41	32.6	78.7	54.75	48.25	81.35	95.8	45.45	56.35	157.15	20.15	132.7	53.15	35.4	79.4	77.35	68.15	23.55	129.55	149.9	37.75	88.35	118.15	91	60.3	36.3
ENSMUSG00000025892	0.0039	882.9	717.45	1106.05	724.5	1073.3	693.6	625.1	698.25	535.2	469.85	1231.35	2217.65	474.7	388.7	481.85	541.85	262.3	264.15	311.8	192.55	218.2	230.45	284.7	294.4	302	268.8	259.25	222.3	301.3	201.95	142.2	259.95	224.95	229.2	252.4	209.9	204.95	273.65	333.75	257.35	187.25	289.55	185.95	151.7	212.9	215.6	302.65	231.2
ENSMUSG00000025777	0.128128	512	402.8	399.25	522.35	428.65	466.6	431.85	340.7	301.7	369.95	347.4	469.05	562.6	648.4	522.4	192.1	57.5	22.1	11.5	30.15	20.45	68.7	18.7	43.55	12.7	48.25	54.5	62.5	34.45	20.85	20.4	55.5	260.6	28	272.1	23.85	6.8	89.4	18.15	130.9	32.1	79.9	26.15	36.4	45.5	42.05	23.85	45.95
ENSMUSG00000025776	0.045144	122.05	130.4	124.55	108.1	88.35	144.8	148.25	123.75	124.05	164.9	98.9	80.1	190.85	131.6	100.95	154.75	144.65	162.8	125.65	137.3	100.3	107.35	89.6	200.15	221.4	158.1	97.5	128.8	136.75	158.85	101.6	135.45	128.2	166.4	127.1	100.4	138.25	75.05	110.7	184.7	137.7	214.5	113.45	118	160.1	134.1	153.8	129.85
ENSMUSG00000039954	0.086053	225.1	284.3	281.35	269.4	243.8	253.85	220.65	255.3	222.55	199.35	226.05	295.3	204.85	214.6	285.35	245.95	239.65	152.35	237.1	181.45	190.25	207.15	236.15	203.55	161.9	235.1	241.45	227.8	260.8	229.75	136.6	173.9	259.8	258.15	964.7	188.15	191.9	147.6	218.7	156.5	191.6	204.7	176.2	193.8	207.5	237.25	191.35	249
ENSMUSG00000025774	0.297868	30.45	12.15	10.85	22.05	24.55	13.2	21.15	12.85	31.95	15.95	7.65	23.7	16.7	23.6	39.2	17.15	18.25	21.05	20.9	16.7	14.65	20.25	33.45	34.8	48.8	80.9	43.25	47.95	38.55	31.5	29.1	17.3	31.8	12.75	19.25	14.8	19.1	39.45	23.55	74	32.85	35.25	19.45	24	13.85	24.5	61.8	24.3
ENSMUSG00000029684	0.047818	1006.05	884.4	1000.35	1258.05	1206.6	1265.75	1334.4	1452.35	1070.7	1654.8	866.2	1072.5	1004.7	1511.05	649.75	750.25	450.6	850.25	759.7	749.35	725.6	778.55	1732.25	603.2	645.35	640.4	527.65	688.3	624.25	831.5	748.7	720.7	535.15	699.9	886.55	940.5	770.7	965.45	1128.1	342.35	505.5	396.2	679.5	307.4	311.05	322.65	488.8	547.7
ENSMUSG00000022718	0.064309	194.5	104.15	99.85	251	422.7	166.75	165.25	262.3	281.55	83.1	240.95	273.05	73	97.8	176.75	131.3	295.15	273.7	296.35	108.65	270.7	284.6	241.35	447.5	583.15	574.4	777.4	599.95	226.65	397.2	163.55	64.4	428.9	343.8	189.25	128.35	554.85	203.6	80.7	340.35	225.7	66.2	573.4	413.15	262.2	297.35	177.35	172
ENSMUSG00000025887	0.463095	42	39.15	45.15	36.4	10.6	58.55	40.1	32.45	35.6	20.35	65.3	32.5	49.15	31.25	29.55	38.3	29	44.35	56.85	47	50.9	102.9	86.45	11.65	42.35	62.5	25.9	25.7	80.15	71.05	29.45	39.8	35.9	78.55	103.1	58.05	74.45	34.05	41.8	26.75	42.7	48	59.8	31.2	31.7	61.2	37.8	51.75
ENSMUSG00000042596	0.006651	103.75	118.1	77.6	90.45	45.05	131.25	108.8	106.25	185.05	124.6	113.3	51.8	75	92.4	124.6	98.75	84.9	67.75	27.15	50.85	73.35	70.35	108.3	157.5	98.8	141.85	147.55	16	108.6	84.8	64.1	97.05	66.3	89.05	33.7	70.3	62.4	117.4	116.95	112.15	82.7	111.4	43.3	66.65	133.8	127.5	215.75	158.1
ENSMUSG00000029682	0.461443	62.65	77.05	71.05	74.55	59.5	66.85	64.95	64.85	98.55	57.9	87.2	76.55	89.55	101.35	52.05	92.7	61.75	59.15	51.15	39.75	67.75	84.85	41.25	106.1	45.15	74.5	60.15	33.65	96.05	74.7	46.2	90.6	59.3	113.65	72.6	72.1	69.05	88.85	54.75	60.7	81.95	117.1	56.4	38.85	57.55	79.6	95.7	85.2
ENSMUSG00000047193	0.054948	122.35	95.25	52.3	80.175	66.45	77.025	76.975	54.175	71.325	38.15	70.25	63.575	48.95	38.85	117.975	74.75	34.05	19.2	31.525	50.55	46.675	31.3	23.3	77.35	66.475	48.4	47.625	40.3	39.625	43.75	27.875	39.35	58.475	43.625	61.375	60.8	23.3	33.025	40.325	70.275	65.7	99.625	19.55	35.05	25.625	28.75	37.45	23.5
ENSMUSG00000029678	0.366303	17.9	29.75	22.85	25	62.7	31.4	16.35	30.3	21.8	25.5	18.4	24.2	39.6	39	47.3	41.05	61.55	58.1	12	17	25.35	58.6	35.15	52.15	28.15	59.6	73.05	14.9	49.5	19.8	57.4	113.35	30.8	17.65	25.15	14.25	20.25	39.55	24.8	105.4	28.1	25.7	28.25	37.55	27.8	17.6	39.8	34.15
ENSMUSG00000043760	0.348596	141.85	141.7	83.55	73.4	94.3	111.85	111.2	137.9	77.3	93.05	140.65	51.95	72	98.4	101.15	91.85	111.15	69.75	72.3	45	107.4	30.95	158.35	111.6	35.65	79.9	92.9	99.1	151.1	39.7	35.6	82.2	67.95	72.95	26.4	113.8	169.1	119.3	35.5	70.7	48.65	61.5	37.3	30.9	47.3	23.05	102.4	49
ENSMUSG00000000325	0.136359	356.5	489.7	374.9	327.25	423.95	291.8	371.35	385.1	450.85	508.75	441.95	300.95	422.4	308.2	381.9	467.8	370.45	174	366.1	279.95	410.75	342.1	296.65	351.3	379	334.5	432	295.7	388	351.2	256.9	357.1	427.95	223.15	376.15	285.6	382.35	307.9	285.6	344.9	326.85	439.15	225.85	405.2	464.95	179.75	387.15	404.05
ENSMUSG00000039904	0.121454	15.5	5.55	9.6	4.05	5.55	5.5	3.65	3.85	8.1	19.45	4.65	16.8	4.1	6.5	4.15	6.4	6.3	2.1	4.05	4.7	3.95	3.15	3.95	19.25	5.3	5.55	5.3	5.95	4.55	4.5	2.65	6.35	3.55	4.3	1.65	2.3	3.05	5.7	4	5	3	12.5	5.1	5.25	7.45	8.55	7.25	3.15
ENSMUSG00000038791	0.337804	98.4	102.55	72.45	89.25	76.55	98.15	100.45	114	106.7	118.45	96.15	74.85	107.45	159.15	116.2	98.95	75.35	16770.9	35.35	87.2	70.05	71.75	64.4	147.2	120.75	129.2	165.65	130	90.5	70.35	97.35	131	85.9	143.75	80.3	9831.2	97.7	78.3	111.25	119.95	103.6	153.55	110.65	119.6	81.9	97.4	125.35	79.1
ENSMUSG00000025929	0.388391	54.6	27.05	21.5	13.85	15	31.4	51.9	43.15	51	41.7	65.15	24.1	20.35	29.6	29	50.5	45.6	20.6	28.6	35.75	41.15	72.25	66.75	70.45	74.15	72.3	73.85	37.05	53.5	47.65	32.25	38	39.6	84.65	18.9	77.1	45.7	76.4	73.25	57.7	51	97.35	55.75	10.9	57.75	56.1	110.2	28.7
ENSMUSG00000041872	0.412804	327.6	350.7	258.65	281.9	266.5	322	314.55	263.75	276.15	332.2	282.65	186.9	335.15	266.8	440.75	319.7	329.25	218.55	275.45	307.2	257.85	312.8	290.95	264.8	306.55	301.3	300.05	319.1	230.95	196.8	324.95	240.35	327	367.25	377.35	318.55	279.35	418.1	334.95	319.1	324.25	377.3	291.25	288.45	293.6	339.05	393.4	417.6
ENSMUSG00000029708	0.051099	32.4	31	53.35	35.55	68.2	40.7	29.1	36.65	16.9	36.5	34.5	66.05	21.95	26.95	106.25	27	112.45	71.6	63.8	65.9	88.7	39.05	72.2	27.25	46.65	20.3	9.95	48.35	90.6	82.9	65.05	33.95	94.1	56.55	78.45	78.55	58.5	65.85	60.55	33.25	78.05	53.25	66.6	155.05	107.75	93.6	16.85	59.45
ENSMUSG00000041859	0.081891	192.35	167.65	175.5	169.8	125.7	187.55	182.2	175.2	190	186.05	161.4	167.75	194.3	181.5	230.1	249.85	416.55	243.8	519.75	402.55	253.05	165.6	178.75	1511.9	1571.1	1522.5	1396.95	1438.3	286.25	422.35	247.35	289.05	145.8	79.05	209.75	194.9	262.45	243.85	302.25	1053.55	927.95	470.85	1363.4	597.75	588.35	641.25	208.65	303.25
ENSMUSG00000029707	0.130116	42.1	44.9	40.05	74.65	33.95	65.2	42.85	42.25	85.2	54.05	39.3	40.5	41.95	57.15	47.7	43.85	62	52.3	47.65	92.2	98.9	37.75	98.05	112.15	201.3	51.8	177.85	104.65	42.9	118.1	126.65	140	74.8	33.1	39.95	39.55	82.4	69.45	35.2	90.05	94.8	174.7	81.1	116.6	121.3	87.5	52.35	89.4
ENSMUSG00000051050	0.425659	35	41.2	42.9	48.3	37.1	13.3	10.1	44.5	6.4	39.15	11	43.05	31.65	21.4	41.65	33.45	38.6	30.1	29.75	14.6	13.3	8.3	3.75	22.95	58.4	57.5	46.95	25.9	39.05	76.35	27.5	46.3	33.9	41.1	23.9	3.35	47.9	65.5	37.15	76.15	45.95	107.55	5.8	20.2	50.8	61.85	26.45	59.3
ENSMUSG00000029706	0.371423	11.05	16.05	12.7	17.7	12.85	13.4	14.15	10.65	18.45	14.35	11	12.8	18.2	20.7	13.85	13	12	15.3	14.25	11.6	13.9	13.5	15	26.8	23.3	31.4	28.3	28.7	12.3	10	10.9	11.4	15.35	11.5	14.15	15.35	12.7	37.9	14.6	58.85	10.4	51.65	13.85	21.2	15.45	19.65	36.35	43.2
ENSMUSG00000032002	0.056401	280.2	311.55	283.15	346.85	329.6	287.55	324.9	358.4	197.9	327.85	241.5	323.45	435.35	419.2	642.4	252.4	437.35	497.5	624.6	550	562.9	578.95	780.8	475.35	654.8	718.9	712.5	887.7	313.65	509.1	818.85	454.15	355.25	450.95	284.8	330	528.1	280.15	432.95	217.25	490.15	307.35	881.4	1068.75	871.8	698.3	272.75	561.95
ENSMUSG00000075704	0.141992	59.45	53.8	77.15	70.1	82.65	59.35	84	60.45	57.9	55.55	132.25	84.7	133.25	166.7	43.25	56	200.85	65.9	159.45	245.65	222.7	515.9	59.3	183.8	172.25	83.1	164.85	99.15	94.65	55.75	59	92.95	60.9	252.9	76.6	58.8	13.2	134.25	105.6	142.9	113.65	272.05	52	256.8	241.3	295.15	98.55	128.75
ENSMUSG00000025931	0.032511	599.4	573.5	630.55	365.95	362.85	405.7	250.4	234.05	138.2	304.7	270.35	399.6	130.15	129.35	70.6	77.05	63.95	17.55	46	73.6	40.9	141.1	27.45	8.25	36.1	37.8	30.3	8.9	51.65	53	60.9	43.1	33.1	111.15	59.3	102.05	39.15	135	66.2	25.2	50.4	10.7	60.2	4.45	40.5	34.35	34.5	17.45
ENSMUSG00000036636	0.020504	437.45	368.05	423.3	428.9	511.3	400.45	496	433.2	334.1	438.85	457.45	460.95	428.55	359.35	525.3	531.45	457.8	452.35	424.7	457.55	526.4	537.4	491.4	368.55	354.15	494.9	541.05	479.6	410	439.3	580.4	501.95	531.35	551.7	575.05	492.75	448.65	456.4	284.1	543.5	481.15	324.65	389.65	402.9	327.05	266.5	417.7	483.4
ENSMUSG00000050578	0.168616	23.1	27.8	38.4	37.75	14.75	20.7	24.2	14.85	28.95	20.85	25.7	17.65	34.9	24.95	17.9	17.65	29.7	144.85	55	40.85	23.45	54.7	36.4	15.65	24.4	16.6	24.5	21.95	27.35	35.65	30.35	26.3	396.65	14.6	973.6	23.35	16.85	63.35	26.2	195.75	2641.65	36.6	16.7	20.85	15.7	27	56	48.45
ENSMUSG00000041779	0.149843	255.425	345.5	277.175	289.35	229.775	303.525	251.275	258.95	244	247.375	251.7	237.375	273.625	260.025	214.35	292.3	355.825	281.15	314.425	308.6	274.575	284.175	244.675	321.7	254.45	317.375	505.875	467.975	354.825	283.675	251.3	261.775	276.95	250.4	264.65	282.825	454.325	301.3	272.65	275.9	341.125	393.875	304.2	256.5	302.9	305.825	264.05	245.45
ENSMUSG00000038071	0.255092	58.8	44.75	32.05	35.4	49.8	47.65	50.15	42	51.35	51.2	43.1	55.45	32.3	11.2	42.25	35.55	55.4	23.85	14.4	38.7	52.2	48.85	695.4	71.65	61.6	61.9	71.75	67.75	58.5	27.8	21.15	24.9	44.25	29.6	37.65	41.4	88.5	46.3	56.8	85.05	50.4	51.3	50.8	48.8	29.1	37.35	20.25	79
ENSMUSG00000024471	0.113228	12.65	741.6	454.95	8.6	6.4	4.4	15	4.05	6.95	7.65	6.35	10.6	14.55	110.45	21.45	297.15	14.9	348.25	6.25	7.9	5.15	7.3	6	14.2	7.6	19.4	15.4	13.2	1020.25	12.15	1221.65	3009.2	4.8	645.35	11.6	7.55	12.15	10.6	20.15	239.85	1276.7	8.85	10.2	4.65	6.05	12.1	895.2	460.25
ENSMUSG00000025933	0.40226	408.8	470.95	468.45	313.85	322.5	511.05	443.65	484.7	411.8	342.7	178.45	285.75	485.55	340.3	355.1	128.95	56.45	97.85	112.2	107.35	169.8	235.15	258.05	207.4	146.1	142.5	143.75	304.2	131.6	37	91.55	60.65	236.05	224.25	243.55	139.35	63.05	181.35	175.65	41.9	132.55	190.75	61.3	87.4	53.6	55.85	90.15	114.9
ENSMUSG00000024472	0.084274	13.15	27.45	9.7	13.35	10.35	12.2	15.75	15.4	24.4	32.35	11.55	9.8	9.15	13.2	13.55	46.75	20.25	10.95	10.45	9.3	18.9	9.2	23.1	25.4	17.85	24.85	84	78.95	19.35	14	24.75	18.8	10.8	13.35	11.4	9.05	16.45	13.3	14.85	23.9	28.7	103.05	9.95	24.9	23.4	24.45	14.05	10.15
ENSMUSG00000000884	0.233501	334.45	370.95	362.65	348.65	313.65	302.15	345.6	345.45	344.55	338.55	348.35	350.25	369.7	340.75	388	350.15	419.5	384.35	365.4	320.3	398.55	354.1	307.55	358.65	408.1	373.05	388.1	354.45	375.3	443.5	376.1	402.25	393.5	316.35	429.65	399.75	371.35	455	352.05	309.35	352	408.5	464.4	291.3	360.45	364.1	393.7	455.45
ENSMUSG00000059201	0.165754	129.125	130.5	156.95	115.75	94.95	133.775	174.9	107.025	187.6	145.225	133.725	119.575	106.775	115.05	116.35	81.25	244.575	122.5	115.85	698.1	1387.55	146.525	134.975	132.925	144.8	201.05	193.525	108.15	241.475	154.675	125.525	157.875	146.9	152.875	121.85	163.875	134.85	142.725	155.875	170.725	167.95	157.925	100.5	199	168.725	137.275	339.05	131.925
ENSMUSG00000054477	0.150277	452.8	278.8	250.6	289.8	183.7	388.4	430.55	533.95	267	580.3	310.05	448.85	65.75	106.8	235.8	75.25	18.2	22.25	18.3	19.15	14.3	1265.6	69.75	29.6	25.15	22.8	23.95	90.7	18.25	14.65	19	40.35	391.85	19	72.35	23.3	19.3	25.4	39.35	73	51.45	24.3	12	51.35	14.75	14.4	38.45	140.8
ENSMUSG00000015126	0.167517	468.05	309.4	329	810.3	1541.25	282.65	283.4	282.3	364.8	203.15	232.8	240.15	269.55	250.85	363.2	267.9	230.05	152.05	198.1	199	216.85	203.6	260.45	307.9	296.55	275.15	314.1	251.2	228.9	200.45	193.95	241.05	253.3	140	246.3	250.65	184.55	326.3	201.05	323.1	250	321.35	184.4	158.6	220.95	386.15	188.15	255.55
ENSMUSG00000033949	0.070411	38.35	48.8	42.25	38.4	48.75	48.9	50.05	43.65	41.2	44.05	37	33.85	635.05	802.3	55.15	49.4	53.9	43.35	39.5	37.5	44.2	30.25	40.6	39.55	44.05	41.8	26.9	34.6	35.5	41.45	17.9	18.2	50.5	50.45	60.45	49.55	51.3	45.95	41.4	43.3	53.2	88.2	45.55	39.8	37.3	45.55	71.9	42.75
ENSMUSG00000072214	0.032523	1624.85	634.7	965.35	887.35	2182.6	2980.75	2994.35	2712.15	3813.9	2072.1	2419.3	1539.1	849.25	1680.5	558	500.25	269.95	212.15	295.45	231	189.95	212.3	319.1	396.5	256.2	258.1	326.1	270.15	664.55	983.7	1472.95	1077.35	623.75	200.95	623.7	222.2	287.95	271.95	764.15	473.5	414.35	201.4	174.85	183.85	201.5	207.75	294.3	258.55
ENSMUSG00000015120	0.00101	841.7	746.8	769.65	888.65	1166.3	919.05	1048.1	914.9	737.3	866.65	821.9	749.3	595.3	671.35	862.45	660.2	698.7	580.15	813.55	736.65	621.8	789.55	669.75	1014.65	1077.6	835.05	840.6	933.55	643.45	755.25	604.25	668	926.7	618.8	608.65	740.45	628.8	674.55	529.9	664.65	489.35	813.85	875.2	895.9	922.85	916.35	384.95	599.15
ENSMUSG00000003500	0.017348	459.25	474.85	468.8	414.95	429.25	437	493.7	363.05	419.55	384	534.7	416.4	690.05	923.4	534.55	1251.8	553.25	404.25	464.25	535.35	455.45	507.25	394.45	422.05	436.8	398.8	535.55	509.65	298.95	274.9	386.65	286	1533.35	476.6	1385.5	736.75	568.85	641.9	317.25	252.65	541.65	350.05	747.75	328.7	818.25	694	598.6	492
ENSMUSG00000000028	0.080357	243.25	262.55	242.5	222.4	222.3	249.35	221.45	245.45	260.15	265.7	237.8	207.25	255.7	230.15	331	246.6	380.95	252.1	286.8	264.3	266.5	295.15	229.55	439.45	623.95	466.75	530.1	613.6	301.15	306.45	279.45	263.65	212.2	288.6	245.8	247.5	285.9	253.6	272.6	483.15	424.4	263.15	403.75	340.95	346.4	306.75	359.7	287.8
ENSMUSG00000043421	0.163541	329.6	325.1	283.95	315.9	337.1	275.95	273.85	325.5	294.85	272.95	292.25	305.45	384.45	304.35	943.1	503.55	366.65	302.8	418.55	419.55	320.35	228	1071.25	367.6	430.35	473.65	546.5	847.95	458.75	527.2	853.35	290.1	323.9	550.8	404.75	2067.2	461.65	401.5	550.8	212.45	310.5	244.3	530.65	372.05	532.45	488.55	323.8	198.5
ENSMUSG00000039742	0.300555	41.85	25.35	15.15	32.5	21.25	40.1	68.4	41.5	21.1	46.15	22.9	56.2	37.2	75.35	18.15	44.9	27.45	8.6	12.65	6.55	46.45	38.4	24.45	21.8	96.95	101.25	117.5	79.15	70.15	40.95	34.5	12.25	33.05	20.8	15.85	12.35	34.8	85.5	53.5	46.2	68.55	160	16.45	81.65	63.7	81.9	39.1	38.45
ENSMUSG00000033022	0.08147	232.8	181.8	184.825	205.825	317.35	230.05	220.05	331.075	238.6	216	356.75	189.5	161.975	188.9	137.675	723.7	541.375	2205.65	265.525	4410.88	6301.45	2098.28	339.3	239.95	169.975	162.425	134.35	100.775	772.9	160.75	153.45	57.775	812.325	543.4	1056.33	996.075	821.275	116.325	401.6	121.025	395.075	110.175	301.975	69.05	54.15	69.1	7684.45	154.175
ENSMUSG00000073295	0.01515	556.6	226.1	390.7	946.05	1136.05	439.2	592.45	599.85	462.15	616.1	510.2	485.25	172.3	278.65	1024.5	61.5	51.7	41.5	57.3	109.2	33	166.3	67.95	398.35	516.1	845.75	228.7	65.15	53.2	61.25	55.25	43.75	73.1	127.8	122.95	65.55	38.1	70.05	43.3	27.55	41.75	48.05	42.7	34.05	36.15	77.8	46.55	90.95
ENSMUSG00000073295	0.013036	556.6	226.1	390.7	946.05	1136.05	439.2	592.45	599.85	462.15	616.1	510.2	485.25	172.3	278.65	1024.5	61.5	51.7	41.5	57.3	109.2	33	166.3	67.95	398.35	516.1	845.75	228.7	65.15	53.2	61.25	55.25	43.75	73.1	127.8	122.95	65.55	38.1	70.05	43.3	27.55	41.75	48.05	42.7	34.05	36.15	77.8	46.55	90.95
ENSMUSG00000034039	0.24369	53.3	62.8	44.35	57.95	55.7	40.8	50.85	68.3	59.15	50.05	37.75	89.1	91.75	71.7	34.6	82.7	83.5	63.25	50.65	36.8	91.45	77.45	67.5	66.25	140.1	160.8	125.2	196.65	150	85.5	98.45	40.2	33.5	96.55	80.25	48	173.8	116.5	48.1	53.7	121.8	248.95	44.35	69.55	117.95	101.25	38.5	64.05
ENSMUSG00000047562	0.228534	88.8	61.9	49.15	59.65	74.1	76.65	116.25	82.85	112.35	81.9	132.9	129.35	73.95	124.35	108.4	129.95	62.6	63	77.1	86.2	45.65	64.05	35.5	110.85	53.65	45.6	62.05	62.1	220.85	39.05	38.4	144.2	77.5	79.3	32.1	95.85	128.45	127.65	87	39.2	73.6	252.95	64.05	167	52.55	105.6	97.5	114.55
ENSMUSG00000023279	0.479892	170.35	204.95	210.1	171.95	125.7	182.35	236.4	185	189.1	162.3	169.7	211	172.25	208.25	113.35	241.3	176.4	121.8	140.6	373.25	137.25	169.8	124.9	235	190.05	184.2	175.6	84.05	180.9	184.3	101.75	186.85	117.2	89.85	229.75	145.75	140.6	127.3	147.65	206.85	194.55	128.25	198.2	109.05	120.1	162.1	258.75	148.35
ENSMUSG00000068270	0.323087	65	105.5	141.7	147.85	68.2	120.3	109.25	109.7	95.3	169.85	113.9	64.3	159.15	126.55	87.15	76.1	199.9	67.65	129.15	155.95	161.45	112.35	58.15	199.3	264.1	182.45	74.3	186.85	101.5	206.75	96.15	100.2	150.85	231.5	84.95	100.95	73.1	208.5	94.95	59.3	104.15	98.5	103.6	107.6	155.7	83.7	206.75	111.1
ENSMUSG00000033825	0.112709	178.75	169.9	159.15	107.1	109.5	133	97.45	99.9	100.7	110.95	119.45	114.85	226.3	112.4	306.95	261.1	405.15	397.3	232.55	136.9	897.05	121.4	450.3	79.55	81.1	88.25	82.65	67.15	183.3	544.9	943	300.3	152.55	57.6	351.6	117.65	638.95	273.55	54.95	80.75	105.8	315.5	85.05	152.25	220.55	173.95	90.25	83.4
ENSMUSG00000005800	0.308528	8.55	21.9	61.2	9	21.75	10.55	12.1	11.35	20.55	13.45	15.8	9.15	19.8	49.9	11.15	12.8	29.6	8.7	6.65	14.05	9.7	10.9	14.15	13.6	25.9	35.75	12.7	61.3	7.55	9	18.05	16.9	21.05	13.75	7	17.35	5.05	13.3	10.9	1064.4	3847.6	79.3	8	16.3	10.55	7.5	58.35	10.6
ENSMUSG00000024481	0.399253	51.55	112.55	43.9	33.45	28.45	37.15	38.4	39.65	64.15	42.6	44.35	43.9	32.3	133.9	39.95	36.85	46.6	38.85	49.75	31.1	65.3	60.75	61.3	50	44.65	52.55	86.3	40	74.1	87.1	77.55	34.1	40.45	29.5	61.85	36.85	96.95	42.95	64.8	70.35	89.4	174.45	45.25	68.45	69.7	73.6	54.55	86.35
ENSMUSG00000058831	0.171217	38.6	43.3	41.3	69.6	20.2	46.75	56.55	5.05	22.9	18.55	11.05	51.35	32	24.9	23.9	57.65	38.1	19.3	48.1	17.3	19.6	11.55	18.1	15.8	14.75	35.1	22.25	51.15	24.25	5.9	35.55	32.5	16.95	12.2	40.65	17.45	16.6	29.95	8.15	79.2	46.6	33.2	52.8	21.25	15.6	31.5	45.95	33.4
ENSMUSG00000033200	0.200135	119	104.9	118.65	78.15	133.2	177.15	173.1	132.3	216.5	64.2	145.85	131.1	86	198.3	114.75	61.8	168.45	70.05	136.7	113.1	90.55	112.4	135.1	173.95	158.4	191.1	168.35	224.85	106.6	97.3	178.55	191.85	45.15	163.9	79.15	151.25	52.65	229.75	722.25	183.6	192.35	162.15	123.3	137.15	146.05	84.9	107.25	109.15
ENSMUSG00000062393	0.289764	86.95	34.8	84.75	70.85	37.25	33.65	28.55	89.85	54.35	25.1	29.2	28.8	53.3	32.25	46.45	107.5	78.3	45.65	115.2	45.55	37.15	39.75	27.95	114	61.05	42.4	41	49.75	53.65	90.05	28.3	18.85	44.65	100.9	116.45	80	83.2	48.25	41.35	15.8	99.2	100.15	108.9	54.75	121.9	72.45	31.75	47.8
ENSMUSG00000019647	0.262014	183.1	118.275	131.875	128.925	140.675	113.825	108.625	97.775	126.675	167.65	186.15	99.55	84.025	85.125	63.875	71.8	76.325	50.475	67.925	69.55	60.125	63.775	61.575	165.175	108.3	124.975	128.6	106.075	88.325	74.875	42.975	92.65	84.35	154.475	76.1	226.925	65.675	118.75	93.55	241.45	79.4	48.625	53.275	88.875	70.25	45.8	187.4	87.825
ENSMUSG00000026156	0.102781	102.1	96.65	97.75	89	115.85	83.95	65.8	50.5	46.7	95.5	79.4	110.8	54.95	67.55	162.95	67.6	123	37.9	79.1	72.1	49.55	56.65	68.15	98.35	66.55	122.8	100.55	85.95	93.5	56.9	99.2	109.1	88.55	69	47.95	60	111.8	38.9	89.2	152.6	50.75	115	55.6	84.65	81.05	73.6	117.75	149.75
ENSMUSG00000026155	0.354641	523.5	425.15	357.2	608.9	434.85	628.3	870.05	617.05	526.8	504.45	1017.45	495.55	502.25	649.9	390.5	449.65	375.95	455.95	517.6	645.4	509.6	424.3	450.3	458.75	421.15	580.4	535.25	596.35	485.8	642.45	586.2	500.05	552.3	462.5	482.15	443.55	563.05	409.1	843	636.3	768.4	327.2	399.75	498.4	651.3	529.05	327.85	230.25
ENSMUSG00000018620	0.153486	51.7	17.2	4.45	24.2	23.2	48.75	14.55	30.8	69	47.2	21.15	51.95	38.55	43.2	44.9	15.25	25.45	10.65	26.8	37.75	15.4	24.2	17.4	35.6	9.3	25.75	28.55	45.45	27.45	41.25	41.05	33.1	41.8	27.4	10	23.6	30.8	44.5	38.55	55.65	26.6	20.25	17.15	17.6	25.3	21.85	43.9	6.7
ENSMUSG00000071632	0.170703	129.35	116.65	133.15	159.55	121.05	128.05	117.45	142.55	149.55	140.1	113.25	148.65	132.35	120.2	237.4	234.5	227.85	190.05	206.4	206.15	141.15	143.4	210.15	122.8	112.6	116.15	126.7	143.8	199.95	170	90.45	178.6	163.8	314.8	167.35	148.75	116.55	226.2	270.05	203.2	147.9	209.6	183.75	350.4	283.05	282.8	153.2	193.95
ENSMUSG00000022706	0.216816	329.2	235.65	205.25	307.95	250	197.3	202.8	193.75	207.45	199.35	303.1	251.85	246.75	311.6	251.95	194.9	300.5	234.1	402.5	322.9	405.4	246.85	349.55	346.25	421	383.25	554.5	808.65	231.9	286.9	293.05	316.25	314.75	272.15	226.55	212.15	264.55	470.85	390.65	124.7	287.95	287.05	482.05	658.85	558.65	416.35	312.4	341.35
ENSMUSG00000018623	0.25003	379.95	415.8	440.3	346.1	499.35	372.55	395.5	351	484.5	290.9	370.75	372.35	372.9	269.65	379.65	307.3	351.85	346.75	520	389.65	313.4	372.2	309.55	412.95	383.7	257.7	486.25	326.1	359.1	359.95	231.4	369.75	370.75	1297.45	444.85	346.85	341.55	486.1	299.1	477.5	322.5	273.3	310.7	159.3	178.5	232.45	695	498.8
ENSMUSG00000050912	0.865295	184.8	180.75	207.1	137	94.8	161.6	107.7	150	81.85	30.6	66.75	217.55	290.45	259.2	695.6	634.5	3805.15	4454.15	808.45	973.5	2729.1	1670.3	4631.85	494.3	404.1	515.3	410.25	202.3	887.1	1082.5	730.15	947.1	835.45	2181.6	1225.15	1264.75	1630.25	511.9	465.4	849.55	981.2	1998.4	1394.55	7054.25	2054	1898.6	692.6	809.75
ENSMUSG00000050089	0.225217	17.25	8.9	6.45	5.05	9.3	23.7	8.05	12.25	6.2	6.15	5.65	8.95	6.7	18.25	7.75	8.95	39.1	10.4	17.5	7.6	12.45	20.25	35.1	16.3	9.2	23.2	18.4	43.85	13.55	35	10	5.8	22.1	20.95	14.5	9.9	18.4	15.6	33.75	8.7	18.45	18.15	12.85	9.25	10.1	39.85	17.75	14.9
ENSMUSG00000057367	0.148252	455.2	405.25	503.85	520.05	533.9	430.35	412.9	481.3	364.35	414.3	474.85	608.9	546.15	405.95	935.8	490.2	1627.25	1600.1	539.8	730.3	1215.45	904	670.1	392.95	367.7	309.4	229.9	357	494.85	619.5	612.45	375.55	605.65	872.7	602	734.6	626.95	313.05	429.3	947.05	551.2	472.45	1222.6	1071.4	927.45	900.9	324.8	608
ENSMUSG00000032000	0.189943	56.9	41.05	32.4	32.1	21.4	29.05	30.25	43.35	53.7	111.55	40.4	26.3	69	61.3	82.05	142.75	993.15	767.05	173.65	123.75	422.5	201.3	41.85	30	35.15	44.55	51.55	87.85	93.35	135.35	121.15	38.35	57.1	715.8	121.35	257.4	104.45	74.15	317.35	544.85	351.3	961.85	404.95	1774.4	522.3	416.2	57.9	51.3
ENSMUSG00000041247	0.804822	46.8	49.6	14.55	53.95	39.9	30.45	37.6	9.85	49.25	47.55	29.4	36.7	23.2	23.4	23.5	14.1	40.7	18.8	8.9	13.95	16.35	6.2	18.45	46	61.15	40.85	38.75	12.1	13.05	7.7	25.2	40.5	17.5	14.2	14.2	963.7	7.4	54.45	11.65	52.65	24.55	37.95	21.6	35.25	27.75	24.3	53.15	14.75
ENSMUSG00000026147	0.138454	146.8	102	116.75	76.1	78.05	99.7	83.95	95.1	90.55	124.95	160.95	103.5	114.65	34.45	109.1	376.45	111.65	142.7	43.7	73.45	46.85	113.75	82.4	342.75	274.75	245.05	131.6	107.1	94.3	92.4	107.6	137.55	148.45	114.15	85.7	30.7	46.6	82.6	98.2	230.45	85.2	111.85	73.7	102	80.1	91.45	45.15	137.35
ENSMUSG00000059022	0.194933	143.25	172.85	170.1	170.8	210.05	266.8	323.4	214.6	258.7	213.45	236.9	138.7	135	166.4	96.85	159.95	223.75	120.8	285.7	151.6	163.35	216.75	329.15	84.2	203.8	156.1	322.2	318.7	158.8	58.45	225.45	277.1	171.85	93.75	336.2	113.45	244.75	296.45	238.55	207.35	227.95	390.35	194.25	226.1	265.2	208.6	210.6	274.65
ENSMUSG00000022686	0.325301	124.4	149.5	128.95	130.25	98.2	129.5	108.7	142.8	163.85	132.85	128.2	325.95	238.8	192.95	119.55	395.2	795.95	472.25	155.3	152.3	434	134.1	161.6	569.5	563.75	509.55	280.6	255.6	174.95	154.1	101.6	148.5	107.35	128.85	565.45	186.05	252.65	96.2	380.05	421.7	257.55	655.35	235.1	2071.25	241.95	283.85	137.55	155.25
ENSMUSG00000024507	0.132123	436.55	380.6	505.6	335.25	391.95	332.6	385.4	286.7	262.8	197.1	394.45	367.15	360.25	403.05	326.65	305.9	460.85	882.1	564.35	974.5	1407.05	712.15	595.4	428.05	434.4	458.1	294.1	429.15	547.8	670.4	591	568	404.6	485.45	627.2	656.45	383.05	681.1	585.65	370.45	285.45	317.35	575.3	378.9	491.55	476.05	1329.4	874
ENSMUSG00000053070	0.135432	50.9	35.5	53.7	75.15	70.6	64.1	72.05	107.3	26.3	66.6	32.1	36.5	62.65	45.65	56.45	26.7	22.6	76.3	17.55	54.9	28.9	26.7	67.35	31.2	35.35	41.45	11.85	20	33.3	51.4	69.9	32.45	184.2	47.55	1225.5	34.55	35.15	4.9	21.2	22.95	31.4	70.35	49	5.25	28.55	49.7	12.5	43.9
ENSMUSG00000039556	0.228925	208.75	187.55	138.15	223.65	406.85	217.7	229.95	112.75	123.3	95	156.7	261.65	147.1	124.6	129.15	86	59.5	81.1	77.35	70.1	121.4	60.85	78.45	52.3	80.85	56.75	54.6	52.4	78.4	86.75	67.15	62	95.2	54.2	49.5	74.35	56.25	96.45	284.65	83.95	64.75	112.1	51.25	69.65	103.85	96.35	130.9	65.2
ENSMUSG00000040729	0.446787	24.65	22.95	18.15	54	24.1	19.65	60.65	36.1	90.4	29.85	28.3	191.85	81.8	66.85	24.45	26.1	11.65	46.65	14.85	20.05	55.1	18.4	16.45	25.35	25.8	27.75	25.65	22.8	16.95	13.25	10.7	20.5	222.3	17	186.75	46.2	26.45	17.1	15.35	26.15	19.75	26.8	18.8	18.4	18.1	62.65	16.1	22.65
ENSMUSG00000041199	0.070852	544.95	461	387.4	411.5	706.25	584.9	695.65	601.75	636.1	502.35	339.9	537.2	440.75	412.95	490.7	325.35	323.5	236.45	265.45	336.75	274.25	392.7	340.9	504.55	501.15	567.4	426.6	453.95	302.7	292.9	360.8	460.6	537.15	307.3	389.1	342.8	373.25	660	316.05	293.6	362.2	520.75	350.55	333.2	375.35	391	403.15	363.05
ENSMUSG00000058503	0.099539	35.1	23.05	36.1	28.8	85.75	37.35	21.85	40.3	40.8	35.05	46.85	117.75	21.9	38.85	30.1	23.35	27.7	46.35	28.65	114.85	20.85	31.6	32.25	42.55	150.35	26.4	29.45	22.3	33.8	51.75	28.55	31.05	24.2	21	65.05	32.35	34.8	29.95	24.1	23.9	33.1	23	144.15	184.55	145.1	67.95	21.25	22.95
ENSMUSG00000058503	0.158502	35.1	23.05	36.1	28.8	85.75	37.35	21.85	40.3	40.8	35.05	46.85	117.75	21.9	38.85	30.1	23.35	27.7	46.35	28.65	114.85	20.85	31.6	32.25	42.55	150.35	26.4	29.45	22.3	33.8	51.75	28.55	31.05	24.2	21	65.05	32.35	34.8	29.95	24.1	23.9	33.1	23	144.15	184.55	145.1	67.95	21.25	22.95
ENSMUSG00000039521	0.125513	90.65	65.2	82.3	77.35	75.9	94.2	64.7	59.35	44.15	45.75	64.85	68.8	86.65	82.1	92.85	121.05	134.55	83.9	90.3	80.05	51.8	77.35	80.45	104.35	38.7	125	99.7	157.85	95.1	90.05	66.15	73.3	58.9	97.8	59.9	46.85	65.25	21.6	106.25	99.55	79.45	91.85	81.8	108.9	232.95	89.8	138.2	86.05
ENSMUSG00000063011	0.284802	123.6	123.8	129.65	181.4	145.25	138.25	82.05	98.35	174.4	123.35	108.4	152.5	122.5	145.75	153.25	117	156.75	968.55	205.25	327.05	112.45	168	270.7	139.9	152.4	147.35	152.6	178.5	173.15	131.8	161.35	212.45	503.25	197.8	420.75	417.5	1839.9	333.3	168.75	118.55	185.45	222.3	143	163.1	123.95	160.55	136	239.65
ENSMUSG00000029771	0.166069	199.55	254.5	187.8	223.4	182.75	167.1	189.55	210.7	233.55	233.55	153.25	180.6	222.8	235.2	255.75	204.1	969.15	455.65	307.15	234.3	485.9	263.2	321.9	285.35	263.85	264.4	228.85	248.75	369.3	286.15	299.65	356.25	193.05	190.1	181.15	229.05	241.85	243.55	263.6	968.15	394.55	757.45	295.5	2869.7	321.1	276.25	209.95	370.6
ENSMUSG00000035420	0.365774	43.45	76.6	34.5	36.65	6.25	73.15	64.2	48.45	108.25	89.3	37.9	6.75	28.85	65.2	72.75	21.9	15.75	5.3	8.2	12.75	22.8	39.3	91	70.25	69.45	44.15	28.5	41.95	22.9	8.25	7.75	39	7.5	54.25	8.95	45.4	9.65	39.55	50	78.45	8.4	71.9	13.25	39.4	24.55	56.95	92.05	23.45
ENSMUSG00000073565	0.233832	72.05	56.15	74	64.2	58.9	75.5	78.4	86.25	117.1	67.1	92.5	97.25	68.7	101.2	122.45	44.5	80.5	56.35	57.6	66.75	100.85	108.25	74.25	72.1	29.9	58	68.6	119.9	80.75	66.9	53.4	124.7	68.25	61.85	32.2	61.4	78.95	64.1	66.6	94.4	69.8	95.8	59.05	81.1	78.65	56.8	63.7	83.8
ENSMUSG00000024528	0.298466	133.4	141.25	178.85	120.6	150.4	133.7	98.85	173.95	155	122.25	124.25	165.8	137.2	131.7	124	142.4	172.9	123.3	143.7	114.75	146.25	103.5	148.2	160	207.05	197	184.85	128.05	195.8	117	98.7	126.15	108.6	119	123.3	152.35	74.9	148.45	131.45	126.1	116.2	202.65	144.7	153.45	148.05	130.75	177.1	137.2
ENSMUSG00000031143	0.109051	445.6	382	342.5	413.65	467.05	405.7	470.75	410.5	445.7	442.75	475.3	494.3	375	390.6	451.15	468.9	516.55	363.45	383.45	363.55	418.95	433.1	353.3	433.6	469.6	548.6	624.55	460.25	397.25	373.6	402.45	319.6	354.75	346.5	364.5	369	399.35	418.9	394.15	588.25	561.15	427.9	478.3	695.2	709	570.7	391.95	319.9
ENSMUSG00000026141	0.237786	200.5	230.85	215.3	220.35	189.9	333.95	332.05	327.7	248.35	357.85	176.9	216.7	171.8	169.9	174.25	232.6	143.4	137	94.25	134.85	116.1	91.85	188.95	190.8	184.8	135.45	214.2	137.05	119.75	135.45	100.2	103.1	98.95	81.6	161.1	118.25	167.05	188.15	154	189.8	157.1	190.85	137.6	159.45	156.95	165.9	175	161.65
ENSMUSG00000024529	0.090247	232.85	305.1	363.6	279.6	243.9	248.4	225.3	274.95	257.1	313.1	296.2	278.1	349.65	320.05	472.75	304.2	272.55	456.8	1419.55	709.65	909.2	213.3	469.85	249.1	354.9	254.15	322	506.2	891.15	789.95	470.95	197.85	513.05	494.1	1165.85	628.2	12156.4	279.3	236.1	384.4	2043.8	346.7	288.8	184.7	240.8	215.65	534.05	399.25
ENSMUSG00000022822	0.057639	1715.7	1801.65	1921	1702.75	2032.3	1526.4	1480.4	1820.7	1716.7	1472.5	1726.6	1561.45	1976.1	2283.85	1524.3	1583.9	1724.4	1509.8	1610.85	1653.5	1266	1556.75	1693.25	2000.55	1717.35	1870.9	2048.75	1646.25	1539.95	1465.55	1184	1517.65	1859.2	1711.9	1006.75	1940.15	1916.75	1814	1230.9	1075.1	1413.75	1713.3	1937.15	1755.25	2032.4	1831.1	962.15	1275.9
ENSMUSG00000046886	0.418586	15.2	22.05	14.7	13.45	14.25	15.35	15.6	15.4	22.65	21.05	25.6	16.45	14.85	35.4	74.3	20.2	18.8	25.35	22.95	70.15	29.3	15.45	54.5	20.65	25.45	21.5	33.3	18.05	30.2	19.3	32.8	30.8	110.5	23.6	168.5	29.3	20.25	26.15	57.75	22.65	21.35	49.7	11.2	24.9	28.95	83.25	35.65	30.55
ENSMUSG00000031925	0.210761	103.45	63.9	89.25	102.65	110.7	100.85	129.3	87.95	136.25	86.5	92.9	113.8	104.8	148.65	93.3	110.8	109.4	105.85	126.75	114.15	108.1	127.75	132.55	245.9	154.8	186.5	178.95	172.05	116.35	118.15	83.45	140.3	69.5	138.2	156.6	109.6	132.05	116.85	74.7	256.2	170.4	185.35	113.5	98.05	151.35	165	75.45	149.3
ENSMUSG00000002274	0.117622	545.35	535.2	480.45	366.9	491.25	471.45	384.65	397.55	381.8	436.1	505.75	919.1	367.95	309.4	313.8	384.7	278.2	166.95	264.45	213.05	170.8	214.4	335.5	661.1	699.95	456.55	308.7	327.6	267.2	288.15	210.2	258.35	298.4	314	290.25	182.4	175.65	277.05	321.8	343.75	279.65	294	311.75	209.95	247.45	308	230.8	146.5
ENSMUSG00000031918	0.034483	238.35	188.8	187.2	164.05	130.5	173.8	150.2	134.15	151.1	128.95	137.2	99.15	158.35	226.75	79.05	141.65	194.1	161.1	196.55	228.75	174.6	220.5	82.1	205.55	165.7	149.3	264.4	225.95	113.05	144.85	134.7	123.6	157.55	149.65	155.25	235.95	149.85	160.5	89.85	124.05	152.1	171.8	233.9	131.15	170	190.65	174.05	26.7
ENSMUSG00000040351	0.073869	214.3	203.2	260.45	172.15	191.15	253.05	205.4	186.3	188.9	184.9	265.7	175.15	226.05	185.25	32.35	143	148.65	176.6	182.95	127.25	196.95	282.65	95.8	146.15	123.8	200.05	162.35	113.7	93.2	162.8	112.2	177.1	95.9	40.85	137.6	256.75	87.75	227.75	192.2	169	88.45	176.9	157.1	195.5	269.6	288.95	200.7	178.9
ENSMUSG00000001761	0.071762	119.25	70	63.6	111.45	181.3	14.45	18.3	45.1	27.05	126.1	26.55	55.2	50.55	16.3	36.3	66.8	92.95	214.2	414.2	440.05	250.6	334.3	207	453	619.1	344.25	39.35	70.8	284.25	312.3	471.2	231.6	118.35	107.2	216.3	204.05	236.1	36.65	109.3	46.5	52.25	67.6	346.4	14.15	15.95	18.4	31.15	40.3
ENSMUSG00000025737	0.017005	41.65	21.6	22.65	42.25	82.5	42.55	112.4	63.8	35.65	39.45	47.7	77.85	44.85	66.4	49.5	20	41.15	39.2	141.9	81.95	140.5	73.1	81.3	60.95	98.85	29.4	100.4	256.8	23.95	48.2	130.25	83.75	94.35	38.85	67.85	25.65	146.35	33.15	71.5	113.25	34.2	16.75	195.95	261.85	233.45	102.55	28	25.2
ENSMUSG00000025736	0.103146	283.4	279.6	246.5	310.45	500.8	275.95	318.85	265.75	400.75	339.45	367	379.5	267.6	267.5	405.95	272.8	299	304.45	371.95	400.15	326.9	470.65	366.1	591.45	594.35	432.6	519.15	826.55	345.85	194.05	275.8	205.45	456.85	553.95	384.1	350.5	348.8	541.15	320.05	205.55	241.4	273.75	309.95	249.9	331.95	299.5	394.2	271.55
ENSMUSG00000034484	0.031168	354.35	402.4	388	455.7	489	428.1	410.6	437.35	263.55	293.5	298.65	319.85	479.6	507.2	462.45	462.15	856	907	732.7	454.25	958.05	383.85	410.8	313.6	367.6	685.2	720.25	638.95	507.05	497.1	403.6	393.55	591.9	449.9	653.45	541.45	1620.7	417.85	580.4	728.05	594.4	914.25	532.1	3843.75	587.05	539.9	232.7	262.25
ENSMUSG00000073725	0.097004	565.05	520.7	665.5	511.5	581.65	430.75	420.35	508.2	455.7	449.5	434.95	608.85	388.85	463	229.75	434.05	384.8	369.9	229.25	341.7	368.1	360.95	257.3	175.85	256.35	215.35	221.45	267.85	277.05	268.65	194.7	201.05	350.45	315.1	286.25	387.95	312.3	292.65	246	264.35	220.45	305.95	241.65	404.05	165.05	138.2	222.5	311.4
ENSMUSG00000031922	0.125174	24.6	41.55	24.85	75.4	27.45	30.8	48.4	30.55	15.15	8.85	14.9	43.55	65.1	24.55	104.05	115.8	73.15	81.6	92.25	158.25	61.05	71	94.9	66.9	58.3	78.6	77.95	59.35	27.9	51.95	56.95	25.1	53.45	51.25	60.45	71.9	29.8	41.85	81.9	126.6	150.4	57.85	226.55	208.65	152.4	133	10.6	57.2
ENSMUSG00000039615	0.00783	1395.85	1047.65	1284.8	1032.85	2318.55	1061.05	1194.05	1293.15	1270.35	1185.8	1291.45	1421.8	1004.3	1352.7	1413.5	712.15	655.2	682.75	1051.35	1007.65	768.35	1219.2	986.3	1736.9	2176.7	1131.6	1494.95	1650.25	496.15	1098.85	1396.7	1357	1040.5	777.5	851	861.1	967.1	661.95	543.95	651.25	374.7	167.7	795.1	1160.5	818.15	487.45	399.1	900.8
ENSMUSG00000003235	0.155751	339.8	375.45	401.4	407.35	510.4	426.5	470.4	412.1	334	386.2	392.6	433.15	499.6	548.15	379.85	400.75	441.55	605.35	546.65	448.15	483	512.85	323.65	766.55	853.55	923.4	1005	1341.95	440.95	707.15	693.05	887.5	403.75	599.25	325.95	377.05	420.8	389.5	330.95	439.55	272.25	258.95	736.75	725.3	529.05	540.7	521.15	478.05
ENSMUSG00000025735	0.044226	1011.7	763.2	870.5	953.9	1627.75	917.05	933.05	866.05	822	909.65	966.7	982.2	586.55	477.7	810	662.3	624.2	421.8	640.2	737.2	890.7	819.3	708.8	710.05	680.25	618.85	723.6	559.4	664.8	523.75	552.45	587.65	511.8	565.05	516.5	509.5	464.3	813.95	701.8	895.85	554.3	601.55	496.4	533.15	548.55	585.25	986.3	582.5
ENSMUSG00000024538	0.094414	151.8	212.9	210	132	116.15	144.1	147.45	151.05	141.4	154.7	190.2	145.95	246.25	224.15	224.9	328.5	489.4	1078	1693.1	1608.1	1016.85	582.35	973.9	817.55	785.9	806.4	640.6	600.1	1022.3	1129.15	1133.8	670.75	516.75	345.8	4449.45	1682.25	4539.85	856.4	331.25	294.6	1882.75	553.7	280.2	96.5	277.2	512.95	378.8	532.6
ENSMUSG00000069378	0.12264	103.5	94.25	89	117.95	87.85	105.55	86.25	31.65	29.4	45.6	69.4	64.6	99.7	116.6	129.75	102.85	50.8	89.55	84.6	143.95	102	87.45	159.4	106.2	152.5	214.25	225.5	165.45	102.95	58.4	55.4	49.75	64.4	170.15	112	232.4	202.8	70.65	94.3	94.4	102.75	100.75	16.65	75.45	73.4	51	183.6	83.5
ENSMUSG00000037808	0.027387	214.9	177.9	225.75	242.3	218.95	236.3	173.9	255.05	112.9	180.25	313.85	288.2	180.65	108.4	188.15	343.4	424.65	345.5	346.4	382.8	378.65	289.2	292	276.4	343.35	287.75	316.15	318.45	378.3	387.1	366.7	322.55	296.75	386.05	300.45	367.95	377.65	299.3	346.3	416.6	366.05	284.25	533.8	470.8	416.05	407.05	66.7	282.15
ENSMUSG00000039629	0.048713	100.1	132	151.25	115.45	44	382.15	446.6	230.9	312.05	161.6	101.25	672.45	31.1	27.55	7.6	297.75	72.15	128.7	5.3	8.75	177.85	3.4	1.9	2.85	2.8	7.4	3.4	4.1	4.85	2.15	3	1.95	2.1	2.8	1.8	2	2.1	5.8	24.05	6.85	2.8	3.7	125.4	4.4	3.5	6.75	5.5	635.05
ENSMUSG00000040407	0.213099	173.125	128.175	167.175	254.25	232.75	213.75	155.2	248.725	227.5	89.675	162.625	176.125	137.325	190.625	184.4	238.875	96.8	282.075	173.175	218.475	196.325	283.825	194.35	134.075	129.725	116.675	131.45	136.425	154.875	222.375	189.625	205.275	295.875	358.4	268.6	227.625	133.625	111.95	244.1	95.1	91.825	112.9	178.4	150.575	126.25	198	85.25	123.3
ENSMUSG00000037419	0.237976	1051.75	1380.5	1400.95	747.9	713.55	439.9	388.3	344.3	387.65	433.8	251.9	393.75	2136.4	1933.35	432.4	377.1	162.2	475.8	365.8	184.55	181.7	192.6	418.65	105.85	166.15	110.5	119.25	40.65	355.2	403.65	528.7	603.15	2026.25	273.55	1521.05	303	239.9	254.75	1414.2	312.25	333.8	178.8	158.35	224.45	225.5	221.85	148.2	196.5
ENSMUSG00000053914	0.153142	149.1	95.6	82.3	90.25	130.7	176.45	137.9	125.55	139.65	82.6	85.5	49.5	140.75	131.8	163.65	142.9	89.9	120.7	120.75	110.85	113.2	138.05	85.2	169.4	148.8	147.65	111.8	140.65	154.55	86.45	122.15	167.05	120.2	23.45	120.75	142.4	74.9	112.5	174.55	74.5	143.8	107.4	73	107.85	111.05	89	185.75	53.55
ENSMUSG00000052713	0.092918	265.5	239.15	222.975	232.575	199.125	174.025	230.275	221.525	158.8	281.8	314.125	255.675	334.95	283.475	292.675	280.4	273.75	211.1	186.65	241.825	230.675	217.65	214.025	284.825	339.75	348.55	290.075	243.75	294.775	269.15	171.525	214.75	204.35	186.65	235.275	279.25	240.775	255.35	198.125	203.525	325.875	437.75	189.425	243.35	171.325	215.775	280.125	195.725
ENSMUSG00000001700	0.170603	97.85	58	74.2	80.35	54.6	80	62.75	31.25	33.35	26.3	59.1	50.35	37.45	42.3	39.15	94.8	163.85	162.65	130.1	107.9	110.75	61.4	27.15	76.9	45.7	45.9	64.1	109.4	102.15	135.4	126	128.2	89.7	109.5	116.95	67.95	115.3	136.55	226.75	60.9	21.55	118.5	114.15	289.3	205	416.75	35.25	60.95
ENSMUSG00000025730	0.00232	419.75	356.25	369.45	480.3	443.45	530.9	656.75	526.35	484.55	540.7	367.55	577.7	433.25	539.6	542.85	393.9	292.25	322.75	355.35	372.55	321.7	538.6	466.65	420.2	369.9	438.05	416.75	419.35	423.2	441.7	565.4	402.45	454.8	346.6	395.15	398.4	316.5	416.5	560.85	213.35	286.85	375.85	365.4	457.85	384.55	387.3	231.35	334.25
ENSMUSG00000031145	0.093377	9.9	17.7	12.05	13.2	10.5	14.65	15.05	13.35	20.95	15.5	12.75	13.5	17.9	20.15	19	21.85	31.85	61.35	26	26.95	53.1	17.65	23.45	17.6	14.9	17.9	22.95	13.9	81.25	252.6	138.1	167.75	17	46.8	14.5	24.15	47.6	27.05	28.1	24.65	29.9	21.15	17.7	48.25	35.65	29.55	28.65	39.6
ENSMUSG00000050217	0.141272	17.55	23	18.3	18.05	17.95	18.1	13.6	21.35	14.45	17.2	16.65	18.45	20.15	11.45	92.95	4472.75	22.8	17.75	15.1	16.05	13.3	54.8	12.6	21.25	18.3	24.7	19.5	7.95	17.3	19.35	15.05	19.3	15.55	17.4	23.45	15.1	14.9	21.9	16.7	19.25	16.85	25.65	19	9	14.35	16.45	21.9	21.65
ENSMUSG00000031146	0.309833	57.9	118.05	104.65	73.15	51.15	65.25	111.15	60.45	79.85	158.3	107.1	48.9	313.65	566.45	929.15	894.1	906.8	1745.25	1911.15	1165.05	1048.65	902.25	1496.1	742.65	947.45	1592.35	2373.65	3788.05	1757.5	4502.75	2795.2	1256.3	907.2	1297.05	1322.3	1231.35	4657.5	1835.35	3065.55	894.25	2362	708.6	871.35	2861.05	1077.6	998.75	221.6	580.95
ENSMUSG00000031928	0.071001	319.9	243.6	251.1	260.15	222.65	250.85	271.35	227.95	341.05	284.3	254.5	238.05	239.75	222	215.7	284.45	368.35	291.75	330.85	326.55	307.1	286.9	328.7	494.6	584.65	571.4	644.2	568.25	389.85	331.7	299.25	327.85	219.5	449.1	288.15	274.3	221.4	425.35	341.7	654.3	399.3	428.2	455	450.65	413.05	363.25	283.5	266.45
ENSMUSG00000022842	0.10376	775.45	680.55	742.6	991.8	937.3	622.5	564.9	591.45	604.45	595.5	731.25	808.5	805.35	819.65	908.55	617.05	738.3	543.55	792.4	626.9	687.7	681.5	650	828.05	757.55	665.3	648.55	783.35	703.2	647.05	598.45	711.6	604.45	792.65	469.55	557.4	642.75	573.7	511.25	714.4	631.05	872.2	616.95	775.95	682.05	568.15	517.8	925
ENSMUSG00000001467	0.096004	151.65	201	144.9	169.05	87.15	145.35	132.4	117.25	122.45	73.2	120.25	121.7	206.15	135.55	113	162.9	105.8	170.1	182.6	146.95	80.35	131.1	128.75	205.55	189	82.6	25.5	94.95	197.8	273.2	273.45	162.15	106.2	83	124.3	62.55	143.65	206.75	215.85	16.35	67.85	46.8	121.85	142.2	161.55	137.55	58.7	76.2
ENSMUSG00000004768	0.046597	75.35	30.4	94.3	53.9	87.3	40.9	55.2	28.9	21.7	14.3	32.9	71.15	26.6	26.35	15.85	30.6	79	53.95	32	104.5	17.1	29.2	85.65	24.5	33.75	21.05	30.45	69	25.75	37.9	29.65	36.8	125.35	22.55	55.15	111.5	55.55	31.35	27.5	35	28.35	96.9	55.55	38.15	22.75	28.9	42.7	76.5
ENSMUSG00000028926	0.01841	1480.6	944.1	1022.3	871.15	947.9	1120.5	1175.8	1742.25	639.15	1463.7	1285.35	479.1	947.45	1208.3	424.3	580.35	188.8	284.45	342.2	358.15	448	174.45	199.65	203.7	293.8	219.15	136.3	157.55	237.6	169.6	115.95	80.1	605.45	547.5	797.5	619.35	329.55	216.7	178.35	82.95	220.25	193.9	71.8	110.15	54.1	80.1	221.15	31.8
ENSMUSG00000024590	0.029496	86.15	100	122.05	182.6	87.6	126.95	122.35	44.95	61.15	101	91.4	109.1	95	88.7	185.7	573.85	342.35	279	902.15	444.6	281.2	150.4	258.8	1607.8	1723.25	1144.35	913.15	1885.05	98.95	446.1	341.15	287.45	165	160.25	99.75	198.9	408.55	365.3	369.8	714.8	1125.55	198.95	1279.45	478.55	538	369	149.9	450.6
ENSMUSG00000036775	0.097632	117.75	129.4	90.45	149	100.05	142.25	124.35	123.5	124.55	138.5	126	131.1	133.45	146.15	109.85	191	121.6	140.55	129.55	134.15	127.4	114.5	329.2	115.3	88.15	103.25	93.75	95.55	89.1	136.5	93.4	162.5	110.75	233.75	116.1	110.7	150.1	159.35	222.6	109.55	51.3	97.05	95.05	112.2	120.6	117.65	188.4	85.9
ENSMUSG00000042215	0.034314	21.9	30.95	66.45	68.65	88.5	27.65	46.45	26.65	27.75	27.45	20.05	20.65	25.15	113.2	260.4	22.5	23.2	150.15	240.25	123.6	44.9	89.95	244.2	45.3	80.95	264.8	331	332.75	29.55	94	119.05	297.85	109.95	106.35	274.55	27.6	282.1	88.75	32.35	202	80.2	33.75	19.7	19.35	27.15	26.7	48.7	181.75
ENSMUSG00000031147	0.539119	17.75	51.9	86.9	59.75	17.7	32.65	57.1	38.1	63.45	63.4	60.05	43.4	41.1	12.4	18.6	13.9	25	30.35	44.65	35.55	20.95	15.45	37.45	28.7	25.15	31.2	22.55	24.3	22.1	15.75	15.25	49.2	100.65	67.5	60.5	20.85	13.45	19.9	17.75	74.05	18.8	61	22.5	15.85	10.95	33.4	42.1	126.4
ENSMUSG00000024180	0.14447	285.25	284.75	368.1	326.4	349.2	254.9	202.05	284.25	211.3	226.1	227.25	293.25	462.45	411.7	271.4	290.25	374.05	277.05	242.05	241.85	365.3	298.1	348.3	197.4	311.45	284.3	289	206.2	253.7	244.85	256.75	351.25	443.7	239.95	364.8	374.3	273	1029.65	785.85	356.45	372.8	367.45	277.2	354.15	331.05	318.35	329.9	290.1
ENSMUSG00000051146	0.011633	2514.15	1595.45	1946.55	1530.65	2213.85	1103.05	1017.65	610.2	796.7	941.75	1063.6	1594.1	740.45	782	898.8	340.5	159.9	175.3	166.65	147.5	195.3	511.65	152.3	22.8	82.7	32.65	82.75	30.3	110.85	179.05	193.85	199.1	334.65	243.4	260.95	193.55	141.8	192.1	198.5	229.1	173.35	104.45	145	136.85	150.35	189.05	238.9	244.7
ENSMUSG00000006998	0.014908	768.5	663.25	934.5	731.95	971.4	725.5	994.2	802.95	546.55	799.55	639.5	764.25	1263.55	1522.45	1174.85	439.9	525.85	883.7	1018.6	1041.55	927.75	1028.4	494	1004.55	1145.95	965.9	1303.25	1868	703.5	1115.45	1154.3	1008.1	891.4	786.7	916.5	481.9	871.65	632.85	703.65	844.85	809.25	346.6	945.7	946.1	927.65	791.7	497.45	725.35
ENSMUSG00000031148	0.277574	629.9	531.45	630.5	741.65	805	705.25	614.6	720.4	519.2	538.55	655.5	673.1	522.55	505.9	574.35	767.6	579.6	806.15	650.05	673.55	758.95	1033.65	548.3	466.35	456.05	458	430.2	514.25	498.45	637.3	444.5	541.8	932.95	609.3	873.75	756.45	532.3	518.45	696.4	409.7	538	561.95	638.3	1094	640.35	644.75	846.5	606.55
ENSMUSG00000031933	0.249164	320.65	436.5	398.7	423.6	397.8	417.45	404.3	291.05	494.2	415.05	392.1	354.1	355.7	316.6	226.15	311.95	654.25	310.8	332.05	356.45	382.85	316.15	423.55	567.2	460.95	475.95	391.05	468.25	312.35	247.65	304.45	304.85	308	366.85	329.35	297.45	447.65	492.85	325.2	693.65	339.95	432.6	264.5	337.25	1928.5	558.65	662.1	555.35
ENSMUSG00000029775	0.03887	616.95	486.525	623.6	700.125	897.275	537.875	513.925	526.05	485.275	594.675	490.25	634.075	421.15	448.975	702.55	383.95	302.6	395.075	329.95	442.65	375.775	554.45	301	818.4	643.325	501.125	337.9	389.7	316.3	409.375	465.875	362.675	463.625	448.75	496.325	282.2	409.4	326.975	283.15	431.775	360.975	285.975	426.475	249.05	304.05	275.45	209.8	364.7
ENSMUSG00000024592	0.280034	90.9	104.6	93.35	72.4	67.05	96.35	79.95	94.45	78.45	66.85	64.8	66.35	80.05	73	93.6	119.8	67.9	93.1	73.45	89.4	119.4	112.55	164.1	60.7	68.55	62.2	62.35	11.25	67.3	74.65	60.6	113.05	123.15	100.25	85.2	99.95	43.45	59.4	122	56.2	83.5	116.05	51.5	124.5	69.15	73.7	117.95	159.25
ENSMUSG00000024593	0.046338	420.525	410.675	456.575	323.725	298.175	334.725	280.7	282.05	283.05	251.7	323.175	369.4	337.8	328.15	223.4	275.525	208.425	155.725	197.55	199.475	178.9	194.275	163.9	271.625	190.575	236.225	179.65	135.525	200.5	214.2	143.55	215.35	194.875	151.85	204.375	189.9	222	168.475	165.525	235.275	217.325	260.6	148.15	125.825	177.225	187.475	230.325	213.85
ENSMUSG00000042182	0.167206	1446.45	1328.7	2083.75	1083.75	1652.1	1037.45	851.25	927	768.55	646.15	480.2	1456.95	908.05	937.85	234.95	368.5	209.75	143.85	141.15	151.2	141.65	176.1	170.6	134.55	145.8	210	242	130.8	230.45	143.45	141.4	220.65	158.45	185	94.45	141.8	198.7	205.4	163.15	174.2	165.5	256.25	169.2	151.25	175.65	169.1	231.25	212.9
ENSMUSG00000046798	0.105932	244.1	190.55	295.45	266.1	223.65	306.75	249.2	302.2	212.7	171.05	330.45	263.6	184.45	123.05	276.15	296.5	78.15	191.2	178.55	187.2	183.3	167.9	172.05	240.75	252.7	294.7	182.2	188.9	133.45	148.95	185.05	155	352.5	245.25	265.8	204.85	74.65	234.15	322.7	35.8	97.45	75.1	57.5	32.65	29.55	42.3	216.75	214.65
ENSMUSG00000031937	0.160081	177.15	182.3	176.55	171.45	151.85	135.15	125.55	108.1	106.55	107.05	136.8	59.5	302.1	558.35	77.85	82.2	90.65	81.15	43.8	37.8	54.8	71.7	90.55	56	74.3	137.6	97.9	69.7	133.1	162.5	106.55	167.25	31.55	139.7	75.4	57.5	113.45	306.3	139.2	148.7	64.4	124.05	21.95	71.25	64.9	80.2	162.95	56.35
ENSMUSG00000031935	0.025393	93.45	71.75	121.65	97.8	68.9	95.6	86.05	118.35	54.25	95	86.6	127.05	141	77.95	146.4	169.8	150.9	40.45	135.5	177.75	144.55	84.75	187.5	92.25	157.4	136.2	107.35	186.65	218.35	155.8	146.75	85	116.55	138.05	80.05	87.1	29.4	128.3	102.5	150.95	107.55	93.15	139.55	173.75	153.35	185.5	62.85	127.5
ENSMUSG00000040464	0.20601	10.6	20.8	15.7	11.85	6.35	11.55	6.4	8.6	11.7	12.2	11.4	17.5	9.2	9.1	19.8	10.05	11.7	30.85	11.2	82.95	33.65	40.45	19.2	81.8	80.15	63.15	59.15	103.45	23.7	62.95	22.55	12.55	60.05	24.5	7.9	12.1	9.6	16	35.2	16.3	15.65	30.6	36.8	38	8.4	15.6	12.7	13.3
ENSMUSG00000073433	0.189201	490.2	250.15	201.1	353.25	635.2	97.4	446.3	248.85	193.1	223.15	225.5	8.45	406.75	657.35	8.2	8.2	14.85	12.5	29.7	97.15	8.5	40.4	14.6	12.8	13.85	15.35	14.1	32.8	10.1	17.45	20.15	9.8	698.05	17.05	569.55	57.05	18.95	456.25	10.2	17.25	8.7	128.9	9.3	17.05	12.8	14.8	13.65	13.35
ENSMUSG00000024594	0.103448	46.35	39.7	85.35	119.65	100.2	74.8	104.9	68.65	26.3	64.15	70.65	99.05	65.05	108.75	581.9	166.75	270.6	266.45	360.7	377.3	181.8	280.4	310	206.35	264.85	404.55	276.6	507.55	471.6	555.05	724.55	406.4	251.35	699.1	397	256.55	609.05	505.95	466.4	176.1	368.25	219.75	246.5	393.9	245.9	226.35	69.35	121.05
ENSMUSG00000040473	0.170755	58.55	26.25	72.4	69.55	114.2	42.7	40.55	62	32.05	27.85	148.7	25	27.2	68.65	122.15	56.8	22.9	225.75	18.95	130.6	20	123.8	25.3	25.2	32.95	22.25	33.35	32.95	25.5	13.2	23.2	31	1321.85	19.75	232.35	92.85	28.4	197.95	18	28.2	17.05	21.35	13.85	13.95	21.75	23.05	46.2	33.25
ENSMUSG00000031938	0.115047	181.25	248.2	247.3	188.35	207.7	201.25	164	187.75	116.5	153.95	281.4	184.9	214.55	141.7	302.75	216.2	280.05	1045.4	262.85	619.75	1263.05	1110.15	656.6	66.1	105.15	89.6	94.35	73.8	187.4	121.45	116.65	66.45	1967.75	532.75	758.8	479.85	193.8	275	1920	158.6	191.2	117.2	191.2	84.55	81.45	41.9	1640.2	203.9
ENSMUSG00000024597	0.07221	1160.35	1311.75	1558.25	736.85	731.95	692.95	464.7	484.95	454.15	802.45	750.35	1119.15	1139.55	1376.65	379.95	977.35	272.7	1010.9	864.3	669.25	4664.05	1288.95	437.3	500.85	495.15	341	147.65	271.9	800.45	1109.3	956.7	877.85	3122	14791.6	3287.75	980.05	363.85	2527.05	2275.75	248.15	289.9	379.55	291.15	200	252.4	181.9	432.95	311.65
ENSMUSG00000031150	0.129126	327	386.75	335.9	418.8	422.95	360.8	379.35	318.45	373.15	437.1	369.25	727.45	279.55	245.05	308.1	429.15	342.45	462.2	428.25	326.95	365.05	271.7	633.3	530	464.95	503.05	488	530.75	740.35	830.6	1041.9	799	496	556.8	512.85	543.7	454.6	526.1	350.5	341.25	326.2	162.6	368.05	171.45	204.3	301.1	304.95	334.45
ENSMUSG00000024187	0.215421	164	308.3	206.05	149.8	232.6	84.25	47.45	45.7	42.4	144.9	152.15	170.35	415.35	342.5	173.75	357.5	242.55	543	570.85	641.65	570.75	622.15	650.75	43.3	42.55	43.9	91.3	71.6	603.15	714.55	1227.4	492.95	355.15	412.2	308.05	521	578.4	844.65	1211.8	137.45	260	230.55	98.8	38.65	92.95	210.35	499.15	450.55
ENSMUSG00000000134	0.219412	650.35	627.3	674.9	877.8	916.6	605.75	790.6	838.65	653.2	811.4	690.25	729.75	826.4	886.55	758.6	595.6	866.35	765.2	628.35	610.45	921.8	771	713.2	897.85	714.25	814.65	999.55	907.2	699	708.05	774.9	701.8	729.9	769.05	757.45	682.7	715.9	677.25	640.1	795.35	795.95	872.5	578.55	610.5	590.65	641	849.3	655.9
ENSMUSG00000029784	0.217802	61.05	64.5	74.1	70.55	31.25	60.85	55.7	84.9	113.05	125.95	98.2	90.4	51.75	73.7	85.85	44.8	76.7	65.85	78.85	52	73.15	17.35	52.45	102.55	20.7	68.75	116.1	62.35	56.2	59.4	52.65	57.55	96.2	121.65	88.85	67.25	70.4	117	83.05	115.4	78.4	90.75	38.05	105.65	82.8	107.1	115.35	133.95
ENSMUSG00000071553	0.181778	28.45	25.8	27.95	30.8	30.7	30.1	29.45	28.2	27.55	31	30.5	30.25	28.95	26.95	480.5	55.75	50.25	21.35	24.5	26.6	12.9	20.3	20.95	69.9	38.95	31.75	33	26.75	31.3	24.3	22.6	36.95	24.65	28.85	48.8	19.7	52.35	34.4	44.9	30.9	20.45	13222.2	21.95	24.65	23.45	28.8	34.2	42.3
ENSMUSG00000015653	0.021624	63.85	46.3	52.65	41.5	28.95	34.9	34.25	17	47.5	30.9	35.4	22.05	45.25	33.9	40.9	36.95	34.8	27.1	52.3	32.25	37.15	63.15	43.95	61	45.35	41.5	62.3	35.15	54.6	40.9	32.6	28.55	38.45	41.7	34.55	24.85	50	72	47.7	49.85	46	45.6	17.9	34.5	25.1	31.05	92.25	58.9
ENSMUSG00000015652	0.199513	454.9	474.85	421.6	385.45	405.05	513.55	484.7	485.4	519.65	664.3	387.65	431.1	454.85	423.35	364.3	456.9	339.6	472.2	441.85	310.25	332.75	1035.5	223.25	475.2	513.55	605.5	539.35	270.25	315.45	344.7	329.4	273.9	853.15	366.8	470.35	385.4	363.45	506.45	317.5	327.7	317.05	390.05	342.6	262.25	220.4	290.1	477.65	399.5
ENSMUSG00000024190	0.02439	510.6	542	517.1	443.2	374.2	621.8	740.4	420.45	595.5	376.95	873.2	1243.25	472.75	387	1270.75	655.45	487.9	2137.3	512.25	504.75	841.05	899.9	569.35	327.6	315.55	260.25	431.15	512.55	1082.65	1974.8	1827.95	1536.35	1095.15	413.2	781.45	3284.5	2938.65	568.7	614.35	258.8	535.65	406.75	452.35	858.4	890	614.5	842	1682.15
ENSMUSG00000029788	0.151125	153.25	201.55	181.4	187.2	97.15	190.25	160.35	189.85	170.95	188.7	164.15	158.5	168.45	189.8	171.1	150	184.35	148.3	192.8	135.45	144	132.9	207.15	158.6	210.15	215.2	186.45	145.1	198.25	153.3	143.65	143.8	157.65	162.95	155	140.2	237.7	243.35	181.75	160.1	161.75	200.8	141.25	147.95	149.35	150.05	252.2	196.25
ENSMUSG00000039977	0.11551	23.2	21.25	17.65	16.6	9.35	12.9	34.9	13.65	12.3	21.15	12.25	38.35	10	16.6	33.3	26.9	8.7	13.55	15.6	9.05	12.85	16.05	9.35	18.3	35	24.05	24.35	16.7	13.45	18.7	6.5	18.8	9.9	26.3	9.6	13.05	11.1	15.7	19.05	20.55	12.8	13.35	34.1	10.65	8.95	10.15	26.15	32.65
ENSMUSG00000040514	0.208186	323.65	286.05	317.2	249.95	330.95	284.6	260.95	331	324.7	304.35	231.6	286.55	273.55	202.4	265.65	311	240.1	189	243.1	227.05	188.2	262.85	231.65	372.35	422.75	325.7	328.85	282.7	237.75	217.85	193.85	227.95	203.65	161.5	291.45	233.65	219.65	297.65	244.75	289.75	195	257.95	271.15	219.55	247.75	237.65	388.4	262.55
ENSMUSG00000001576	0.008241	833.45	482.85	629.15	863.5	998.9	654.2	772.85	754.55	609.15	715.85	929.55	878.05	614	759.55	934.55	722.5	377.3	559.9	801.15	1034.75	886.7	842.55	1101.55	595.15	717.4	636.85	234.3	265.75	393	678	592.8	371.65	846.85	3168.2	977.65	507.95	1480.15	774.25	701.55	50.3	307.45	71.6	378.65	422.9	457.2	340.4	417.75	288.95
ENSMUSG00000012428	0.186414	78.2	63.55	99.35	38	72	38.85	69.05	71.55	77.95	53.5	74.6	58.15	179.8	153.15	184.35	271.4	655.25	714.2	246.6	1081.55	3860.1	591.55	104	55.85	53.75	65.8	46.9	54.35	693.45	448.1	412.1	206.95	390.55	309	350.45	202.9	84.9	80.35	187.35	223.1	555.25	102	227.95	28.55	47.95	45.15	1168.85	427.15
ENSMUSG00000003161	0.080207	248.9	211.2	258.6	258.25	216.45	172.2	237.8	153.3	194.3	226.25	204.65	382.45	363.05	635.55	299.35	253.6	865.2	774.6	584.4	594.7	643.75	327.9	509.35	229.05	264.3	238.9	431.85	469.95	354.2	427.95	385.9	287.65	368.4	498.85	554.65	630.95	620.7	1243.4	2646.25	607.6	997.35	488.9	817.85	1569.8	1704.8	1186.9	118.8	317.2
ENSMUSG00000054446	0.10917	139	113.35	61.25	59.3	45.15	58.1	100.7	52.35	137.8	46.1	120.75	146.95	126.9	55.65	102.8	77.65	741.8	57.85	141	272.2	53.15	56.05	47.5	74.4	89.45	47.8	67.4	140.3	361.35	99.75	123.45	103.4	179.5	113.75	84.75	102.25	40.95	281.5	373.05	210.6	69	50410.8	77.55	131.6	99.4	142.95	123.5	188.6
ENSMUSG00000048249	0.061454	59.9	65.15	90.15	68.2	52.85	76.25	78.9	70.15	73.8	53.5	74.55	62.1	69.6	48.1	71	104.65	105.7	90.7	83.9	65.45	87.95	71.1	60.05	83.8	46.5	86.65	78.85	49.3	124.35	61.7	34.7	116.35	45.8	79.65	74.5	107.2	69.55	43.1	84.6	54.25	63.5	65.5	121.5	114.3	102	117.95	77.65	59.9
ENSMUSG00000029790	0.16	221.45	245	175.95	289.85	416	217.2	277.95	269.65	150	215.55	250.5	167.6	194.3	254.5	533.7	173.75	264.55	234.85	208.35	313.4	201	203.65	255.35	406.6	245.9	212.1	202.7	262.55	156.5	223	106.25	310.45	413	59.65	348.85	232.9	399.5	162.65	180.6	323.1	260.75	165.8	246.35	193.2	251.3	193.3	223.5	259.6
ENSMUSG00000050901	0.108959	173.15	186.3	166.75	180.6	162.5	188.6	163.95	197.5	195.35	141.55	197.3	178	220.6	140.25	159.25	200.35	235.5	130.65	159.35	135.45	160.55	159.85	156.35	240.05	154.3	209.2	210.95	193.3	193.05	135.15	146.7	220.15	140.25	162.3	132.15	171.9	167.8	232.25	174.25	293.3	163.05	245.2	166.9	163.6	158.55	186.3	283.8	246.7
ENSMUSG00000015579	0.105279	67.35	103.15	63.05	38.45	138.7	66.5	70.7	70.25	97.5	102.5	90.55	74.4	62.75	42.75	80.35	87	84.75	58.75	79.5	111.95	78.55	123.3	142.2	228.8	239.4	174.15	129.55	239.8	99.7	47.1	52.75	145.65	39.6	108.05	117.6	67.7	49.75	64.65	81.85	173.05	76.7	315.85	87.9	144.15	160.4	124.1	70.4	587.6
ENSMUSG00000024301	0.226456	88	65	54	82.95	56.95	72.35	109.9	29.75	107.9	98.65	53.8	52	95.85	25.4	58	105.1	105.1	94.6	140.15	143.7	79.3	90.85	96.85	196	204	237.25	225.6	459.95	119.45	130.9	105.3	109.9	116.95	21.35	61.45	38.15	104.05	31.55	142.85	408.2	301.8	144.45	301	62.8	193	135.5	80.35	154.8
ENSMUSG00000051855	0.023694	315.975	317.975	339.675	400	308.7	329	343.175	361.95	291.15	291.025	409.6	299.5	557.675	616.775	1372.75	498.2	218.125	278.75	321	355.775	407.325	484.825	288	3768.95	4130.85	2846.95	571.75	650.925	270.825	353.75	320.15	350.15	361.325	378.325	359.175	249.875	3200.5	199.85	240.6	276.675	270.25	242.8	232.55	305.05	255.1	232.1	188.05	273.525
ENSMUSG00000024193	0.1119	694.25	456.7	583.7	565.7	679.95	491.85	494.15	540.2	523.3	492.8	586.95	598.15	598.8	546.65	1023.9	529.5	721.9	452.8	408.2	521.1	706.7	573.55	517.5	530.35	464.35	374.95	397.05	286.05	396.55	486.75	505.85	380.65	811.45	522.1	673	764.45	414.85	425.15	442.35	353.6	418.65	466.9	597.15	717.6	726.1	823.15	374.2	450.75
ENSMUSG00000001774	0.051576	650.55	507	539.2	613.15	582.5	443.55	411.55	496.15	336.9	426.6	399.15	457.05	659.85	828.2	595.95	455.4	526.65	654.3	643.1	546.95	602.9	680.05	568.95	633.35	697.25	927.15	961.7	978.1	329.3	359.4	462.4	341.85	518	631.3	423.05	475.25	370.65	427.3	328.95	361.8	441.9	404	1192.2	1006.3	966.65	945.55	325.05	498.05
ENSMUSG00000043943	0.118502	10.65	15.9	12.05	9.6	9.6	13.95	11.4	8.9	13.95	8.75	9.05	9.3	16.05	12.7	17.8	9.05	10.6	20.3	81	154.55	12.5	9.95	18.15	11.9	14.5	7.9	13.15	13	17.7	9.85	13.1	17.35	10.7	22.5	7.95	14.4	10	9.95	20.65	7.65	13.65	10.95	10	9.1	11.6	9.05	12.55	22.7
ENSMUSG00000053441	0.143262	106.325	108.525	118.775	119.15	113.675	107.8	92.6	108.275	123.15	109.875	257.525	94.975	103.15	120.475	147.55	83.875	127.425	74.025	246.975	277.9	119.875	126.6	119.8	130.5	117.775	131.075	84.9	90.9	117	114.55	73.875	92.75	90.975	29.25	86.075	132.275	119.775	168.875	128.225	61.875	107.7	156.8	114.725	114.65	114.7	142.7	142.95	158.05
ENSMUSG00000050821	0.307489	337.2	169	260.55	349.15	435.7	897.05	1219.1	650.25	751.15	1163	347.4	667.1	161.55	271.2	310.2	138.4	114.2	120	129.35	118.45	55.85	148.2	124.85	113.2	85.6	96.45	62.1	96.1	102.6	125.2	110	93.75	237.45	78.75	159.7	91.2	103.65	107.7	104.35	33.75	102.75	43.4	67.3	113.8	102.75	94.6	58.6	139.95
ENSMUSG00000058152	0.079956	141.7	167.75	168.85	112.65	97.85	175.5	140.3	147.95	200.65	161.05	222	97.9	122.15	82	119.6	141.45	133.75	109.15	110.25	101.4	119.05	102.55	171.2	180	116.35	122.5	92.95	85.35	152.15	127.6	59.6	105.3	90.3	137.8	100.75	142.7	123.55	165.45	145.8	183.75	97.35	170.35	81.65	87.85	97.75	108.9	212.5	170.95
ENSMUSG00000057789	0.203947	67.2	65.05	47.25	11.15	29.55	30	13.65	28.8	60.75	7.2	67.15	28.5	42.65	48.45	14.15	50.25	173.3	100.8	154.6	147.75	98.85	110.3	93.35	142.55	69.1	102.9	71.8	108.85	79.05	121.55	170.5	90.3	70.3	27.75	11.5	139.1	87.55	21.6	324.8	195	249.6	110.25	115.9	220.15	160.5	119.65	41.4	52.95
ENSMUSG00000038691	0.341239	17.45	53.1	68.65	66.75	42.6	61.05	29.25	69.6	61.9	50.15	80.9	61.4	49.25	16.6	45.6	32.2	42.2	26.25	36.4	27.25	36.2	23.25	40.25	74.95	36.95	79.4	35.85	41.3	47.65	61.5	53.45	12.55	68.2	31.7	57.15	43.55	49.35	65.3	35.25	30.05	37.3	103.55	24.8	24.25	14.3	32.3	32.95	48.3
ENSMUSG00000059731	0.294081	159.65	167.55	146.35	120.4	83.85	145.9	136	175.95	126.9	167.2	136.3	156.95	197.1	127	126.1	327.15	173.65	109.45	107.5	77.65	128.5	115.8	141.5	114.6	129.1	111.9	86.4	88.75	143.95	160.15	91.15	148.4	93.35	120.2	117.75	108.35	104.35	144.2	94.1	89.95	131.05	121.35	112.95	105.95	105.85	162.9	143.05	113.8
ENSMUSG00000058692	0.171156	123	115.5	82.2	98.8	77.25	121.95	143.55	98.65	115.7	106.55	101.05	98	111.6	121.1	74.85	137.3	84.85	121.35	24.95	70.15	88	107.85	81.4	104.4	96.6	115.55	125.55	53.7	145.85	153.1	68.5	106.15	95.4	79.75	92.3	89.45	60.55	64	122.05	168.55	105.85	130.8	100	69.15	66.45	99.2	53.9	98.35
ENSMUSG00000042644	0.022854	146.8	265.2	245.5	160.9	154.8	158.8	150.25	189.55	179.95	139.5	228.5	260.25	472.85	447.05	244.1	325.2	675.7	474.4	397.95	265.55	473.4	226.4	311.7	248.4	231.55	239.8	416.3	420.05	1234.7	1219.7	1682.65	937.7	270.7	563.2	321	312.1	455.8	1129.9	667.35	323.3	241.95	448.2	354.75	1525.8	750.75	778.35	194.65	289.25
ENSMUSG00000059821	0.193096	28.6	29.1	48.95	78	34.6	58.45	28.55	73.2	50.1	49.2	73.05	108.35	31.65	15.4	26.1	47.7	59.5	23.4	58.55	20.55	15.15	19.9	32.2	66.3	38.2	26.6	40.8	7.95	28.5	34.4	64.5	17.8	21.15	88.35	78.55	26.55	69.3	40.6	18.35	141.3	83.9	130.55	37.45	51.35	98.3	34.4	60.8	41.35
ENSMUSG00000057985	0.310023	184.6	207.05	203.3	187.7	151.4	185.65	193.9	197	222.75	154.6	171.75	187.4	212.1	218.95	198.3	180	185.55	244.7	198.65	166.4	190.85	175.9	219.7	193.6	134.85	151.45	201	205.6	207.6	210.7	140.1	211.55	151.55	178.9	185	191.95	202.15	205.5	208.55	180.55	172.55	506	177.65	144.25	155	201.6	188.35	174.15
ENSMUSG00000052625	0.249689	210.4	261.8	210.55	204.175	195.575	217.8	195.625	211.7	319.475	240.45	205.025	191.7	174.025	250.9	244.65	173.7	153.525	118.125	151.225	96.025	174.325	160.925	175.95	230.725	266.375	272.525	279.05	188.7	256.475	171.4	153.875	197.75	127.175	167.2	242.525	155.35	153.125	161.775	202.2	170.325	225.325	171.425	141.2	180.775	182.6	240.7	327.475	215.825
ENSMUSG00000057551	0.088468	393.9	424.4	382.35	392	443.15	379.65	372.35	386.95	392.8	316.15	401.95	454.05	387.75	351.6	363.1	448.45	416.25	459.95	532.4	488.2	392.35	482.55	459.65	486.55	471.8	499.45	411	424.55	371.45	425.2	261.3	392.75	543.55	506.1	557.35	387.65	358.85	362.4	334.4	277.85	366.35	329.85	480.6	675.05	503.25	509.15	236.5	429
ENSMUSG00000024604	0.000982	39.9	48.55	73.4	125.25	75.6	114.75	171.25	127	64.6	91.4	114.65	69.85	65.95	81.05	174.7	188.95	292.3	208.6	309.65	299.15	239.45	238.2	138.9	187.7	257.05	217.45	222.55	206.55	100.85	174.2	193.25	131.25	153.2	220.55	114.2	207.55	144.6	29.4	160.85	307.3	244.3	214.9	537.95	575.85	497.4	463.55	21.9	98.9
ENSMUSG00000022847	0.624289	212.45	259	177.7	146.8	82.5	140.8	281.05	238.35	337	120.85	210.65	178.65	186.8	248.85	89.35	70.65	170.6	102.85	147.95	88.25	137.1	139.7	209.6	214.4	301.5	346.85	265.95	190.3	212.15	175.75	201.8	198.55	150.6	158.45	189.6	180.75	189.4	388.05	152.2	127.4	166.95	332.75	108.75	220.8	196.2	284.45	240.4	248.75
ENSMUSG00000039032	0.540283	94.9	100.75	117	83.6	56.95	77.65	105.6	75.45	109.5	67.8	68.55	74.3	65.75	82.55	107.8	101.35	143.7	110.4	159.1	126.5	153.05	37.15	135.1	72.9	111.15	99.25	98.65	157.5	166.3	164.7	82.3	153.4	122.25	106.6	197.95	137.9	160	159.05	132.75	99.55	141.85	165.4	79.2	157.5	76.05	141.1	122.65	72.55
ENSMUSG00000051118	0.251934	133.1	138.5	120.6	90.75	92.75	107	95.15	116.4	98.4	122.5	102.45	123.7	125.45	95	84	121.45	127.3	77.35	96.65	55.75	108.15	114.25	95.5	118.5	103.45	184.15	152	98.35	126.95	113.5	67.5	90.4	80.35	100.8	79.7	95.1	77.5	131.4	104.05	134.55	123.05	81.5	110.5	70.45	127.2	91.1	152.6	162.85
ENSMUSG00000049173	0.179972	57.6	134.35	268.05	177.05	148.75	143.1	200.9	133.6	95.5	141.4	171.15	185.6	86.25	153.3	86.3	163.35	211.9	83.15	91.25	150.4	86.8	71.55	90.75	82.3	93	64.15	76.35	51.3	167.6	176.6	163.05	116.45	74.1	53.95	105.45	103.1	170	199.4	160.7	140.25	81.2	95.65	161.85	134.9	98.2	79.35	81.7	280.75
ENSMUSG00000024208	0.131033	1197.75	972.6	998.55	1138.6	1461.1	1127.1	1742.45	888.9	934.45	1352.2	1156.95	1434.95	1409.35	1435	1281.45	833.1	542.3	1164.9	1140.45	980.8	738	1800.85	1593.65	996.5	1026.85	829.45	885.9	1566.65	857.95	1337.15	2265.65	1848.5	811.25	583.2	772.3	570.05	1331.35	997.6	1189.75	543.05	846.85	497.3	804.25	1084.75	891.5	653.35	1184.15	1991.45
ENSMUSG00000024210	0.18802	282	394.35	417.5	365.7	352.1	295	388.2	386.2	424.25	346.3	444.5	374.9	374.15	257.25	385.7	503.05	396.7	335.2	313.85	297.2	206.85	322.3	357.6	489.9	266.4	354.75	374.65	341.7	507.9	292.4	360.85	296.95	350.9	451	399.9	350.65	389.65	289.2	335.5	556.8	544.55	557.3	306.45	232.8	223.75	298.35	322.1	504.45
ENSMUSG00000044857	0.065807	210.75	163.35	161.8	127.8	222.75	130.7	208.15	154.25	152.9	169.55	189.35	201.15	119.9	152.75	272.15	229.1	297.4	198.95	253.85	284.05	325.7	239.6	308	127.5	134.9	68.55	112.9	198.1	253.85	235.35	386	204.6	264.1	179.35	263.7	207.15	320.5	160.45	240.75	268.3	313.75	147.2	238.8	383	344	258.45	44.6	198.5
ENSMUSG00000025608	0.546906	336.1	302.7	331.4	253.95	418.55	262.9	297.65	276.5	366.5	316.1	329.75	428.15	249.35	259.7	223.35	479.2	296.1	261.6	366.5	522.75	526.05	425.1	286.15	685.75	916.35	2445	1771.85	2501.65	372.05	265.95	306.55	297.35	334.8	237.3	355.8	2142.05	410.15	437.05	260.3	355.55	390.05	342.95	132.65	155.1	133.45	156.15	497.1	678.45
ENSMUSG00000031158	0.107928	157.2	141.05	113.6	123.05	110.6	152.2	72.1	105.8	63.75	159.6	114.7	139.8	159.85	160.75	175.6	130.45	152.15	169.3	141.9	134.8	117.45	154.85	229.3	199.35	204.5	182.45	191.6	165.15	71.95	119.55	97.95	158.6	162.6	111.35	101.1	123.4	104.45	131.6	175.8	328.9	58.7	234.6	172.2	171.2	136.95	156.65	280.95	207
ENSMUSG00000029765	0.028532	101.475	56.375	122.65	115.95	68.55	59.65	57	69.75	120.125	129.475	54.075	58.5	90.95	91.625	56.225	23.5	71.725	45.25	46.55	32.525	37.7	73.075	33.85	42.3	35.025	32.7	54.55	54.15	63.3	27.4	35.7	35.275	74.675	87	42.4	63.225	72.025	30.25	69.725	73.45	77.825	121.425	74.65	27.8	28.875	48.15	50.375	45.4
ENSMUSG00000024610	0.153699	383.8	346.4	513.4	278.7	102	200.5	301.9	184.2	315.9	298.55	384.8	173.75	1214.85	1193.65	1401.95	706.45	21737.5	13993.7	3011.3	3251.55	14057.4	3988.55	2218.35	182.1	146.95	159.25	211.15	341.9	8299.75	3124.05	5342.1	2021.6	2146.25	1948.45	6652.25	10084.2	249.3	2011.45	3133.2	4852.5	4697.35	23517.3	8214.05	27377.2	5541	6294.55	1081.45	2741.3
ENSMUSG00000031160	0.204924	19.9	51.2	26.85	16.45	19.3	22.7	15.05	15.6	17.35	16.95	15.65	19.1	16.3	34.75	34.05	20.4	11.55	7.45	15.65	14.8	24.95	16.15	28.55	22.05	7.4	16.3	30.6	33.8	18.35	17.45	10.15	7.7	10.55	42.05	15.95	10.75	18.2	56.55	21.6	38.8	13.8	59.7	34.2	20.95	32.15	33.5	93	7.15
ENSMUSG00000024213	0.021221	2642.65	2041.35	2659.75	1843.15	2680.4	2645.45	3129.05	2326.2	2577.25	2544.45	2098.1	3036.9	1930.25	2233.95	1461.7	876.35	801.35	845.2	713.65	758.15	781.9	1170.95	831.7	854.55	796.1	576.45	665.05	785.15	751.9	778.85	1420.25	808.15	1244.15	941.7	1005.4	787.65	591	780.85	747.9	1317.25	1011.95	685.95	1239.15	962.05	868.35	710.7	656.6	1454.45
ENSMUSG00000031161	0.288829	560.85	394.65	413.55	611.05	754.7	419.35	460.1	610.65	391.05	494.65	595.1	436.1	357.2	256.65	423.8	389.8	289.5	224.25	369.2	418.45	330.45	269.7	231.05	499.2	653.85	438.05	937.7	806.05	292.9	255.9	320.85	228.35	360.85	335.85	257.25	248.25	384.1	304.6	164.4	93.25	232.4	207.75	265.35	238.7	185.55	226.45	76.15	150.55
ENSMUSG00000024613	0.492487	37.45	57.1	27.5	59.2	35.75	75.35	81.25	63.5	108	62.25	19.95	108.55	60.75	129.4	95.55	84.7	288.6	78.45	149.1	79.7	136.4	74.5	62.2	296.35	290.45	256.9	291.45	411.25	84.35	47.65	54.55	49.7	36.2	101.35	63.85	82.25	99.65	63.9	102.35	257.05	101.45	234.55	331.8	403.4	312.5	352.5	58.4	28.25
ENSMUSG00000040276	0.044671	2207.9	1202.15	1508.55	1457.3	1926.35	1562.45	1885.35	1671.2	1993.7	1429.15	2095.9	1929.9	679.05	1416	795.45	893.25	315	227.5	153.5	168.45	163.1	213	109.9	274.95	217.9	164.35	125.85	73.7	174.4	123.4	205.95	156.9	401.4	227.7	147.25	195.35	70.2	95.15	196.6	137.85	208.35	180	254.4	243.9	607	418	291.65	172.9
ENSMUSG00000032171	0.024515	274.475	270.55	226.75	254.7	298.65	239.15	255.3	235.175	341.65	316.825	282.575	215.1	233.425	198.725	262.7	226.8	257.8	152.825	240.875	173.725	245	215.925	325.6	516.175	384.85	371.375	507.175	382.525	242.175	193.325	153.925	214.875	239.725	246.375	235.525	202.9	193.4	226.275	348.35	374.7	241.575	265.675	193.625	208.575	216.3	280.825	365.725	316.175
ENSMUSG00000032172	0.021003	577	400.45	531.65	350.8	872.2	432.65	574.15	331.85	489.9	307	294.1	226.6	158	179.7	149.95	139.8	129.35	74	154.4	163.05	154.65	125.55	101.75	175.7	163.75	161.2	109.45	88.85	179.8	128.55	92.1	165.55	103.9	92.75	99.4	128.95	106.6	127.75	108.95	187.7	105.8	142.05	82.65	46.85	113	102.85	204.75	115.25
ENSMUSG00000045174	0.285375	210.5	217.15	234.3	336.15	293.55	277.65	337.05	287.4	271.55	442.4	205.35	419.7	209.1	274.5	154.05	188.6	162.1	174.3	154.25	153.65	136.8	108	122.1	193.45	186.65	184.7	182.55	116.85	170.25	192.65	104.45	246.25	130	133.55	148	162.25	138.8	169.05	104.3	313	151.2	106.15	133.95	119.3	161.45	150.6	323.95	172.95
ENSMUSG00000033653	0.05565	34.2	90.6	24.1	37.2	21.85	22.8	23.4	103.35	93.8	58.4	40.5	20.3	27.55	77.65	53.8	71.1	41.7	20.5	33.25	22.1	58.65	24	105.45	61.65	24.6	82.65	26.15	28.65	31.4	26.35	58	27.8	35	35.15	23.35	22.1	22.15	31.1	89.7	19.5	22.9	87.1	21	22.85	78.35	150.8	36.25	46.95
ENSMUSG00000037509	0.031655	2137.95	2313	2320.8	1950	2698.7	2055.7	2117.75	1681	1909.75	2787.75	1039	1079.95	1261.1	1124.3	680.4	697.25	432.35	504.9	585.35	521.8	436.5	602.45	601.9	449.3	417.8	519	497.6	445.1	679.9	770.2	791.25	1015.1	430.3	353.6	548.3	355.35	424.8	692.35	331.9	402	472.3	495.45	515.35	440.8	628.75	606.85	280.55	378.85
ENSMUSG00000004098	0.202889	271.2	248.5	379.5	246.3	274.05	228.8	184.5	254	243.45	256.3	253.85	271.85	475.4	490.4	293.1	275.8	327.7	230.45	563.3	431.35	1391.8	715.05	249.3	271.65	372.55	309.15	331.05	253.5	734.25	404.15	473.5	303.95	184.85	250.7	282.1	205.6	601.05	318.3	253.45	545.4	432.1	340.25	250.8	168.85	210.45	214.7	497.2	331.9
ENSMUSG00000040584	0.183918	312.65	336.05	423.85	313.55	196	317.45	311.35	257.4	247.85	250.2	342.5	356.65	291.15	312.7	121.7	303.25	157.3	153.4	277.6	267.6	220.95	328.4	248.9	134.05	103.25	153.45	135.5	186.6	187.35	161.25	142.65	193.8	232.5	164	196.15	412.1	154.9	141.85	3713.95	159.25	180.7	231.45	94.5	209.8	266.65	228.25	161.3	312
ENSMUSG00000031162	0.139876	24.5	36.85	36.4	35.3	34.3	17.2	34.8	32.15	24	34.75	22.1	32.45	31.95	30.4	41.8	35.4	45.55	30	36.95	35.7	22.2	31.95	24.3	44.85	46.85	77.3	46.65	44.8	39.65	38.5	56.5	36.6	32.6	100.25	22.85	23.15	35.9	47.4	35.5	1067.75	806.4	324.5	29.85	35.1	57.65	45.2	50.5	44.75
ENSMUSG00000024617	0.002171	795.2	826.15	755.8	1010.55	1503.55	2803.8	3484.75	3367.65	2720.4	4143.8	1432.1	699.25	720.75	898.45	498.3	475.8	448.65	359.3	411.7	317.1	293.4	372.15	422.35	507.65	464.4	471.95	532.25	431.9	566.15	323.55	471	536.3	569.05	394.35	442.7	351.85	412.65	606.4	470.85	521.05	549.5	447.85	444	417.6	319.85	392.05	655.45	596.15
ENSMUSG00000031163	0.164557	16.25	19.2	14.75	20.1	16.3	16.4	19	16.6	28.95	19.65	16.15	18.85	28	32.4	23.25	27.15	23.7	18.05	21.7	18.65	16.85	14.6	19.4	19.85	21.05	17.65	28.35	26	22.75	19.45	19.1	13.3	13.1	31.7	14.15	19.05	17.25	258.45	301.4	20.1	11.85	36.75	22.9	27	31.8	33	18.65	16
ENSMUSG00000028970	0.219365	6.15	6.5	7.05	18.3	8.05	2.9	8.45	6.85	10.05	8.05	7.6	4.45	6.05	6.15	11.4	10.75	4.3	15.75	8.25	112.5	27.7	2758.75	10.7	19.2	4.9	11.6	5.25	4.25	14.35	10.75	27.5	19.15	4.4	18.4	5.8	10.55	7.65	3.4	31.7	21.05	36.3	13.1	11.65	6.65	27.65	46.1	13.25	18.8
ENSMUSG00000039231	0.048233	169.5	37.65	229.3	296.75	486.8	303.4	292.45	321.2	110.25	250.3	180.45	307.05	139	113.3	157.4	321.3	317.25	211.4	292.4	286.05	209.3	174	138.75	578.75	763.1	749.5	505.1	628.25	91.6	276.2	236.75	180.35	235.85	54.05	120.05	175.65	211	16.7	71.2	424.25	489.6	159.15	794.05	340.75	310.15	306.1	139.8	202.1
ENSMUSG00000042476	0.125	285.7	366.2	295.3	301.5	233.3	247.4	258.75	283.8	272.95	285.55	302.75	290.25	343.35	286.35	278.6	304.95	346.9	265.75	319.8	252.8	243.95	492	277.45	343.6	384.75	376.85	376.2	407.25	403.75	272.35	420	627.6	282.1	364.45	352	239.65	244.25	359.4	476.4	870.9	921.75	442.5	301.3	339	437.55	543.55	341.65	493.55
ENSMUSG00000031165	0.167755	24.5	27.6	21.4	22.4	17.65	21.4	25.8	18.8	34.9	21.05	20.5	18.9	26.25	33.6	30.6	23.2	285.55	27.1	19.5	18.35	136.95	23.9	28.65	39	35.4	35.4	34.95	43.75	24.75	20.6	20.65	26.5	20.65	21.05	18.85	20.25	34.4	29.95	24.2	163.2	363.5	131.5	313.6	587.3	687.75	500.65	37.75	27.65
ENSMUSG00000053773	0.124295	208.45	263.45	227.4	230.8	154.75	216.75	172.5	223.85	215.4	238.1	186.6	160.05	237.55	180.1	253.5	240.5	181.7	109	175.75	151.05	152.05	146.1	164.55	202.05	205.35	256.4	231.15	129.5	244.85	177.25	168.6	163.85	114.1	157	107.4	159.3	149.65	143.4	153.5	130.8	140.35	185.4	143.4	178.2	198.85	179.95	222.7	155.3
ENSMUSG00000052026	0.020993	20.15	16.35	28.75	101.35	98.6	29.25	23.1	58.55	25.25	38.3	28.3	22.15	27.65	26.6	30.65	28.3	60	35	28.45	32.45	23.85	33.3	133.35	30.55	84.4	26.1	122.6	132.2	28.15	32.95	29.95	28.8	28.8	36.6	48.2	30.75	102.6	32.35	25.8	47.3	33.6	166.25	28.35	83.7	57.6	40.4	39.15	18.45
ENSMUSG00000031166	0.007854	756.85	706.95	882.05	784.25	734.8	867.65	897	1129.6	873.2	1006.8	1095.35	792.15	653.05	580.45	552.2	493.7	499.25	589.75	512.6	590.5	550	516.65	621.4	398.8	316.55	255.8	271.9	268.8	551.75	591.2	406.5	564.7	514.75	492.35	534.5	584	544.7	743.95	476.05	591.1	359.65	539.2	359.65	274.75	325.2	309.6	445.3	620.85
ENSMUSG00000003623	0.16018	180.65	200.05	204.05	134.05	73.3	219.25	150.15	145.85	68.55	128.6	157.6	115.4	414.1	541.15	184.05	493.75	163.35	581.1	319.2	528.3	431.6	325.4	566.8	81.85	151.9	178.65	138	163.5	214.45	125.85	311.25	1058.8	494.5	426.75	439.05	177.25	129.5	233.1	350.3	175	193	167.05	330	319.05	391.75	337.75	163.15	274.95
ENSMUSG00000018999	0.11586	251.35	197.15	262.3	258.25	199.95	279	251.85	279.65	264.8	217.05	228.2	197.2	223.5	164.3	178.1	245.95	273.45	185.05	186.55	236.85	261.6	249.4	152.85	252.8	237.35	309.65	213.4	207.35	206.95	180.25	152.55	201.35	193.75	167.65	273.85	206.1	181.5	284.6	179.9	86.5	185.15	75.8	291.35	273.2	300.4	272.15	224.5	203.35
ENSMUSG00000024619	0.085056	12.1	13.15	7.85	12.95	11.85	9.45	10.25	7.65	11.85	8.65	9.7	12.65	10.75	11.75	13.25	7.25	9.2	8.85	17.05	10.2	15.9	14.15	10.1	15.35	32	63.9	11.35	26.35	8.65	9.5	9.35	18.8	10.15	14.95	19	10.5	11.7	10.85	1666.8	14.15	11.3	18.95	15.65	14.15	11.95	14.95	11.65	12.65
ENSMUSG00000042508	0.076662	485.2	431.8	451.7	506.25	501.4	535.05	456.5	577.1	455.05	428.1	425.85	475.3	489.9	474	529.5	558.8	423.6	475.8	457.3	431.9	493	438.65	449.8	555.5	530.85	489.25	462.8	336.75	430.95	399.45	377.5	436.5	396.35	405.15	330.7	453.05	534.1	191.65	450.95	692	358.9	440.2	861.25	529.35	639.95	684.1	553.05	434.05
ENSMUSG00000043391	0.055462	250.475	207.4	202.375	346.375	288.45	318	280.525	272.325	273.85	260.65	265.5	262.675	359.225	626.05	213.225	422.225	110.725	180.875	286.525	314.65	198.175	157.55	117.2	193.175	123.5	72.275	68.55	70.75	162.35	136.375	95.15	149.525	427.475	217.55	426.9	240.5	355.9	112.15	185.225	123.05	139.35	82.925	116.15	71.075	91	80.525	163.025	165.8
ENSMUSG00000022853	0.28764	9.5	11.1	21.1	5.95	10.3	4.95	3.3	3.4	3.25	3.2	7.4	3	5.45	18.3	39.15	5.55	15.8	149.2	9	61.05	323.3	109.85	26.3	21.85	3.05	46.3	27.65	71.95	29.35	43.5	8.9	6.6	88.7	170.05	69.3	8.6	18.6	175.95	300.45	7.95	13.55	19.75	108.1	18.35	54.5	46.15	284.6	64.9
ENSMUSG00000029762	0.133358	83.75	150.4	92.1	100.85	47.35	38.5	48.05	58.9	149.05	213.95	96.05	123.25	126.45	104.75	158.7	134.05	176	489.7	346.65	531.4	239.4	1669.55	1506.75	223.7	151.45	243.55	198.45	372.3	296.65	286.25	269.8	95.2	23.8	263.9	226.85	233.4	120.8	1340.8	1113.95	59.85	147.45	231.95	32.3	31.1	43.5	34.25	279.75	132.15
ENSMUSG00000010453	0.11397	294.95	306.45	231.45	369.55	253	215.35	206.2	223.8	187.1	209.6	272.45	248.45	255.1	308.2	234.4	331.6	217.15	236.25	275.35	287.35	297.55	501.15	228	166.55	174	137.55	165.4	108.9	142.55	183.9	148.85	178.35	258.9	300.1	164.1	229.6	220.6	216.2	221.35	147.6	159.3	207.8	327.55	223.25	233.35	200.15	201.5	243.75
ENSMUSG00000061758	0.159811	599.35	686.05	582.2	455.9	434.6	426.25	345	305.7	297.2	379.4	441.95	465.45	381.2	242.55	622.1	489.2	523.05	609.05	613.25	567.3	529.5	1674.95	765.1	368.6	298.85	371.6	285.15	334.45	378.95	191.8	271.5	467.05	412.6	918.1	479.65	524.25	392.95	710.4	380.85	508.7	476.75	511.1	403.35	551.95	348.95	385.95	682	999.85
ENSMUSG00000056004	0.05445	127.75	179.65	142.7	152.55	111.3	156.25	129.5	161.1	132	111.1	59.05	103.7	182.45	278.8	210.8	84.6	43	51.55	15	53.55	37.15	96.8	68.45	81.75	43.5	44.95	102.7	58.75	52.8	38.3	49.2	82.8	140.05	30.95	81.3	91.45	34.85	48.65	45.1	23.45	49.15	19.3	44.95	52.6	52.5	41.95	39.2	52.05
ENSMUSG00000039201	0.059272	38.5	29.95	7.05	47.2	48.65	47.8	65.4	36.7	49.5	38.2	40.45	102.6	26.55	80.2	6.05	14.15	39.6	43.4	11.55	31.45	40.1	20.2	25.2	22.65	16.1	52.55	12.95	58.05	12.1	42.3	54.15	60.8	10.55	23.55	18.75	113.4	6.65	13.3	18.6	46.95	23.2	37.3	38.45	27.75	36.7	26.15	26.75	83.05
ENSMUSG00000038871	0.073403	233.55	344.75	277.75	274.325	174.1	245.65	196.6	174.85	213.45	225.45	210.25	238.05	182.425	204.2	298.9	183.125	93.5	205.225	111.6	182.55	141.5	189.875	191.425	243.85	182.975	226.5	186.5	132.225	87.5	98.625	174.625	160.475	254.6	169.125	246.525	249.2	220.475	189.725	242.1	1798.47	830.35	594.05	152.125	179.85	145.1	155.375	190.525	184.85
ENSMUSG00000022855	0.212434	343.35	280.55	402.2	320.5	424.2	336	348.55	412.85	385	328.75	270.55	326.95	290.3	355.3	262.9	328.05	278.1	365.3	268.45	270.25	325	309.65	234.65	350.2	414.6	375.55	454.9	696	256.45	392.8	234.85	267.45	261.55	318.6	317.05	374	222.35	244.45	211.1	324.75	270.05	223.05	521.85	444.6	385.95	320.85	241.95	247.6
ENSMUSG00000031168	0.221902	324.1	354.35	370.15	327.7	364.65	307.3	308.85	318.2	308.55	294.85	308.55	427.6	469.45	491.5	618.9	430.25	450.9	637	635.15	552.75	575.7	531.3	479.75	237.55	281.05	306.5	349.25	342.7	461.9	780.3	946.9	744.6	664.15	725.3	597.65	584.8	395.45	578.2	836.3	213.05	396.35	297.4	454.6	602.45	726.85	591.1	399.8	328.15
ENSMUSG00000002257	0.046328	71.55	76.05	94.95	113.65	93.7	37.65	98.15	37.25	88.5	62.5	76.1	76.65	145.6	149.15	123.85	97.75	427.4	213.55	99.85	75.95	170.8	95.5	185.05	84.2	42.3	76.05	117.3	77	174.2	218.8	251.15	143.1	99.5	156.25	119.9	136	104.9	105.85	49.35	155.65	301.2	199.7	840.7	551.45	819.95	767.7	71.1	105.75
ENSMUSG00000037408	0.072742	148.05	156.35	142.15	118.1	130.25	124.05	175.05	131.7	166.4	134.5	137.95	181.7	163.7	119.25	165.95	133.45	147.3	102.5	89.25	140.85	92.5	124.55	152.6	156.05	163.8	160.95	201.85	211.7	152.15	134.6	152.3	138.7	152.95	158.55	106.25	108	128.9	222.15	238.85	169	162.6	165.05	90.8	118.05	125.95	174.45	296.05	164.05
ENSMUSG00000033581	0.07444	190.8	83.2	77.6	95.55	70.15	121.6	139.95	52.25	136.65	62.45	160.45	68.8	121	173	175.4	205.7	122.2	241.05	556.9	394.75	228	237.95	360.95	1521.75	1685	1556.9	1314.75	1867.3	196.05	195.5	153.8	83.65	369.45	202.75	441.75	316.75	1543.4	547.6	754.6	169.2	137.85	146.35	183.3	79.75	150.15	203.8	107.65	114.1
ENSMUSG00000003974	0.029635	196.4	35	105.2	58.1	51.6	498.55	435.1	224.8	351.4	164.55	33.9	45.8	6.6	8.5	7.45	7.6	6.35	5.3	4.6	4.3	5.9	5	7.65	7.05	6.95	5.75	7.65	17	6.65	4.85	4.25	5.35	6.3	5.95	5.5	5.65	5.9	7.85	6.95	7.2	6	8.55	5.4	6.25	5.3	5.85	7.9	8.05
ENSMUSG00000079610	0.078235	367.05	360.8	324.3	342.55	326.4	312.5	303.45	279.25	351.2	304.75	260.8	328	337.8	314.6	347.25	317.6	362.45	320.45	257.85	310.75	285.5	297.4	342	299	346.8	362.25	339.4	320.05	332.15	303.65	307.8	358.8	262.55	235.85	303.8	297.6	327.65	374.95	311.75	430.75	284	416	330.45	260.65	328.45	333.9	487.65	398.4
ENSMUSG00000013089	0.146473	329.35	229.45	264.85	159.6	278.7	544.75	536.35	539.6	456.3	387.4	654	335.45	383.3	566.65	199.55	168.2	86.15	104.5	192.5	153.25	177.65	273	206.55	250.55	260.4	458.35	288.4	350.9	119.15	142.8	205.15	186.6	421.75	94.55	249.8	985.3	78.85	129.85	373.3	72.05	182.1	44	128.5	91.35	90.3	92.65	84.85	148.5
ENSMUSG00000024622	0.147059	491.1	430.45	477.65	429.6	503.85	514.85	564.85	574.8	548.5	514.2	585.95	516.65	445.8	422.9	433.2	435.65	572.1	465.1	482.35	464.7	494.1	595.75	354.95	495.2	593	613.9	566.35	533.7	560.8	468.9	526.15	478.55	614.25	468.75	541.9	518.55	538.8	711.75	482.1	450.4	366.3	620.65	511.25	559.95	575.25	551.7	423.35	355.8
ENSMUSG00000028883	0.037166	250.7	350.95	300.8	312.5	281	516.3	479.55	625.05	481.55	261.7	535.05	383.05	239.85	280.65	368.55	350.85	364.1	242.3	564.75	323.8	201.55	192.85	507.6	436	470.6	308.85	304.4	341.45	327	311.55	252.15	257.85	309.5	321.3	373.05	501.65	324.6	234.85	346.25	249.7	276.85	369.85	220.6	257.6	310.75	303.5	233.75	235.45
ENSMUSG00000032174	0.105382	235.2	140.75	153.2	302.45	404.3	865.05	1414.3	1271.65	903.7	1515.75	1018.35	93.75	158.25	86.1	223.25	112.7	111.2	105	108.65	72.45	82.55	103.05	108.3	79.8	131.15	125.15	124.15	99.6	111.7	124.45	98.4	111.85	68	90	72.1	67.8	114.9	47.8	110.95	91	114.6	125.5	90	55.3	93.4	114.9	108.9	74.5
ENSMUSG00000031170	0.170309	374.8	377.5	351.3	353.35	332.2	357.75	409.15	395.75	393.25	405.05	436.5	305.2	321.6	261.05	251.2	409.5	332.7	209.6	255.4	869.5	321.55	223.15	264.2	388.7	310.55	483.95	443.8	342.95	324.15	246.2	177.25	326.85	284.45	280.85	441.1	650	181.5	440.1	326.25	761.25	688.05	686.3	267.3	244.55	368.95	344.05	387.95	311.1
ENSMUSG00000046806	0.231547	184.95	246.7	249.2	226.35	205.15	231.75	250.4	216.65	323.15	254.85	213.1	191.45	228.85	180.45	209.1	241.45	305.6	145.8	260.75	223.75	206.45	238.65	191.85	333.7	279.05	247.9	304.15	197.45	303.75	203.65	212.65	284.95	263.5	250.15	157.8	227.7	274.15	285.55	215.55	298.6	293.85	429.55	218.4	342.4	354.15	331.9	471.55	292.4
ENSMUSG00000022861	0.108211	189.6	142.5	158.95	177.05	239	180.1	240.65	324.45	238.85	575.15	339.2	448.05	144.15	199.7	33.4	53.3	33.35	23.5	47.45	47.75	15.3	57.55	78	20.45	34.35	33.6	43.75	131.8	72	31.25	38.05	69.45	60.15	70.5	121.9	81.95	13.2	50.7	54.85	141.5	40	25.25	94.35	29.85	7.7	14.65	110.4	72.45
ENSMUSG00000024222	0.113032	323.55	466.45	538.55	458.55	419.85	475.35	415.6	634.2	390.35	743.7	557.45	241.25	656.6	706.75	916.05	617.7	756.9	1216.95	343	1395.4	1224.25	1281.5	581.9	726.1	662.45	435.6	689.95	743.75	735.55	632.6	963.4	470.5	188.25	2896	471.35	1090.85	2014	688.2	1254.15	494.85	616	319.15	2420.8	534.9	903.95	881.05	154.65	574.6
ENSMUSG00000010205	0.079787	711.95	659.95	583.1	658.55	694.8	802.75	764.7	687.5	897.1	868.9	677.85	606.4	635.95	704.15	597.45	487	552.15	546.45	725.7	680.15	709.7	821.95	491.3	751	757.7	758.75	843.05	804.5	697.9	637.9	738.35	777.4	464.75	560.15	479.6	329.2	525.85	488.3	675.15	475	508.3	624.2	444.5	560.8	467.3	427.7	847.05	750.9
ENSMUSG00000029848	0.355529	54.7	51.95	37.05	28.8	24.2	54.85	33	57.05	49.4	42.8	69.95	17.45	48.5	38.05	181.95	72.3	87.45	38	39.7	34.9	65.1	51.4	46.95	44.9	28.4	27.6	44.75	43.1	24.4	31.6	37.95	39.45	33.15	61.8	231.25	56.9	31.05	66.3	37.7	22	47.5	166	87.85	36.85	38.05	82.05	69.35	42.9
ENSMUSG00000026117	0.02771	185.3	219.75	229.2	226.2	202.25	222.05	199.4	197.95	239.1	223	192.6	165.7	234.1	168.15	263.35	195.05	652.9	232.95	232.15	132	261	180.65	125.25	207.85	90.05	100	190.5	165.65	220.8	150.7	167.7	163.4	170.25	173.3	257.05	229.05	87.5	161.55	138.25	129	186.85	304.5	1142.1	98	2381.1	2135.1	115.65	214.35
ENSMUSG00000034320	0.25621	129.65	169.75	117.55	110	93.7	103.7	97.35	118.25	144.2	93.65	83.85	115.35	129.4	113.75	88.8	122.65	129.6	69.45	99.5	81.9	106	115.1	102.35	112.55	135.4	124.5	125.95	58.85	139.5	135.2	101.15	107	71.85	90.45	97.45	140.6	109.55	143.45	224.65	178.3	97.2	183.55	120.1	109.3	103.5	107.75	208.85	113.3
ENSMUSG00000063531	0.080883	102.75	72.15	53.25	26.4	39.6	142	149.65	173.35	121	248.3	217.6	68.1	93.4	127.25	100.4	77.2	50.85	140.5	62.75	81.45	27.35	14.45	26.3	38.9	100.1	131	340.5	398.65	163.6	148.95	159.8	46.7	212.85	42.15	172	972.8	229.9	137	36.8	45.45	50.25	72.6	10.05	10.95	21	24.55	18.9	16.3
ENSMUSG00000024223	0.149754	37.25	80.05	36.7	32.4	59.4	42.9	33.4	32.9	53.8	39.8	47.2	34.25	29.1	29.05	62.45	43.15	55.05	46.05	36.45	37.4	29.9	30.8	50.6	79.6	46.8	66.9	33.4	35.4	28.2	55.15	36.7	82.65	27.7	46.35	70.9	30.45	38.1	35.25	32.05	50.9	29.2	56.8	56.2	43.4	35.15	40.85	43.5	37.15
ENSMUSG00000026116	0.111293	700.1	615	672.5	798.55	987	638.75	768.45	833.25	640.2	686	925.65	746.9	677.1	907.8	816.95	694.15	856.2	1219.45	1113.9	985.6	967.15	747.75	685.85	757	798.9	699.95	774.5	802.85	821.35	1238.05	592.65	958.9	673.5	1088.4	721.55	751.25	1082.55	779.55	1070.65	826.8	1037.4	788.8	1212.6	1195.2	917.6	903.75	574.85	689.9
ENSMUSG00000033871	0.226303	331.7	345.7	254.8	257.15	242.6	388.35	270.45	335.15	282.85	392.7	489.45	451.55	150.4	197.45	73.2	525.85	178.3	213.1	70.45	79.2	164.55	183.05	167.65	93.9	102.55	131.75	220.45	157.35	182.25	162.05	204.8	247.7	157.1	92.55	28.1	77.6	75.95	443.25	327.6	165.4	139.65	88.5	159.45	159.65	142.95	145.35	1331.9	277.3
ENSMUSG00000032175	0.111573	128.3	218.65	190.6	292.5	221.3	256.25	275.45	376.15	246.25	248.55	344.45	278.75	262.55	225.85	437.65	391.65	797.1	580.8	567.05	412.35	554	425.95	534.5	422.9	465.7	175	421.85	458.15	252.1	186.05	278.65	79.85	416.05	473.8	356.3	653.25	535.75	461.45	403.55	731.05	419.1	144.65	614.2	810.15	781.3	717.8	111.9	110.65
ENSMUSG00000045094	0.185212	376.5	522.9	394.25	410.75	301	351.3	335.25	437.55	419.05	481.05	405.5	354	418.35	398	342.55	467	414.1	433.3	248.3	287.25	286.3	336.45	315.4	352.95	416.4	397.45	429.6	294.75	583	438	307.5	409.85	363.45	426	337.6	409.65	289.45	544.5	429	333.45	322.05	434.2	412.7	252.15	399.8	423	515	412.5
ENSMUSG00000022871	0.430064	185.75	204.4	169.5	195.35	116.95	203.9	209.2	184.1	230.75	185.4	195.8	184.8	260.7	247.8	549.35	245.6	219.85	1510.65	220.75	264.45	197.5	307.3	177.95	210.15	199.2	224.9	264.2	267.7	238.15	393.05	443.1	5712.6	4736.4	226.05	6698.4	254.35	192.6	294.45	228.9	183.5	277.8	273.85	186.7	196.1	216.7	234.7	339.2	239.75
ENSMUSG00000026114	0.147948	61.3	63.1	60.15	56.1	60.65	67.15	64.3	60.7	85.4	68.6	59.4	62.1	58.15	66.7	56	59.7	79.5	54.5	55.9	49.7	53.5	60.15	64.8	89.1	75.35	78.35	85.95	69.95	54.45	48.35	52.35	61.75	61.6	43.5	67.45	54.75	54.9	87.1	57.35	96.75	64.6	87.3	48.5	52.9	55.25	55.25	75	86.15
ENSMUSG00000024578	0.041201	164.95	181.45	184.5	174.9	201.2	156.5	156.55	216.75	206.05	197.3	198.05	274.4	233.95	264.15	188.4	113.95	256.3	176.4	223.35	177.25	282.15	129.95	255.7	257.8	237	184.8	237.7	274.05	141.75	205.2	193.25	188.55	190.95	210.9	267.75	178	190.8	208.3	197.85	226.15	172.05	267.8	197.85	206.85	247.35	140.95	212.4	249.95
ENSMUSG00000024579	0.042637	12.9	41.55	36.5	42.4	77.85	14.3	46.25	58.9	16.6	18.6	15.25	44.7	112.65	105.25	27.85	19.3	10.5	7.7	8.8	8.35	8.35	13.1	11.1	9.8	14.4	15.65	11	43.5	10.1	25.6	35.35	9.5	28.9	8.7	7.7	8.55	26.5	12.35	9.15	14.6	20.2	12.75	30.55	12.15	13.1	9.85	9.9	8.05
ENSMUSG00000053436	0.004527	439.1	478.6	433.65	498.05	536.8	670.25	620.7	600.4	545.3	609.85	591.5	626.45	479	541	541.45	581	833.3	1055.1	708.95	676	982.8	740.1	672.7	557.45	832.7	830.35	914.2	1004.55	678.25	798.9	767.7	732.45	503.85	749.3	603.4	827.65	1051.6	681.45	531.95	836.15	1085.9	616	1000.35	1115.85	1090.8	1049.7	587.35	708.2
ENSMUSG00000022877	0.381244	405.85	384.15	260.3	335.75	198.6	331.6	390.75	369.05	395.6	378.25	281.8	361.4	309.1	418.6	285.35	313.3	397.7	258.9	320.3	273.5	232.1	346.75	407.95	477.2	515.9	431.35	408.95	359.9	528.25	272.05	254.95	307.95	296.85	419	342	305.2	386	484.1	418.2	549.6	349.7	481.6	200.9	244.45	303.95	332.75	350.4	451.35
ENSMUSG00000033032	0.086771	212.05	288.8	235.8	214.4	223.4	268.95	311.45	175.7	182.75	149.4	166.6	275.9	226.2	142.5	178.55	170.65	209.05	285.35	308.4	304.35	299.6	260.25	218.7	252.4	304.75	313.9	440.2	576	288.7	223.85	472.25	409.4	181.8	227.15	207.2	1849.2	291.1	158.3	212.3	91.95	175.8	127.7	81.55	49.15	52.85	93.7	248.2	1078.25
ENSMUSG00000040118	0.039728	409.45	383.5	372.6	614.7	309.05	620.15	703.25	516.1	422.3	549.8	525.6	297.8	382.5	402.25	335.3	342.4	227.6	192.55	287.95	318.35	224.55	1017.35	383.2	338.1	300.05	288.7	281.55	272	249	229.55	196.3	376.7	360.1	293.9	359.45	245.8	276.25	318.55	280.75	386.1	282.15	306.65	209.15	209.65	187.3	214	353.5	546.6
ENSMUSG00000029843	0.080348	524.7	316.55	367.35	421.2	271.65	386.35	388	282.55	362.85	570.8	575.6	477.35	406.15	335.35	262.25	394.55	286.15	195	217.65	242.9	309.65	268.4	337.3	249	275.2	2040.7	1484.75	1028.25	311	272.15	186.6	314.05	185.3	358.2	185.3	316.75	197.15	318.9	246.6	190.65	287.55	367.9	238.7	240.85	289.8	318	348.6	284.45
ENSMUSG00000032735	0.031236	175.4	122.6	153.75	286.7	286.45	174.95	190.4	216.35	136.8	187.45	788.65	411.1	233.05	294.95	111.25	95.05	114.55	173.2	39.05	162.4	244.65	77.65	99.85	42.6	50.9	28.1	50.05	86	198.9	114.5	187.55	203.15	81.15	83.45	81.35	539.1	92.6	51.05	64.6	177.3	72.1	65.55	64.05	73.35	44.35	58.2	291.45	304.35
ENSMUSG00000004864	0.034389	5.95	4.75	3.45	5.6	8.3	4.6	5.05	4.6	5.05	5.35	4.7	10.15	6	4.15	25.25	9.35	6.3	240.1	394.9	148.65	10.5	764.2	124.25	10.45	6.75	6.6	10.45	63.5	473.95	1136.85	1249.95	755.3	7	839.25	107.6	23.3	349	631.4	1167.3	67.7	215.7	8.05	12.25	7.3	7.85	7.25	6.15	15.35
ENSMUSG00000026111	0.031571	656.2	612.85	581.45	633.3	821.45	591.15	597.45	604.25	669.3	637.1	602.45	776.85	608.2	723.9	1141.75	533.3	581.15	841.15	599.5	984.3	875.65	922.6	969.5	570.25	558.5	556.4	593.45	691	662.75	970.05	1282.5	559.05	1054.9	833.45	970.45	832.9	744.35	662.2	1058.35	521.75	864.2	727.85	650.55	887.85	758.8	621.85	529.95	642.1
ENSMUSG00000029840	0.057487	695.55	904.9	717.4	1472.65	949.55	1823.2	1823.4	2109.35	1434.15	1255.4	901.3	874.8	1207.85	1141.15	947.5	872.85	747.7	1097.1	1106.8	871.75	924.9	977.3	832.9	647.75	933.75	817.8	642.35	896.65	561.75	708.65	363.25	490.75	941.2	771.4	899.95	946.6	1095.85	895.4	1122.25	832.2	891.1	630.9	1206.95	1697.2	874.15	915.65	608.8	562.35
ENSMUSG00000022875	0.476251	44.5	24.65	28.2	15.95	33.75	48.9	24.7	39.3	49.15	27.7	43.6	55.2	60.45	25.05	23.65	23.8	51.1	67.45	34.1	52.8	16.85	64.05	78.15	43.15	40.15	45.65	70.75	169.35	76.2	54.15	48.85	60.4	60	58.95	157.8	48.65	43.55	41.55	65.35	78.95	149.75	74.05	53.8	12.3	29.35	30.8	507.2	37.35
ENSMUSG00000003308	0.023528	303.55	328.65	301.8	356.675	385.625	332.6	362.375	319.025	336.1	335.475	313.25	318.925	270.175	293.775	357.2	294.25	404.425	301.75	346.25	344.625	343.15	295.075	245.325	296.575	268	276.35	258.825	201.425	297.075	343.775	374.525	355.875	311.75	273.3	251.225	288.2	304.9	238.175	316.35	285.15	362.25	362.5	350.475	339.35	374.625	397.2	341.375	282.825
ENSMUSG00000002820	0.104867	71.8	89.3	75.1	100.95	39.2	136.55	98.65	83.75	184.7	121	29.25	94.35	155.5	122.2	719.8	124.6	98.4	66.7	34.4	34.2	55.8	117.35	55.85	37	46.3	91.35	92.5	40.55	74.6	103.35	63.7	106.9	136.8	110.95	98.85	73.75	100.1	192.55	121.15	118.25	125.05	311.6	80.5	51.75	170.15	60.1	46.65	40.3
ENSMUSG00000043286	0.233425	24.35	40.3	22.1	39.5	22.55	18.5	29.45	23.75	32.1	20.8	20.45	19.8	28.75	43.9	29.55	22.8	18.65	27.45	33	58.75	34.4	32.15	47.7	37.05	32.75	86.9	41.65	106.7	47.55	129.6	104.3	157.35	40.4	38.65	159.45	124.5	105.8	52.5	28.15	57.5	36.75	94.6	26.65	35.15	47.8	72.75	90.5	82.2
ENSMUSG00000026322	0.232989	38.5	69.8	34.05	27.55	18.6	22.6	23	44.25	26.6	17.15	24.45	29.35	32	94.45	161.55	40.35	31.5	57.4	24.15	33.75	40.45	30.8	50.95	38.15	33.8	86.8	40.65	69.2	38.7	35.7	36.75	23.85	22.2	27.85	31.25	30.65	45.05	168.65	32.6	47.55	125.4	44.5	60.45	25.1	42.75	34.65	17.2	15.9
ENSMUSG00000048905	0.49071	30	19.1	57.1	47.25	51.65	115.25	110.7	109.65	104.15	24.25	45.4	17.45	20.5	13.1	12.65	19.55	19.65	7.35	7.75	12.55	10.65	13	17.4	14.05	15.6	21.05	17.15	23.6	23.9	17.05	10.9	24.95	9.95	12.35	9.95	8.7	12.45	128.9	775.55	169.45	19.5	20.4	62.75	20.6	17.25	14.4	41.25	76.75
ENSMUSG00000045378	0.588072	251.2	217.95	236.05	224.65	191.15	205.55	231.85	180.1	212.55	154.85	199.85	238.55	129.55	259.9	245.5	135.65	291	148.9	213.15	201.25	218.75	154.1	242.95	259.3	301.6	333	292.8	294.65	273.9	251.3	199	160.45	246.45	265.65	355.3	328.25	277.35	206.6	277.85	346.65	226.95	285.95	217.4	155.9	249.2	240.4	227.45	277.15
ENSMUSG00000042211	0.074171	545.2	590.45	593.75	775.25	706.6	487.9	465.9	582.9	366.7	475.9	538.45	567.85	675.45	679.45	709.85	625.15	665.35	800.85	601.25	720.25	714.4	808.8	688.25	496.3	513.1	646.65	640.1	692	628.45	601.2	476.9	557.9	593.3	651.1	498.05	599.15	664.9	461.8	652.8	367.4	656.15	590.9	938.05	1151.9	906.8	798.1	343.3	414.55
ENSMUSG00000066860	0.071008	438	278	507.05	433.9	699	380.5	496.25	422.85	271.7	416.2	350.85	451.55	855.65	864	403.65	71.55	441.45	136.2	144.35	64.55	285.8	108.7	64.8	65.35	63	51.9	57.2	66.65	70.7	195.05	265.75	50.3	176.35	78.45	96.05	201.9	301.35	55.85	64.2	654.3	1144.35	86.35	1578.1	689.45	1150.2	815.85	50	139.7
ENSMUSG00000024006	0.020877	740.75	715.75	845.3	689.35	701.7	750.95	650.45	686.15	798.2	721.45	745.85	808.1	622.1	704.05	756.5	1144.2	1649.6	1792.15	1746.2	1203	1882.15	987.75	1146.85	1279.9	941.9	834.2	1142.75	990.45	1087.3	1111.95	900.7	1018.35	729.85	1231	1257.1	980.35	1456.8	1174.95	1201.65	1613.7	1481.65	1010.1	2181.15	1760.45	3133.9	3202.45	992.8	767.85
ENSMUSG00000038641	0.229163	178.55	198.15	202.2	202.35	200.85	209.5	173.2	228.15	228.8	192.6	208.05	226.35	194.5	204.5	251.5	206	235.3	162.3	199.3	179.9	140.5	4021.7	190.1	260.5	192.8	201.5	186.05	151.7	233.7	228.1	145.5	248.05	152.75	203.95	170.05	229.95	188.95	377.95	200.15	175.7	175.7	180.5	182.9	141.85	198.5	179.45	165.95	204.85
ENSMUSG00000047344	0.038128	108.6	83.65	44.2	149.4	109.15	39.95	35.6	10.7	13.3	52.2	225.45	138.7	84.15	159.25	16.95	5.95	8.15	5.15	7.35	41.15	14.1	59.8	273.9	17.75	8.4	8.7	16.2	27.05	9.65	6.25	5.9	14.35	9.25	147.6	16.05	6.3	32.25	22.85	26.7	42.65	42.8	13.4	48.95	6.65	7.35	10.9	26.3	61.9
ENSMUSG00000022878	0.123077	90.65	124.95	109.6	32.2	64.45	77.2	71.55	76.6	169.3	34.5	72	70.2	94.55	137.4	88.2	60.4	1527.55	3389.15	283.8	7048.5	13330.5	4167.65	504.5	118.85	26.85	99	112.8	72.75	1944	179.7	627.5	107.8	61.55	436.35	58.15	285.95	96.2	92.25	543.65	484.2	1174.2	127.55	504	46.55	126.7	123.4	8316.8	246.95
ENSMUSG00000029833	0.087406	291.95	267.7	272.7	248.8	271.65	279.5	208.4	301.2	149.15	152.3	280.5	248.3	253.85	310.4	325.45	326.35	217.65	353.8	345.45	536.05	466.9	299.9	302.6	393.5	399.35	256.25	223.9	259.75	172.2	179.4	180.95	123.4	566.75	422.75	298	369.75	494.2	492.45	451.25	156.7	308.9	114.65	537.05	513.4	388.5	298.75	278.85	302.75
ENSMUSG00000022885	0.195859	256.9	211.3	341.55	168.65	137.9	181.05	202.4	244.8	169.7	124.7	346.65	171.25	771.05	599	659.2	284.7	981.6	549.85	409.45	455.55	544.05	390	118.25	315.85	291.5	279.3	158.8	157.65	242.35	273.3	185.1	244.7	1095.9	188.5	517.8	365.25	406.9	112.55	579.05	277.8	294.15	975.7	490.05	2229	1440.4	1080.35	33.55	238.4
ENSMUSG00000015342	0.148357	61.4	40.3	24.9	23.1	59.7	42.95	50.45	73.6	39.6	32.35	47.75	38.85	39.55	32.15	22.1	72.05	84.8	40.9	28.35	16.4	27.85	10.7	65.4	24.1	31.7	30.85	8.4	37.1	33.95	45.95	20.95	35.75	28.7	25.55	59.05	15.45	24.5	53.25	52.9	43.75	28.1	97.05	37.75	13.75	23.5	41.25	36.6	89.35
ENSMUSG00000026088	0.144571	316.65	242.55	181.95	134.7	175.75	192.5	218.85	205.65	234.65	208.7	215.85	138.95	262.75	197.35	446.9	182.5	311.75	224.6	166.45	176.65	234.75	284.05	244.9	231.45	260.45	189.5	241.75	155.1	187.4	193.25	129.15	83.05	182.35	169.5	251.55	205.4	275.55	237.55	188.45	211.55	313.25	59.65	228.35	210.75	155.95	317.1	201.95	373.75
ENSMUSG00000033383	0.062289	231.35	126.3	188.2	172.95	182.7	131.6	77.1	169.25	217.45	135.75	153.7	168.1	193.05	154.9	245.1	111.3	168.9	80.55	93.9	70.7	41.65	135.85	93.6	122.4	157.65	203.65	154.1	36.6	42.7	63.85	48.45	92.6	4359.4	140.65	2640.1	60.75	84.4	85	84.45	52.4	90.8	148.8	102.9	81.45	85.5	107.1	117.9	110.65
ENSMUSG00000022887	0.106021	179.85	224.35	185.45	157.5	204.5	219.05	195.15	194.85	116	134.7	123.95	123.9	214.8	177	111.8	106.55	240.65	139.75	191.8	180.6	171.3	170.35	163.15	133.85	140.2	114.75	93.5	170.05	237.1	192.05	161.4	218	236.95	86.45	265.5	179.6	160.75	305.25	158.7	140.8	272.25	60.15	176.4	217.05	133.2	246.9	186.35	172.5
ENSMUSG00000061584	0.213057	82	116.6	146.2	113.35	104.95	130.25	138.95	84.35	98.85	78.55	120.3	112	115	74.3	92.25	135.55	180.15	105.9	135.85	114.95	154.45	127.7	171.45	178.5	174.55	126.2	185.95	75.55	204.65	112.15	187.95	80.35	145	85.65	137.15	148.85	128.4	153.6	138.65	145.2	99.45	180.2	119.05	156.95	162.6	141.7	110.3	93.8
ENSMUSG00000023067	0.112728	314.55	400.7	497.4	394.55	479.05	331.05	387.1	456.25	440.65	463.3	721.45	529.8	833.25	600.35	541.75	377.05	467.4	553.65	499.7	387.1	396.05	347.35	636.95	544	384.75	361.5	399.8	394.6	1309.9	1576.85	1706.8	2110.65	641.1	340.75	1092.5	693.5	1209.9	1293.6	2050.15	292.2	548.2	508.5	345.55	313.05	368	380	638.55	380.45
ENSMUSG00000026085	0.416358	100.15	127.1	75.95	101.9	89.25	92.95	104.1	111.9	119.7	101.35	76.8	79.9	93.3	77.9	105.75	88.5	95.8	137.3	99.1	111.3	145.5	125.05	89.85	137.4	146.4	80.05	137.05	79.65	97.95	1145.15	79.5	12433.7	111.75	88.8	94.55	92.15	120.45	175.75	105.45	224.2	140.6	130.8	91.05	97.1	127.15	112.5	122.1	121.25
ENSMUSG00000029830	0.169998	101.1	148.9	86.45	125.45	75.25	99.25	129.75	108.35	143.45	161.95	119.25	96.75	131.65	133.4	98.4	160	162.35	135.45	172.1	103.35	110.85	106.15	136.95	107.05	133.9	140.05	142.8	107.95	170.45	242.5	243.75	143.8	177.85	139.35	199.55	121.6	104.6	102.95	81.65	144.35	123.15	224.15	118.95	83.6	129.4	187.05	147.2	124.95
ENSMUSG00000028780	0.022416	313.55	411.05	365.2	384.35	343.5	327.7	299.2	311.75	246.55	331.25	811.6	237.65	245.25	307.45	102.35	695.35	171.45	653.3	1113.85	1138.55	556.65	215.15	1338.75	114.85	239.1	126.3	38	179.2	1019.8	808	833.5	729.75	204.7	590.45	305.4	3494.5	1149.25	730.95	1178.8	139.6	438.15	168.6	155.7	107.95	100.45	62.9	216	339.85
ENSMUSG00000058407	0.090016	284.5	302.8	279.7	225.4	248.4	309.75	257.25	355.1	352.9	211.15	307	307.85	307.9	264.6	194	383.85	319.55	291.45	259.85	235.2	261.05	239.9	224.7	206.1	325.6	342.95	369.45	331.3	313.15	325.7	220.45	302.2	301.5	258	329.05	300.2	169.75	346.75	298.6	277	309.9	402.45	244.45	277.75	302.85	358.1	409.95	252.45
ENSMUSG00000031176	0.169219	2226.4	2280.6	2315.45	1508.85	1515.55	1960.45	1676.7	1655.4	1483.5	1812.8	1536.75	1698.75	3773.85	4363.15	991.25	1254.6	564.8	1646.5	1432.95	1193.15	1385.75	2003.25	4363.05	106	173.6	290.95	255	301.05	2169.55	2593.6	1974.85	2218.2	2125.6	1951.4	1984.85	1834.35	1130	1332.3	1502.75	560.1	928.9	589.2	634.3	954.1	388.75	256	937.5	929.85
ENSMUSG00000038600	0.151376	204.95	267.05	146.35	111.7	91.85	182.8	111.6	165.6	254	122.75	147.3	101.3	177.8	148.65	156.95	199	145.9	255.95	212.1	154.1	142	103.7	143.6	130.75	136.3	191.95	166.8	118.9	277.2	329.15	422.2	242.7	644.65	149.05	367.4	146.65	115.3	164.75	141.6	129.9	211.15	158.65	94.35	97.95	118.65	149.25	216.8	178.35
ENSMUSG00000047531	0.129023	124.25	139.45	128.85	145.2	77.1	144.9	88.85	117.05	140.75	135.3	123.75	101.1	149.6	113	168.7	127.4	118.65	37.45	79.65	72.85	117.9	92.85	70.65	95.5	100.75	160.45	105.4	19.7	162.4	95.3	116.55	67.2	669.8	104.75	288.4	104.35	82.4	64.85	41.65	113.15	143.85	111.95	75	123.9	59.75	119.35	153	114.05
ENSMUSG00000054453	0.196349	37.6	83.7	87.7	77.9	29.8	82.8	54.25	91.65	93.2	77.3	79.8	56.5	83.3	96.3	120.85	71.5	98.75	72.95	131.3	75.4	69.9	106.25	127.5	113.5	57.15	88.6	114.5	145.35	129.85	63.8	59.75	36.3	88.05	139.2	61.55	54.8	61.8	112	75.75	55.2	56.2	184.4	76	90.05	54.7	109.7	78.75	99.45
ENSMUSG00000022508	0.04608	306	555	408.15	387.25	267.6	394.5	482.8	167.85	297.6	423.4	334.9	1015.55	447.75	356.4	180.65	554.4	709.85	1184.35	372.4	367.55	806.75	430.5	375	12.95	11.25	6.7	15.9	52.3	1061.25	893.55	550.65	372.75	1026.15	561.15	347.5	384.6	203.05	218.65	144.45	302.3	479.25	494.1	1675.3	1496.45	403.75	248.85	387.3	415.6
ENSMUSG00000002944	0.154682	56.5	281.825	303.375	98.675	98.525	62.5	105.35	154.75	92.1	87.725	74.825	76.575	108.45	137.3	145.475	247.25	498.225	2380.85	220.925	2451.4	6246.65	1805.95	566.425	110.125	182.55	129.2	130.275	68.175	704.775	576.8	1069.67	548.35	1156.55	409.675	397.45	3820.6	192.525	692.6	370.325	599.1	417.775	493.9	375.7	604.875	102.55	200.05	4092.3	5819.45
ENSMUSG00000024007	0.012389	320.75	263.9	285.4	261.5	272.15	216.75	261.6	224	130.8	143.75	214.4	236.85	269.9	285.1	299.95	251.25	520.85	397.65	502.3	366.05	331.4	276.85	273.95	1005	1275.45	718.3	955.5	1198.85	258.6	374.3	351.95	214.85	330.25	313.5	344.65	239	243.45	361.8	372.3	432.85	413.65	469.9	521.6	851.55	527.7	387.4	87.8	474.7
ENSMUSG00000029829	0.25366	12.05	15.95	6.45	11.65	5.05	14.55	8.55	11.55	31.35	59.25	11.4	5.85	9.8	25.15	11.55	18.5	7.45	5.4	331.1	69.55	9.05	9.55	13.95	14.45	24.7	8.95	13.9	8.4	9.4	9.6	6.15	11.85	141.3	18.05	125.75	10.85	11.25	9.3	13.85	26.05	8.15	49.1	7.65	14.95	17	14.85	22.8	10.95
ENSMUSG00000024583	0.018991	271	257.7	283.85	408.1	323	163.5	114	78.8	77.6	98.8	74.65	204.6	351.15	414.95	228.95	190.1	61.05	79.45	144.3	158.75	55.95	144.65	104.85	137.5	154.1	180.95	198.4	156.35	117.5	129.05	88.4	86.65	121	89.85	123.2	115.1	90.9	66	77.7	36.15	84.7	75.35	97.25	46.6	60.95	91.6	35.65	5.7
ENSMUSG00000057614	0.001034	1821.55	1343.05	1400.7	1738.5	1687.9	2009.35	2019.55	1713.15	1561.8	1909.15	2933.85	2437.65	1279.7	1281.9	256.8	187.05	129.85	566.85	285.3	1389.25	2200.85	555.9	912.95	144.2	104.55	63.25	106.85	75.3	683.15	1159.9	507.2	743.3	240.05	315.4	221	429.15	1291.35	335.65	457.6	136.35	337.15	27.4	23	15.9	19.4	13	666.2	98.25
ENSMUSG00000048399	0.238755	249.4	288.9	259.8	245.45	232.8	286.75	233.8	231.85	269.25	308.85	279.7	221.9	305.55	185.85	238.25	308.8	290.05	291.6	249.25	152.45	171	205.1	214.2	267.55	248.55	262.85	257.9	87.25	339.7	315.1	349.95	335.15	314.05	238.5	293.8	207.7	272.05	347.5	240.55	271.65	248.65	390	159.3	103	99.05	157.2	465.9	418.4
ENSMUSG00000022510	0.025269	93.25	141.7	128.2	72.7	71	124.35	120	117.3	149.6	95.95	109.65	76.05	87.15	120.9	161.75	410.45	124	553.75	71.95	123.1	122.55	111	1457.7	182.1	129	175.25	137.6	83.85	1338.35	2246.35	1494.45	1407.35	191.35	256.9	223.75	87.75	140.25	104.35	117.5	115.6	121.85	204.95	322.65	120.15	143.45	180.75	108.15	47.3
ENSMUSG00000056832	0.04312	77	78.75	58.3	113.025	88.525	96.85	119.975	112.725	89.35	87.45	79.025	74.8	77.95	47.05	156.475	76.275	101.05	106.675	84.55	120.05	79.125	111.175	75.55	81.525	83.5	105.9	73.075	87.55	48.75	85.425	74.1	51.8	228.825	94.85	177.1	134.575	85.475	77.375	61.725	104.75	63.075	81.8	63.275	98.9	161.2	127.05	135.65	109.125
ENSMUSG00000033335	0.019461	656.85	550.3	561.4	533	724.7	634.1	699.7	600.65	691.15	563.8	501.65	574.15	667.8	595.45	700.45	553.7	1099.3	770.7	795.3	941	1066.25	911.1	948.75	688.8	747.05	721.9	1157.6	1175.35	691.35	953.8	1302.55	892	720.35	1026.6	976.7	1030.6	393.55	942.6	1126.5	1028.6	1134.35	806.5	1368.8	1363.2	1625.8	1776.85	632.7	614.65
ENSMUSG00000048814	0.189474	428.55	359.75	399.95	429.4	408.75	383.15	312.6	364.65	338.3	310.45	412.4	335.35	269.4	220.7	176.35	261	247.35	178.2	136.85	192.55	157.55	181.45	193.2	306.15	218.75	227.55	253.6	180.35	191.3	191.65	137.35	229.4	188.15	165.95	197.5	152.65	154.65	235.05	223.7	223.95	179.85	287.05	205.75	144.85	148.45	226.45	231.45	232.8
ENSMUSG00000024013	0.115712	90.45	101.55	69.85	84.2	65.2	137.8	92.25	55.5	81.7	153.35	114.9	137.9	122.5	13.8	376.4	20.55	641.05	374.45	89.95	117.55	467.15	87.75	24.95	43.05	18.5	19	20.5	27.5	203.75	60.6	152.7	26.4	180.35	62.85	139.3	127.55	159.8	32.45	43.35	380.15	210.9	284.85	182.6	1735.65	143.9	109	31.05	26.9
ENSMUSG00000039987	0.086498	333.95	435.95	390.35	368.85	334.45	330.1	354.4	336.55	352.75	369.25	407.45	382.2	353.15	326.55	352.8	300.8	462.75	444.85	405.25	344.1	254.75	327.05	275.5	480.05	400.2	407.4	403.5	368.45	310.05	343.35	335.25	544.85	508.15	465.6	386.6	433.9	476.8	321.15	260	436.1	502.55	317	350.45	431.8	321.55	299.75	495.6	692.2
ENSMUSG00000024014	0.094403	54.55	76.2	64.1	22.2	32.8	23.9	51.4	13.3	68.15	34.55	28.45	64.35	63.85	51.35	80.9	33.25	75.7	17.5	60.55	59.9	72.05	88.65	99.35	120.45	83.75	63.6	64	83.75	20.85	50.25	84.45	78	61.3	69.9	87.05	78.25	96.65	29.8	64.8	157.7	76.8	59.2	54.45	38.55	123.35	107.05	82.3	66.95
ENSMUSG00000026078	0.070421	196.85	190.2	198.8	188.35	144.75	170.55	147.6	118.4	114.3	159.6	145.35	162.95	206.45	162	211.15	217.6	219.55	172.7	253.95	193.25	157.45	162.85	258.55	191.5	161.2	178.55	174.85	209.2	227.9	258.95	217	196.7	194.1	199.15	206.65	175.05	234.35	165.3	226.05	201.15	198.05	168.6	220.95	203.05	214.8	201.6	232.25	159.7
ENSMUSG00000056812	0.027666	428.7	400.5	479.8	620.35	350.6	728.75	594.65	594.9	969.3	463.65	353.75	310.1	442.9	420.8	519.8	272.15	124.3	168.25	94.5	155.05	148.05	197.5	269.35	232.35	267.55	208.75	203.35	167.95	105.35	114.45	176.05	226.25	130	167.25	109.1	129.75	124.3	229.95	210.05	132.1	156.25	27.75	129.3	107.6	166.75	167.9	158.65	165.85
ENSMUSG00000026077	0.226397	5.6	9.35	7.7	8.65	8.85	43	39.3	49	36.6	7.95	19.5	20.7	8.2	9.15	6	6.85	7.55	14.3	24.3	21.55	9	6.9	21.55	8.9	5.35	6.6	16.75	15.4	9.1	17.1	25.85	9.65	28.55	9.5	55.2	7.55	27	16.65	9.4	3.45	9.1	7.35	18.15	4	16.05	6.35	7.2	8.2
ENSMUSG00000042203	0.009371	92.4	76.95	90.35	52.9	78.75	46.35	68.35	65.65	134.2	89.45	99.95	63.85	43.45	98.6	25.75	65.85	47.6	25.85	23	21.2	42.25	50.5	30.75	59.45	53.7	51.05	25.45	43.8	57.4	16.05	50.6	80.45	20.1	24.6	27.3	22.75	23.5	35.85	23.4	30.25	23.95	22.65	33	17.5	29.5	34.75	99.05	56.9
ENSMUSG00000032180	0.027704	202.2	271.7	257	279.3	263.5	203.05	226.2	202.65	266.85	279.95	236.75	279.6	245.4	180.35	475.3	287.85	297	266.55	527.1	558.6	319	463.1	345.05	473.65	442.25	526.25	605.6	607.2	282.05	308.75	482.8	365.3	307.4	409.35	332.95	234.5	613.3	309.05	247.6	226.15	342.7	406.2	178.15	323.7	195.35	217.9	168.3	499.05
ENSMUSG00000028771	0.158126	358.7	353.55	374.675	481.725	447.275	432.2	385.95	458.475	348.075	346.05	508.15	454	392.05	537.05	249.575	346.675	486.15	569.275	543.125	510.025	492.45	504.55	497.55	575.275	565.25	574.225	730.5	726.8	475.175	505.525	474.525	399.475	520.5	348.925	429.925	1128.28	591.1	389.725	469.425	570.475	773.525	576.275	450.05	482.95	578.05	683.5	331.65	421.9
ENSMUSG00000024019	0.094859	575.15	410.3	580.45	645.95	754.2	491.1	519.7	563.2	494.9	561.65	547.05	511.9	494.25	524.85	533.95	499.2	741.25	501.25	501.45	563.3	618.15	514.85	414.95	340.05	333.2	338.4	361.6	278	455.2	359.8	421	385.6	460.4	407.95	291.05	543.4	455.45	413	386.65	544.65	559.9	433.1	598.65	1130.6	679.35	792.4	492.3	422.65
ENSMUSG00000058254	0.02529	5163.1	2284.4	4084.35	2929.65	6365.75	5341.9	4968.45	6144.95	7084.1	4836.95	6575.8	4236.7	1222.65	2045.7	1289.85	1907.75	703.9	642.1	334.3	607.05	593.6	735	497.2	577.95	675.9	633.15	432.2	326.35	537	598.8	585.6	1106.25	3702.05	372.15	446.85	4983.7	479.85	347.55	487.55	313.4	469.55	417.05	272.95	204	187.75	201.6	688.55	755.75
ENSMUSG00000022512	0.116599	69.3	61.15	98.35	71.3	42.95	55.45	43.8	47.35	101.1	107	72.55	42.05	234.4	199.05	61.65	239.8	148.4	183.65	126.5	250.45	162.45	274.35	140.7	74.25	86	53.9	54.75	28.4	1279.5	1560.2	1688.1	516.65	40.35	110.3	80.75	169.25	721.45	74.2	61.55	54.25	146.9	167.55	191.6	31.5	58.3	46.15	179.6	70.15
ENSMUSG00000032185	0.01802	430	156.25	311.25	321.95	508.1	348.8	398.95	460.05	451.2	352.65	421.15	270.6	61.4	178.1	312.1	223.05	306.2	351.3	473.6	422.5	397.45	311.15	257.85	1307.8	1658.7	1137.8	953.7	1087.8	343.7	288.85	558.45	435.9	182.1	222.2	97.95	267.55	706	178.25	196.05	335.75	349.55	143.75	186.75	337.65	299.65	264.1	173.7	526.9
ENSMUSG00000039934	0.276378	81.65	78	30.05	65.7	49.95	65.35	27.55	85.75	216.95	132.25	152.5	47.75	87.5	97.35	56.25	108.05	131.4	80	148.85	88.15	99.2	88.15	12.8	79.3	82.6	45.25	65.75	27.3	43.9	25.3	39.2	64.65	67.3	91.8	148.55	332.7	24.55	20.8	28.95	100.85	69.65	141	50.05	121.55	81.4	77.55	241.15	71.05
ENSMUSG00000024587	0.053699	1650.8	1664.95	1780.85	1413.95	1734.05	1515.25	1331.4	1200.15	1224.85	1279.1	1131.55	1480.5	1952.65	2096.9	877.1	928.65	741.7	1045.05	1219.5	872.05	889.9	995.85	977.7	1021.95	1160.5	1213.65	1590.35	2145.85	837.1	931.95	562.95	848.7	1171.35	1428.15	980.7	697.75	868.85	1296.25	1210.5	1046.35	850.05	665.15	731.7	966.5	962	850.4	871.1	898.6
ENSMUSG00000071537	0.232893	7.35	8.45	7.35	6.8	6.6	7.4	8	9.4	9.7	8.6	8.65	7.15	6.7	6.3	5.95	8.4	7.4	10.65	7.35	6.6	8.3	7.55	19.2	12.25	10.05	13.05	10.3	8.25	8.15	74.5	149.3	73.55	7.5	8.3	10.15	6.55	6.6	17.8	10.45	18.45	7.3	9.55	4.9	6.55	6.75	8.9	19	16.75
ENSMUSG00000038148	0.075049	200.3	206.9	200.55	205.05	176	213.95	178.5	242.05	154.15	155.3	195.15	178.7	192.4	178.3	229.15	235.75	209.45	170.45	184.2	160.5	178.95	183.1	229	255.95	232.4	280.75	272.8	261.05	191.2	206.95	156.5	261.55	251.6	236.45	148.95	222.95	234.85	160.25	271.4	260.3	210.2	232.05	152.1	152.8	233.6	157.8	265.1	178.7
ENSMUSG00000061436	0.032934	918.25	627.1	775.8	580.85	787.15	512.3	472.35	495.65	682.5	717.95	572.2	724.8	245.55	179.55	374.05	507.65	352.3	283.5	169.25	511.2	855.15	917.7	231.05	892.95	811.85	608.7	108.6	168.95	470.4	272.95	650.4	265.6	487.6	443.7	302.9	746.05	661.2	397.1	321.15	761	541.55	151.85	140.9	352.5	213.95	227.5	1073.85	602.2
ENSMUSG00000040363	0.14257	82.75	125.5	112.85	137.1	69.85	121.7	124.55	113.55	103.75	100.85	143.25	127.55	100.25	88.95	134.4	209.95	193.45	162.75	105.7	141.35	149.8	104.75	99.65	165.95	154.05	152.3	365.05	313.15	154.05	183.6	173.65	216.55	73.4	155.55	96	131.6	98.95	93.75	153.95	149	144.7	176.95	207.15	266.25	255.85	238.95	90.45	145.3
ENSMUSG00000032182	0.132252	342.85	386.8	349.3	368.7	483.8	421.85	441.15	401.95	466.5	417.85	453.45	443.25	397.55	397.75	682.15	347.05	540.35	305.8	346.55	428.55	366.65	380	389.3	496.75	531.15	481.35	607.4	631.65	476.35	400.35	520.55	322.7	554.8	875.35	494.7	363.05	373.4	534.45	374.75	284.4	364	884.05	338.4	376.85	320.5	400.85	177.6	319.65
ENSMUSG00000068428	0.357674	260.7	289.45	226.2	269.35	197.15	232.6	271.45	269.15	275	276.85	225.65	238.35	222.8	239.65	249.05	305.1	295.55	181.45	254.05	212.5	207.45	223.9	301.7	339.45	345.15	354.05	301.9	247.8	264.9	255.05	202.35	252.4	221.5	301.55	230.85	249.85	229.2	335.5	238.65	362	241.65	283.5	209.55	235.15	267.1	266.7	457.45	323.9
ENSMUSG00000032187	0.004844	660.2	441.35	702.35	445.4	759.15	492.7	504.5	571.35	628.9	549.75	891.45	708.75	420.5	703.6	435.8	516.4	666.05	435.25	614.25	547.1	564.45	532	611.65	1235.05	1231.3	865.1	618.75	693.15	529.35	663.9	612.5	612.75	695.85	697.65	465.2	573.55	466.9	559.5	434.75	618.2	512.15	277.85	1281.05	684.45	619.6	691.45	224.6	337.3
ENSMUSG00000039899	0.140842	134.9	160.35	100.3	185.35	81.2	78.1	103.85	120.05	57.8	113.75	152.15	95.05	286.1	269.2	146	214.95	486.1	802.8	1607.5	1482.55	575.5	355.45	828.8	68.25	64.1	28.3	58.75	25.75	987.35	805.45	423.75	374.5	469.95	399.5	1556.15	375.75	149.75	431.75	1321.75	55.5	661.35	726.55	196.25	241	227.75	230.7	137.75	577.9
ENSMUSG00000047221	0.339775	446.9	434.6	376.25	428.65	401.95	407.95	409	417.35	375.4	450.7	395.2	411.35	408.3	472.45	606.3	368.55	417.65	370.3	455.25	401.5	343.35	408.25	374.2	342.4	447.8	424.55	535.3	430.75	388.35	370.35	378.9	361.8	530.95	451.45	449.75	353.25	388.35	357.65	353.65	494.9	459.5	652.15	303.3	394.2	461.75	425.9	397.05	453.45
ENSMUSG00000047221	0.28926	446.9	434.6	376.25	428.65	401.95	407.95	409	417.35	375.4	450.7	395.2	411.35	408.3	472.45	606.3	368.55	417.65	370.3	455.25	401.5	343.35	408.25	374.2	342.4	447.8	424.55	535.3	430.75	388.35	370.35	378.9	361.8	530.95	451.45	449.75	353.25	388.35	357.65	353.65	494.9	459.5	652.15	303.3	394.2	461.75	425.9	397.05	453.45
ENSMUSG00000048520	0.364684	118.35	110.7	87.8	69.9	70.45	98	96.35	108.15	133.85	89.3	88.25	106.65	131.9	132.8	158.7	102.65	145.45	139.3	80.2	140.6	92.5	115.9	108.75	129.75	87.9	124.4	136.7	130.05	112.7	92.45	79.8	160.1	76.9	116.65	90.7	143.6	88.75	114.7	97.85	76.4	128.25	112.6	94.25	105.95	89.4	127.65	155.55	155.65
ENSMUSG00000031007	0.089762	111.2	155.45	141.85	134.55	134.4	155.3	211.7	205.55	114.6	126.15	117.65	117.9	173	167.55	116.7	94.4	114.55	82	44.95	80.5	72.45	92.95	70.8	93.5	75.65	94.4	110.9	91.85	106.85	94.35	82.8	106.65	99.25	65.9	99.25	58.4	53.4	84.35	109.7	128	138.25	24.35	116.2	86.7	76.15	97.85	107.05	118.25
ENSMUSG00000022523	0.001116	594.2	491.95	584.3	492.15	653.35	712.9	733.6	635.4	423.85	372.3	913.9	471.95	1068.95	1878.75	158.1	273.35	90.05	73.6	46.95	78.6	10.75	44.2	52.85	97.5	13.75	88.9	99.85	30	81.2	42.85	70.85	39.5	900.6	26.25	658.55	48.55	90.15	46.1	59.85	103.85	64.8	47	58	43.15	54.25	79.4	134.3	143.35
ENSMUSG00000039883	0.095135	28.1	20.95	13.1	15.75	16.45	15.65	8.8	14.75	6.1	12.85	7.75	7.75	27.75	21.45	29.3	42.05	40.55	125.6	516.3	399.75	120	35.6	87.65	34.15	49	47.9	28.35	55.85	104.85	154.65	121.75	95.55	16	75.1	58.45	45.15	541.45	66.75	51.6	64	61.65	80.15	46.75	38.1	8.6	37.8	24.45	46.6
ENSMUSG00000038525	0.264405	156.5	205.4	158.9	204.35	185.65	183.85	162.6	177.3	169.5	189.55	173.8	137.4	154.95	187.2	389.25	205	375.05	269.05	734.45	413.3	241.75	224	237.2	487.5	525.6	421.75	523.95	437.8	203.55	290.75	159.15	199.75	278.3	178.05	313.15	227.65	127	246.5	314.5	137.6	211.3	287.25	397.95	505.75	455.55	543.5	58.65	145.6
ENSMUSG00000038525	0.251185	156.5	205.4	158.9	204.35	185.65	183.85	162.6	177.3	169.5	189.55	173.8	137.4	154.95	187.2	389.25	205	375.05	269.05	734.45	413.3	241.75	224	237.2	487.5	525.6	421.75	523.95	437.8	203.55	290.75	159.15	199.75	278.3	178.05	313.15	227.65	127	246.5	314.5	137.6	211.3	287.25	397.95	505.75	455.55	543.5	58.65	145.6
ENSMUSG00000051065	0.010415	266.95	175.6	182.85	348.6	359.2	303.15	346.65	293.8	317.35	275.45	184.8	369	165.65	219.45	544.7	174.95	80.35	98.45	174.15	167.05	150.5	144.65	198.45	149.65	176.35	311.3	173.55	216.2	228.3	394.2	300.1	192.35	864.9	134.3	462.9	107.25	524.15	148.4	149.7	68.5	95	43.85	83.9	22.35	39.95	78.05	85.05	143.65
ENSMUSG00000022525	0.162949	542	364.75	457.85	516.45	622.75	418.5	402.45	395.75	492.15	283	284.6	292	261.05	212.3	273.8	174.15	187.95	181.5	170.4	161	160.85	174.5	191.1	203.3	203.3	222.15	187.85	161.85	264.1	136.65	129.15	320.65	424.45	207	335.35	162.7	240.6	183.3	149.05	288.65	199.75	160.6	135.4	100.75	144.45	156.4	190.35	508.7
ENSMUSG00000064127	0.0429	21.65	25.15	23.65	21.15	17.05	21.45	13.6	19.75	24.4	25.05	17.55	18.75	20.3	17.75	13.45	18.4	21.25	13.1	17.45	14.65	17.05	16.55	16	21.25	19.7	18.05	16.5	16.25	16.6	16.1	14.55	16.65	26.05	18.1	13.9	18	16.6	24.85	15.5	23	15.1	20.7	18.8	16.6	18.8	18.9	27.4	21.2
ENSMUSG00000003134	0.076635	279	229.05	246.35	316	289.85	312.8	321.35	345.4	476.3	219.1	276.4	333	279.8	346	237.5	623.55	345.5	608.15	259.3	302.35	316.15	173.05	534.8	183.1	194.2	185	187.8	205.75	305.4	221.6	224.6	341.7	192.3	608.8	403.4	459.75	316.6	375.05	347.35	810.15	530.25	354.1	190.1	219	182.5	225.2	234.2	245.7
ENSMUSG00000048939	0.196493	214.15	193.05	198.55	180.45	209.35	130.95	150.6	182.55	191.5	171.7	165.1	174.85	82.85	78.5	86.55	105.6	91.4	228.55	114.05	225.85	81.95	54.05	60.85	101.4	79.1	96.75	79.4	84.65	101.2	141	128.15	91.75	890.85	87.35	143.8	53.5	77.45	106.85	78.7	125	86.9	228.2	59.45	56.95	67.25	65.4	107.8	106.2
ENSMUSG00000032845	0.525903	194.8	233.9	170.525	233.225	192.125	214.85	212.4	223.15	304.875	263.45	231.6	214.15	248.675	205.95	231.525	199.65	225.825	154.725	177.675	164.35	215.05	228.825	225	301.85	288.65	297.525	268.85	188.475	261.125	161.875	156.575	236.875	183.025	184.5	163.175	185.175	185.2	247.125	271.275	205.875	185.25	239.675	169.05	205.025	264.15	237.775	466.025	381.625
ENSMUSG00000024026	0.05337	799.3	786.4	904.15	752.05	772.25	586.55	546.35	553.2	566.85	698.8	686.85	755.95	860.55	1284.05	478.05	938.75	368.75	536.9	562.65	668.9	510.95	715.05	576.5	572.95	675.05	561.6	505.15	589.65	498.25	832.15	775.05	666.65	1058.95	635.4	558.5	541.9	522.4	649.15	611.5	437.85	415.55	517.95	506.9	457.1	507.35	497.1	411.5	667.8
ENSMUSG00000003135	0.044006	23.1	11.45	10.65	81.8	61.3	18.85	21.75	22.15	21.1	41.7	44.85	62.2	20.15	31.8	40.65	31.7	32.95	52.85	91.7	61.8	8.15	43.3	73.2	55.25	95.55	18.55	16.6	43.85	76.6	80.75	63.45	104.55	74.3	199.95	35.7	54.55	78.75	46.1	49.25	40.95	47.25	27.45	69.55	73.15	74.75	37.25	7.6	86.65
ENSMUSG00000033826	0.04861	113.75	71.1	102.65	82.9	104.65	162.3	145.15	138.35	126.4	102.8	104.45	146.2	99.95	129.2	153.35	129.15	211.5	162.1	126.15	61.05	131.05	95.45	141.8	162.4	140.1	138.8	213.95	187.8	134.8	119.25	125.75	181.9	152.25	139	118.25	281.4	158.65	102.6	137.65	226.55	264.3	206.5	225.25	166.6	263.65	356.15	165.75	202.4
ENSMUSG00000048234	0.356151	173.75	230.75	180.55	216.8	135.7	203	227.05	212.4	157.85	178.25	172.95	152.95	243.2	185.75	302.4	170.4	154.55	177.95	426.15	343.05	270.1	378.8	279.2	155.2	161.05	221.6	193.45	155.65	237.85	546.95	470.35	272.65	359.85	1079.35	290.9	205	210.15	904.95	404.2	171	338.95	243	219.7	154.35	209.95	230.05	151.9	107.35
ENSMUSG00000029922	0.124211	448.05	305.6	425.85	391.35	450.6	352.05	428.55	414.3	444.25	285.9	551	605.35	411.7	549.2	211.8	311.95	154.7	239.6	139.95	294.05	264.15	254.6	108.95	79.95	62.6	34.05	34.95	218.55	165.35	273.65	222.6	141.95	513	270.45	336.95	293.6	52.55	94.75	814.25	928.3	1057.55	429.45	203.8	441.3	426.7	403.4	25.25	58.9
ENSMUSG00000050967	0.113167	244.25	223.5	216.6	246.7	122.1	273.85	312.7	267.8	262.65	225.05	131	112.25	153.25	62.7	102.45	80.4	155.9	103.45	30.05	80	107.95	73.9	86.2	88.35	55.3	129.8	77.2	108.85	123	26.15	61.8	127.65	70.05	83.4	93.75	29.2	110.55	50.5	106.15	126	134.7	57.2	90.35	45.25	66.15	65.4	143.45	144.85
ENSMUSG00000031010	0.023203	255.25	204.225	307.375	374.425	336.175	260.875	194.9	336.225	173.125	250.15	231.7	243	205.975	276.8	158.8	210.1	128.475	189.175	139.025	265.4	173.275	213.55	220.975	125.625	140.2	102.975	133.1	105.275	135.95	140.475	117.475	148.225	159.15	237.975	230.2	179.85	126.775	195.075	108.8	68.475	132.875	55.775	187.25	117.075	139.375	168.75	86.4	156.625
ENSMUSG00000026074	0.033547	21.7	10.35	12.35	8.45	11.4	9.65	8.95	11.35	12	9.35	10.75	15.9	14.15	16	8.65	9.15	21.25	19.4	27.2	28	41.95	17.4	12.85	49.25	29.95	13.95	37.3	83	12.6	102.3	52.75	22.4	16.55	9.2	11.85	55.55	33.05	11.2	9.3	21.8	15.35	25.15	41.3	26.15	42.7	34.9	12.8	12.85
ENSMUSG00000038456	0.167191	533.35	401.75	546.65	465.4	571.05	421.9	416.5	468.4	473.35	402.9	409.3	501.5	439.45	327.65	443.25	443.4	470.75	475.75	593.6	417.9	462.95	342.6	481.55	765.6	550.45	683.95	720.3	525.1	536.2	332.8	402.15	408.2	441.55	498.45	448.35	483.75	434	441.2	362.55	384.6	512.65	305.9	278.9	313.15	390.1	440.5	437.4	374.55
ENSMUSG00000024517	0.272003	131.15	86.35	133	90.05	114.25	86.3	93.95	610.5	98.65	405.8	53.2	74.15	57.75	54.2	92.25	59.25	64.75	35.1	32.65	27.1	52.75	43.75	19.8	40.1	77.1	80.8	99.2	53.2	67.1	66.3	38.9	40.3	65.15	99.6	65.95	112.55	59.95	157.9	148.1	91.35	74.15	81	132.75	34.25	53.1	77.8	26.4	27.65
ENSMUSG00000024519	0.044291	158.65	227.9	191.15	171.1	187.45	152.85	169.25	206.55	150.4	243	166.15	164.1	129.65	159.6	214.95	1835	164.65	217.6	188.1	194.25	186.3	166.45	183.65	322.8	217.3	276.5	261.05	219.15	192.05	173.2	144.7	196.7	177.7	159.55	165.55	94.8	164.25	327.1	215.25	394	115.1	228.95	216.9	229.5	223.85	211.6	317.4	221.25
ENSMUSG00000038084	0.030594	312.75	330.8	313.2	256.7	281.75	299.9	224.7	348	284.2	321.25	249.7	274.95	306.65	198.45	207.15	310.45	286.25	278.05	259.25	258.8	224.6	334.3	368.8	316	183.1	234.9	193.9	239.2	279.3	316.2	298.5	229.7	352.35	265.85	283.8	350.8	494.3	225.25	314.25	282.25	320.75	437.6	266.15	295.45	410.7	385.95	283.95	296.6
ENSMUSG00000041891	0.099804	216.3	127.6	216.6	338.95	345.1	178.5	187.35	151.25	57.85	147.65	300.05	256.1	181.05	245.7	1015.15	724.2	313.65	593.1	990.3	943.65	595.35	1208.15	429.9	469.5	500.4	551.9	687.1	705.4	521.1	524.15	363.85	437.45	886.75	1735	994.65	636.15	1133.25	769.25	500.15	248.05	727.5	313.95	311.3	275.95	196.9	175.75	385.35	578.8
ENSMUSG00000026072	0.262625	334.95	376.35	351.7	253.85	258.5	237.9	270.55	292.15	337.15	357.6	255.9	313.6	444	327.7	462.75	422.65	635.7	744.25	667.2	664.1	702.6	342.3	587.25	291.5	396.65	246.7	212	267.5	699.3	706.3	594.8	296.75	332.35	600.6	472.2	639.8	1358.95	420.75	413.55	326.1	452.4	362.25	287.95	209.25	268.35	256.85	451.7	350.2
ENSMUSG00000046947	0.222207	71.8	115.6	86.6	111.4	92.85	103.3	119.75	104.05	167.15	93.9	60.4	75.4	104.95	44.2	78.1	144.45	71.3	105.65	133.65	99.7	64.35	100.2	81.35	128.2	131.75	191.45	64.5	228.2	69.55	125.1	162	148.05	70.75	65.8	27.95	103.7	100.75	147.65	129.45	131.85	59.6	56.2	94.95	71.95	83.7	90.9	199.2	79.4
ENSMUSG00000029015	0.058232	20.7	42.7	15.25	20.65	18.05	16.4	19.6	28.45	52.15	25.85	18.1	30.55	18.8	12	21.35	22.25	16.85	16.15	14.65	13	13.3	42.35	16.1	19.55	24.75	27	21.5	15.6	29.45	12.1	8.25	15.3	12.55	16.7	33.75	15.9	19.05	16.4	39.95	33.85	25.45	53.6	13.3	13.65	15	41.6	26.65	21.95
ENSMUSG00000070942	0.283258	5.7	5.1	3.75	4.4	5.45	4.05	3.95	3.8	5.5	5.85	5.7	4.05	4.8	3.7	3.9	4.35	6.2	4.2	5	3.95	4.8	4.45	4.5	5	6.45	5.35	4.75	7.4	5.2	6.05	7.75	6.85	11.6	4.95	4.65	4.35	14.2	5.65	4.25	8.3	8	7	5.5	4.3	5.9	5.45	6.6	6.75
ENSMUSG00000042453	0.044841	531	934.9	1096.3	696.7	989.3	945.95	774.05	498.45	1002.1	649.45	2965.45	2756.3	1316.05	761.45	1626.85	1213.45	341.15	378.2	230.25	322.05	143.35	160.9	213.4	319.7	283.9	393	253.85	201.65	417.4	311.9	310.9	295.5	436.25	145.8	366.6	152.6	55.95	195.45	260.7	358.1	359.05	162	127.9	168.95	153.05	135.45	279.15	359.3
ENSMUSG00000026069	0.34449	297.8	322.45	264.55	229.3	231.55	272.05	241.15	317.6	270.35	194.95	302.95	204.3	346.9	289.25	262.25	297.15	217.65	317.45	218.05	255.45	384.95	292.4	238.8	203.7	220.15	236.65	251.9	222.6	355.9	325.5	240.8	334.9	166.85	261.35	266.15	269.25	277.35	372	154	447.5	406.5	240.85	189.05	164.65	268.3	281	300.95	226.35
ENSMUSG00000000787	0.01914	1188.55	1258.25	1412.6	1293.15	821.35	1246.4	1188.35	1090.55	614.65	1050.2	1120.1	1300.1	1710.2	1626.4	1117.85	1562.2	1222.3	1525.6	1924.35	1928.25	1611.45	2642	1811	1696.5	2333.35	2063.3	1769.2	2358.9	1135.2	1910.75	1534.4	1510.85	2101.85	1224.65	1904.3	1814.45	1919.1	1644.55	1545.2	901.95	1180.2	809.7	2787.1	2130.95	1854.25	1764.15	1686.85	1390.35
ENSMUSG00000022528	0.068988	312.85	324.5	291.25	342.5	330.5	264.95	322.5	276.45	390.4	356.9	291.45	340.35	337.75	298.35	332.6	732	487.05	576.35	875.2	572.3	390.75	368.75	1368.95	548.2	643.65	455.55	517.25	398.4	608.9	653.2	836.1	768.55	666.85	1061.5	657.4	917.3	552.65	604	668.9	361.4	403.3	409.95	416.3	789.85	350.2	392.15	329.75	563.4
ENSMUSG00000026070	0.32031	18.125	28.8	20.3	22.925	11.7	32.575	18.375	20.2	39.225	21.925	33.85	19.375	32.625	47.05	31.3	30.875	74.825	181.7	46.975	46.85	68.475	19.525	56.7	28.225	29.025	34.775	48.95	17.025	38.6	18.35	24.5	25.025	17.725	100.3	55.525	189.5	26.025	38.225	48.95	68.5	62.1	80.85	47.825	38.2	216.975	266.625	41.875	46.525
ENSMUSG00000052316	0.10588	164.8	191.2	161.95	152.25	167	132.95	171.05	128.7	213.6	162.25	114.8	195.6	163.15	140.5	196.85	145.75	168.8	111.85	195.1	134.85	104.65	113.55	145.15	213.35	212.45	235.15	194.2	177.4	325.55	1009.35	1535	649.05	147.15	153.95	159.3	96.2	197.85	213.25	145.35	247.75	257	222.3	107.7	116.75	130.95	153.15	298.6	161.35
ENSMUSG00000051228	0.077342	99.9	95.9	86.7	60.9	62.15	59.9	49	70.25	162	99.75	74	75.8	74.85	37.85	98.15	108.6	95.4	23.7	80.7	58.3	90.55	88.35	57.4	27.45	123.2	89.5	94.9	89.5	90.6	71.55	27.2	26.35	48.05	111.05	41.8	107.2	105.7	116.65	72.2	45.5	41.75	90.35	57.3	45.55	17.1	76.4	24.15	95.9
ENSMUSG00000047953	0.24873	50.2	45.15	20.15	24.8	22.1	11.45	33.75	18.4	63.3	47.3	40.7	74.45	51.6	90.5	66.65	23.05	48.1	25.45	11.75	39.55	19.35	22.05	32.05	59.15	16.35	17.05	77.4	63.9	10.95	24.7	19.4	52.7	6.1	48.45	69.85	34.4	5.2	7.3	24.15	137.9	269	36.4	7.8	23.7	37.9	51.6	69.7	54.1
ENSMUSG00000029916	0.087562	428.95	322.65	411.85	380.5	502.8	414.2	382.55	471.8	427.1	384.5	415.1	447.7	416.65	465.55	216.05	278.45	339.05	307.65	378.7	415.95	335.45	332.15	236.15	374	295	332.8	388.1	286.55	410	400.4	351.3	301.95	242.3	335.4	294.25	345.1	271	414.7	267.45	157.95	254.3	313.25	435.25	371.2	404.05	406.45	314.5	363.25
ENSMUSG00000024526	0.142934	125.6	166.25	78.75	140.8	151.6	53.75	114.05	62.5	54.7	190.9	60.7	125.05	215.45	139.05	512.9	230.85	120.95	1686.6	88.1	114.6	415.6	1196.6	102.35	80.3	18.55	48.55	98.95	21.45	238.95	775.55	1706.65	159.2	595	131.05	450.95	102.3	31.25	57.6	27.55	151.85	75.05	85.8	327	65.1	33.35	23	12887.1	294.65
ENSMUSG00000024027	0.048664	148.2	87.1	96.85	82.8	78.8	65.1	27.8	122.55	154.75	122.35	71.7	60.5	96.55	104.7	93.8	80.05	102.65	55.25	23.6	48.35	54.05	64.9	80.55	171.75	112.9	164.2	69.2	94.75	162.75	94.6	45.75	23.95	95.45	50	58.85	126.95	85.8	143.6	55.1	38.6	76.6	94.5	99.35	93.75	62.5	109.75	61.9	57.1
ENSMUSG00000019066	0.022938	24.8	19.35	33.5	35.25	62.9	36.2	51.8	34.6	53.7	26.95	32	53.35	200.45	433.6	311.4	164.2	63.8	259.5	182.05	260.8	348.9	276.3	355.45	70.35	51.9	40.6	97.55	150.1	597	549.1	575.7	520.25	565.9	1860.35	578.35	253.7	191.3	724.1	762.45	81.1	398.2	377.4	45.6	57.1	59	54.05	76.05	71.1
ENSMUSG00000026065	0.157484	232.45	302.75	228.95	186.55	193.95	258.5	232.75	214.8	227.75	300.9	268.5	184.35	226.05	158.55	214.25	225.5	293.6	193.25	197.25	181.75	213	216.7	254.15	342.9	323.15	206.45	346.2	202.9	248.9	170.95	168.5	305.35	232.15	212.35	177.95	286.4	131.75	867.5	209.9	308.7	187.85	255.95	195.6	145.6	197.5	188.25	375.2	323.15
ENSMUSG00000037172	0.037186	673.9	805.55	723.2	616	544.55	888.1	673.1	830.15	682.25	574.4	479.2	1268.1	367.25	291.9	454.6	332.25	387.15	529.8	321.55	284.65	327.75	349.7	285.6	365.45	443.15	376.3	327.5	291.3	380.05	391.05	314.05	295.75	669.6	739.9	500.85	359.1	253.15	684.15	507.2	204.8	362.55	316.6	542	370.35	513.65	441.9	262.75	308.9
ENSMUSG00000054134	0.260455	71.05	74.5	89.8	48.65	116.75	84.3	88.45	53.9	86.25	83.05	115.75	80.85	73	56.1	100.4	54.45	122	105.1	117.15	128.75	125.1	91.6	85.5	110.85	163.15	62.75	147.35	116.3	89.9	100.15	72.65	124.75	2585.5	79.15	970.7	112.7	92.4	113.85	93.65	171.4	138.4	44.45	70.55	68.4	84.1	94.1	110.05	113.65
ENSMUSG00000022538	0.162225	207.6	134.6	206.55	119.3	142.75	210.75	130.35	124.85	142.8	145.4	111.05	152.75	123.1	236.25	108.7	545.3	192.9	499.7	258.8	313.45	174.05	236.5	245.25	228.25	286.25	204.4	373.65	322.8	127.8	299.45	197.4	383.1	123.4	407.05	301.4	123.05	121.3	559.55	224.65	182	113.9	90.4	238.65	167.4	258.15	335.45	310.45	216.2
ENSMUSG00000040563	0.075698	351.15	279.6	324.35	419.65	529.6	520.15	685.85	578.35	575.25	725.85	530.1	407.95	204.55	348.4	246.2	136.6	142.1	20.35	171.55	105.7	128.35	176.05	94.6	78.35	152.65	293.5	143.5	154.3	137.35	122	85.9	30.1	128.25	167.2	153.45	79.25	131.6	38.55	120.2	182.15	68.65	97.75	99.05	144.95	94.8	101.2	184.1	111.3
ENSMUSG00000041945	0.245989	185.4	266.15	125.6	196.45	146.75	143.75	212.3	256.5	228.15	300.4	123.9	129.2	125.35	256.4	47.4	202.25	251.1	231.95	197.15	210.6	203.45	111.9	304.85	113	146.6	226.45	309.2	189.4	344.95	299.9	336.8	196.95	362.45	463.45	321.85	212.45	179.4	180.6	400.9	234.1	231.8	206.4	120.95	162.05	157.6	209.2	274.65	115.3
ENSMUSG00000006235	0.164564	575.15	433.55	511.1	488.15	396.8	567.6	570.9	511.05	631.15	509.65	445.2	551.9	426.4	357.55	450.25	500.3	616.2	446.5	462.35	513.7	564.45	439.8	445.05	595.45	550.65	641.4	556.05	392.9	464.9	451.8	431.95	556.25	514.55	334.45	477.5	504.35	395.65	685.9	417.75	1276.55	1004.2	520.3	390	486.15	745.1	659.4	576.3	504.9
ENSMUSG00000047434	0.043514	287.25	231.7	298.45	279.6	265.75	252.15	232.6	277.65	283.55	184.35	229.95	245.6	203.9	181.55	223.55	289	338.3	227.95	186.4	195.75	174.45	188.65	168.7	338.15	286.6	290.8	309.7	257.9	203.85	212.8	167.35	170.6	180.55	155.1	251.5	177.2	167.8	211.85	169.3	142.4	165.65	188.25	183.35	234.05	226.85	216.25	247.9	214.55
ENSMUSG00000029909	0.190004	15.55	17.95	20.35	21.25	29.2	20.45	27.2	21.6	24.45	16.9	22.55	24.25	23.5	19.9	21.35	20.4	20.85	26.55	19.45	18.1	18.25	17.9	17.1	25.2	26.55	25.5	25.1	21.55	18.05	18.85	20.4	16.85	18.25	16.75	25.7	16.85	24.75	31.05	14.6	31.95	18.1	19.3	18.5	24.65	21.95	18.3	23.25	20.9
ENSMUSG00000049076	0.095909	904.35	939.7	953.05	802.1	608.05	1127.45	990.1	1090.2	834.6	1131.85	1082.1	873.8	699.55	593.8	610.8	889.3	954.95	1607.5	1195.05	1063.65	1277.9	889.3	1334.15	448.2	516.15	556.15	427.5	432.15	1058	1844.6	975.8	1369.5	784.25	674.45	812.15	1525.15	1013.2	615.6	820.7	653.4	1113.55	568.45	1004.55	1203.55	926.85	921.1	275.7	570.1
ENSMUSG00000040146	0.194301	107.1	108.3	76.9	83.6	43.45	100.95	121.05	98	114.55	82.85	61.7	341.45	154.05	88.45	344.7	117.8	74.6	96.1	344.9	299.2	137.55	323.35	233.5	77.6	81.45	92.25	113.3	108.35	52.85	39.15	33.85	107.15	122.5	185.25	170.25	183.4	46.8	210.15	87.6	132.05	113.45	135.45	97.35	53.2	67.8	94.15	188.5	63.55
ENSMUSG00000024030	0.078142	604.4	686.5	671.5	587.55	681.05	685.45	688.55	692.75	798.15	656.25	675.85	790.2	697.35	674.1	825.45	709.3	1149.2	888.9	334	363.85	675.8	374.1	490.05	174.3	272.5	166.5	214.65	216.4	408.7	361.35	464.7	503.2	1357.75	252.2	808.4	1324.6	500.8	366.1	204.45	674.35	504.15	684.05	1333.95	982.75	816.45	768.75	379	356.55
ENSMUSG00000029915	0.447464	105.65	103.7	142.1	118.3	111.5	121.45	116.45	134.95	153.9	121.8	153.35	120.45	130.85	138.75	118.9	154.45	142.65	112	113.2	96.15	106.9	133.2	134.9	167.6	110.25	176	138.5	115.4	177.2	127.7	104.45	165.4	103.2	138.25	111.8	96.45	62.5	225.15	132.75	29.35	234.65	61.95	128.95	98.65	106.7	156.2	299.9	137.35
ENSMUSG00000070939	0.086305	207.4	176.65	227.8	299.85	357.95	233.7	206.65	268.65	291.8	224.4	271.9	348.45	291.4	272.4	268.75	200.95	238.95	441.3	356.15	237.2	273.15	337.75	130.95	107.75	125.95	63.1	66.2	119.7	333.45	435.8	372.35	322.65	279.5	216.25	210.9	596.15	164.85	167.65	78	92.15	172.65	76.2	220.05	264.5	215.35	214.65	64.35	52.35
ENSMUSG00000047678	0.285919	187.85	206.35	172.35	196.95	131.05	213.6	273.55	188.6	191.7	223.8	202	170.85	165.05	169.4	165	173.55	244.55	130.05	166.4	147.35	169.35	177.05	123.15	174.1	156.5	166.95	155.45	159.9	221.45	173.6	181.55	195.05	115.05	188.8	207.75	172.3	156	248.25	134.3	232.05	232.65	276.45	154.5	174.8	156.45	217.6	356.3	314.1
ENSMUSG00000029885	0.256916	52.7	107.35	78.3	23.8	12.8	58.45	66.55	42.15	37.2	19.4	25.35	47	83	36	51.65	35	90.25	23.45	40.65	69	29.6	96.3	46.05	62.05	30.55	94.65	23.3	21.5	41.3	39.05	41.45	62.6	1591.3	26.45	50.65	39.35	74.9	109.65	81.55	13.6	22.9	35.75	12.1	55.35	47	42.65	58.55	71.25
ENSMUSG00000024028	0.120716	157.55	163.9	168.3	193.6	148.05	138.55	142.35	167.2	188.4	207.35	208.2	137.55	274.25	167.25	277.15	170.7	199.05	323.1	198.7	154.65	130.5	123.9	92.35	164.95	114.2	72.45	108.2	122.75	169.7	161.3	111.5	138.2	657.95	133.25	2318.15	289.55	115.4	14994.8	197.6	112.85	212.05	5443.9	109.3	87.2	72.9	50.55	162.3	71.65
ENSMUSG00000024537	0.114213	337.15	366.25	430.35	396.6	601.8	379.95	354	415.4	313.7	358.4	328.3	518.9	557.65	487.4	438.35	412.5	338.2	505.05	520.25	505.75	466.2	644.65	578.1	687.15	720.9	891	761	1099.2	321.75	593.65	567.45	540.2	417.5	453.5	438.7	248.65	378	464.5	385.7	363.05	460.5	359.25	708.45	729.2	703.6	728.8	586.65	638.2
ENSMUSG00000010290	0.147989	841.55	572.15	586.45	719.8	775.65	715.9	699.9	625.05	555.1	569.65	561.45	622.5	562.95	485.25	618.35	624.65	427.9	491.15	445.5	657.5	504.2	627.9	463.05	662.85	594	502.75	491.35	574.65	438	406.95	404.9	419.45	557.1	438.4	487.3	461.7	515.8	391.35	347.8	362.35	495.25	415.7	406.25	354.3	375.95	325	459.45	645.1
ENSMUSG00000024034	0.080948	185.05	166.85	153.4	181.3	166.45	164.95	191.45	167.75	168.05	196.3	173.25	194.2	201.7	190.5	142.45	152.3	217.25	121.8	174.05	160.8	167.8	189.6	164.4	223.15	189.8	186.7	221.6	241.7	227.6	159.5	215.05	164.7	176.55	157.15	139.85	180.3	202.75	307.9	208.55	262.6	244.25	200.9	164.75	146.25	167.3	182.95	371.15	181.25
ENSMUSG00000025037	0.130488	205.35	226.95	263.8	332.25	160.95	210.1	165.5	182.05	246.9	198.05	163.75	209.6	226.35	218.2	157.6	178.95	116.25	125.7	180.9	188.1	136.4	255.4	180.4	152.65	222.5	152.9	137.3	150.5	175.85	153.7	126.6	163.25	119.45	182.45	202.6	225.95	172.55	168.85	688.55	125.7	129.8	218.1	136.95	142.35	132.3	151.05	249.35	154.35
ENSMUSG00000047714	0.17554	167.75	197.15	223.4	90.15	171.15	111.8	121.35	156	77.35	57.6	57.6	141.05	340.6	549.3	183.9	149.5	247.45	190.8	191.35	165	228.3	195.75	183.05	84.35	168.8	93.85	41.5	34.9	296.3	275.3	159.5	321.3	196.55	108.6	234	320.55	207.8	101	108.25	167.1	117.75	86.5	128.2	128.2	131.1	160.15	181.15	267.05
ENSMUSG00000047714	0.266947	167.75	197.15	223.4	90.15	171.15	111.8	121.35	156	77.35	57.6	57.6	141.05	340.6	549.3	183.9	149.5	247.45	190.8	191.35	165	228.3	195.75	183.05	84.35	168.8	93.85	41.5	34.9	296.3	275.3	159.5	321.3	196.55	108.6	234	320.55	207.8	101	108.25	167.1	117.75	86.5	128.2	128.2	131.1	160.15	181.15	267.05
ENSMUSG00000029883	0.294899	52.3	41.85	11.05	28.5	14	46.85	38.55	43.7	41.25	37.8	33.05	46.2	21.7	51.9	29.2	38.6	39.8	27.8	26.8	16.15	21.7	7.5	3.45	42.1	25.05	64.7	44.75	24.5	32.15	54.75	13.5	37.35	16.7	29.55	12.75	7.7	31.8	54.65	67.9	92.15	45.8	41.45	28.4	19.1	26.7	23.4	47.1	29.6
ENSMUSG00000079614	0.061158	559.85	537.95	526.55	462.1	525.75	559.6	460.25	562.25	460.45	597.7	553.7	559.55	493.55	507.2	531.9	421.6	490.4	560.8	629.45	674.65	572.5	656.1	484.75	904.55	969.9	849.95	785.5	823.2	604.65	637.45	463.3	396.35	519.55	508.55	860.45	563.95	454.35	409.5	489	365.7	481.95	650.3	674.85	499.45	478.95	559.75	482.05	468.25
ENSMUSG00000062604	0.09775	628.6	584.825	638.125	684.925	667.175	717.4	687.975	702.775	522.475	451.575	542	615.275	416.25	364.125	461.025	528.075	358	387.575	266.875	336.25	377.725	356.075	281.15	327.4	255.8	209.025	162.55	237.05	410.925	461.025	329.2	355.4	421.475	343.375	422.45	298.65	337.95	276.45	170	365.475	320.1	212.2	418.925	345.55	406.6	419.725	156.9	327.65
ENSMUSG00000029882	0.390861	33.6	103.45	48.85	93.55	117.3	62.55	117.3	50.25	62.2	65.8	56.6	98.05	88	89.3	102.1	63.1	169.2	131.3	132.45	82.65	32.65	77.8	81.1	40.7	89.2	94.7	115	67.95	51.9	40.5	79.15	33.05	115.85	191.25	75.4	57.4	116.1	153.75	33.9	38.25	31.05	4285.1	108.5	127.05	133.6	29.05	62.85	178.45
ENSMUSG00000054106	0.221445	14.9	18.2	10.7	12	12.6	10.7	18.4	12.2	11.1	10.55	17.45	15.6	18.1	14.85	18.45	15.45	353.15	11.8	18.2	132.5	32.6	15.45	18.15	18.85	13.85	14.5	16.15	15.4	73.25	15.95	21	16.15	17.8	9.35	11.75	13.25	17.65	963.2	168.9	21.5	18.45	57232.8	11.65	16.45	22.8	15.7	13.6	20.7
ENSMUSG00000054106	0.216468	14.9	18.2	10.7	12	12.6	10.7	18.4	12.2	11.1	10.55	17.45	15.6	18.1	14.85	18.45	15.45	353.15	11.8	18.2	132.5	32.6	15.45	18.15	18.85	13.85	14.5	16.15	15.4	73.25	15.95	21	16.15	17.8	9.35	11.75	13.25	17.65	963.2	168.9	21.5	18.45	57232.8	11.65	16.45	22.8	15.7	13.6	20.7
ENSMUSG00000054106	0.208054	14.9	18.2	10.7	12	12.6	10.7	18.4	12.2	11.1	10.55	17.45	15.6	18.1	14.85	18.45	15.45	353.15	11.8	18.2	132.5	32.6	15.45	18.15	18.85	13.85	14.5	16.15	15.4	73.25	15.95	21	16.15	17.8	9.35	11.75	13.25	17.65	963.2	168.9	21.5	18.45	57232.8	11.65	16.45	22.8	15.7	13.6	20.7
ENSMUSG00000054106	0.207187	14.9	18.2	10.7	12	12.6	10.7	18.4	12.2	11.1	10.55	17.45	15.6	18.1	14.85	18.45	15.45	353.15	11.8	18.2	132.5	32.6	15.45	18.15	18.85	13.85	14.5	16.15	15.4	73.25	15.95	21	16.15	17.8	9.35	11.75	13.25	17.65	963.2	168.9	21.5	18.45	57232.8	11.65	16.45	22.8	15.7	13.6	20.7
ENSMUSG00000054106	0.207656	14.9	18.2	10.7	12	12.6	10.7	18.4	12.2	11.1	10.55	17.45	15.6	18.1	14.85	18.45	15.45	353.15	11.8	18.2	132.5	32.6	15.45	18.15	18.85	13.85	14.5	16.15	15.4	73.25	15.95	21	16.15	17.8	9.35	11.75	13.25	17.65	963.2	168.9	21.5	18.45	57232.8	11.65	16.45	22.8	15.7	13.6	20.7
ENSMUSG00000040147	0.131519	812.3	673.75	625.1	827.35	681.7	654.75	639.15	651.2	656.85	634.55	609.45	549.85	418	466.4	586.7	457.85	514.45	868.3	581.9	830.65	1379	740.65	657.6	522.85	603.65	601.35	489.6	348.45	756.6	625.9	512.9	722.3	1840.5	628.45	711	884.65	372.25	768.5	769.85	536	488.4	473	346.15	383.3	467.8	483.45	1572.6	1212.55
ENSMUSG00000024033	0.214632	26.6	26.2	49.65	145.95	229.65	20.75	22.25	40.5	54.35	34	27.55	31.3	33.75	27.7	191.3	26.8	24	344.75	47.4	215.6	38.6	26.6	38	41.3	21.35	34.75	29.15	31.5	24.25	42.95	21.5	31.85	685.6	16.7	495.95	247.85	22.2	53.8	17.3	68.8	46.6	24.25	7.3	24.7	19.85	17.45	47	37.75
ENSMUSG00000040138	0.063359	367.95	360.55	350.4	364.8	276.65	410.7	373.45	342.25	214.05	375.05	354.3	485.9	502.4	546.6	196.3	232.35	243.65	153.3	244.4	227.9	195.8	195.4	188.4	291.85	255.85	205.65	220.55	332.4	316.3	220.1	217.85	167.7	557.4	193.1	563.1	144.75	221.9	265.25	158.1	151.6	169.8	159.65	105.1	201.05	207.4	173.6	253.6	286.3
ENSMUSG00000025038	0.316702	218.75	228.15	177.4	212	185.05	180.35	184.55	156.8	185.8	225.05	197.05	145.4	168.55	141.85	227.45	218.1	216.75	185.4	143.2	131.2	187.85	178.3	186.85	204.1	189.6	200.15	210.8	176.45	197.05	183.3	122.8	140.75	302.25	202.45	187.35	160.05	228.25	268.35	196.1	255.85	190.6	297.25	179.8	175.15	156.95	175.05	264.65	181.85
ENSMUSG00000025040	0.049631	1275.55	1134	1251.25	1192.9	1438.65	822.15	662.4	820.4	623.05	857.05	901.3	1086.2	1310.55	1371.15	1233.3	847.35	525.35	770.55	595.85	792.95	706.65	958.3	888.2	667.2	690.3	706.8	482.85	549	516.9	549.6	627.7	496.1	1197.9	968.35	1013.25	768.95	383.55	703.45	566.65	327	573.1	550.45	802	794.7	644.45	576.25	446.2	699.7
ENSMUSG00000066839	0.197803	162.3	213.95	122.4	98.7	96.5	117.1	181.7	169.95	163.5	160.95	185.5	230.45	152	188.3	43.5	84.75	151.75	131.9	254.95	148.05	178.9	215.1	128.5	138.65	131.6	65.1	144	153.45	93.2	134.9	347.6	358.15	102.6	90.1	104.9	40.1	126.05	77.55	54.8	175.25	88.65	74.6	203.65	213.9	200.9	247.4	421.85	413.3
ENSMUSG00000009535	0.232637	415.1	461.9	409.8	498.75	466.1	502.25	360.55	449.6	373.15	386.2	466.1	547.65	428.65	314.3	291.75	304.55	291.25	241.7	339.15	277.05	285.9	338.75	259.45	333.5	413.15	342.4	305.05	230.9	305.45	316	271.8	218.55	284.8	329.3	299.45	271.7	294.6	372.5	223.5	241	274.65	338.8	245.1	199.35	222.1	215.7	398.15	231.1
ENSMUSG00000001349	0.011071	125.05	129.55	115.5	140.65	116	137.2	90.05	118.95	154.1	114.4	143.75	118.8	147.55	116.15	138.65	170	167.45	107.2	117.6	148.7	178.7	199.85	239.15	156.15	156.8	160.55	132.6	147.6	175.45	115.8	83.6	82.2	123.9	157.65	248.15	76	147.45	181.35	212.5	124.45	215.7	202.7	103.05	123.2	191.95	169.35	188.35	202.6
ENSMUSG00000028995	0.090162	412.95	454.95	457.45	571.2	390.85	455.35	374.65	496.95	413.8	572.5	923.05	307.6	471.8	424.55	437.15	546.45	666.6	725.5	691.15	775	694.55	1604.35	595.55	615.15	644.25	736.2	597.8	497.45	521.8	545.85	339.65	353.05	815	361.45	781.35	678.85	719.9	411.3	485.65	791.45	1051.15	733.45	458.1	784.5	643.2	592.95	307.1	499.6
ENSMUSG00000029869	0.114698	158.1	87.85	172.85	114.65	256.05	253.95	446.15	175.6	327.15	163.25	94.35	42.25	84.9	118.3	15.3	18.2	33.7	27.6	30.6	89.65	18.75	36.7	109.65	24.7	36.6	18.7	10.55	15.75	344.1	425.55	700.7	337.65	18.9	402.75	40.35	16.1	56.05	18.5	18.8	31.75	10.75	11.15	349.9	11.95	160.35	18.4	23.5	11.9
ENSMUSG00000007480	0.090749	192.5	242.05	233.4	201.75	171.6	227.6	234.9	237.3	209.05	257.7	238.85	163	214.75	160.25	209.2	224.6	210	171.35	234.45	162.5	226.7	253.2	191.05	236.8	194.35	170.5	212.35	206.2	235.8	282.4	229.05	255.35	176.5	221.45	168.45	198.25	241.35	304.65	195.35	230.8	207.55	221.55	198.25	145.75	222.65	259.55	265.05	213.8
ENSMUSG00000001348	0.092703	31.1	29.95	33.1	30.55	29.05	31.05	30.1	23.1	42.8	37.85	30.85	24.45	32.15	27.35	46.2	31.65	1567.45	1145.4	241.25	822.7	3208.8	631.95	53	50.2	52.15	95.4	423.75	327.05	316	500.6	514.95	206.95	416.95	50.8	142	58.95	20.35	304.9	1427.95	147.25	2630.95	760.85	1109.25	2915.2	2295.3	2935.1	1407.1	44.65
ENSMUSG00000074472	0.156551	203.55	238.45	232.3	173.6	199.05	223.95	259.75	189.85	233.85	182.25	146.5	227.85	185.35	176.25	189.25	190.65	237	182.5	171.4	146.95	200.75	162.95	298.25	227.2	217.9	209	227.9	139.65	206.65	206.95	147.9	178.2	153.95	179.35	205.5	162.95	141.9	358.45	150.3	339.5	146.65	204.55	147.25	163.75	147.65	154.2	370.05	307.6
ENSMUSG00000024038	0.545831	28.6	15	25.45	54.45	39.05	10.75	12.05	8.15	11.3	22.3	18.1	36.7	68.2	89.4	70.4	11.65	17.95	56.65	48.8	110.1	61.3	95.25	37.05	20	19.55	9.85	14.75	14.4	27.95	69.7	84.8	50.3	51.35	15.75	47.9	10.85	32.55	21.6	54.2	10	11.75	16.2	68.75	30.5	71.6	56.55	345.45	9.8
ENSMUSG00000029868	0.082991	250.15	384.15	354.25	271.4	329.8	345.95	337.2	323.4	494.95	292.55	395.4	363.15	355.95	253.25	295.5	349.3	349.45	361.65	729.6	530.4	280.75	289.05	276.45	310.05	307.85	661.6	592.8	424.55	494.65	432.15	617.9	564.35	399.95	1652.1	332.55	256.4	291.05	223.8	126.45	563.2	429.95	98.95	312.9	328.8	329.75	393.95	308.15	525.55
ENSMUSG00000026047	0.077133	237.4	278.9	279.65	295.75	265.7	209.2	204.8	203.9	215.35	218.6	243.3	231.9	203.85	207.05	567.1	346	302.65	374.4	733.95	859.85	349	408.65	446.95	842.3	986.65	856.55	702.6	432.4	309.65	335.75	311.2	302.85	301.6	277.5	353	385.15	1026.2	301.75	313.55	277.65	413	37.8	357.4	228.05	281.45	293.05	170.1	459.9
ENSMUSG00000006705	0.037318	363.25	450.7	420.775	351.9	365.7	386.875	341.875	399.55	411.45	331.95	563.3	456.9	408.5	364.95	426.3	433.45	652.4	454.1	562	517.25	494.35	422.95	444.625	449.6	479.275	407.1	422.25	410.175	476.175	471.075	444.225	420.275	559.25	377.375	393.075	495.9	560.7	477.975	404.5	615.475	569.875	654.1	711.5	717.8	943.9	1025.08	465.075	425.475
ENSMUSG00000022780	0.095485	190.5	270.4	335.35	300.9	191.05	325.15	291.7	244.35	305.45	195.25	304.55	304.4	261.7	198.8	203.2	273.7	323.65	274.55	302.95	221.75	236.9	184.05	281.8	334.95	200.7	315.55	298.3	323	317.7	232.1	225.05	208.1	267.85	201.7	272	280.1	294.15	453	164.1	282.05	267.35	335.4	179.3	166.15	261.85	194.05	425.4	373.6
ENSMUSG00000037358	0.264532	115.25	119.85	63.5	83.85	61.65	115.65	80.15	95.85	53.85	79.5	98.5	64.55	123.3	69	126.1	117.8	46.5	109	92.5	67.05	95.75	94.45	82.45	22.9	22.35	75.4	88.15	116.7	52.35	87.85	46.85	97.5	79.7	111.4	74.3	145	83.05	45.65	104.6	46.85	148.55	69.45	61.25	81.45	111.9	35	32.75	50.7
ENSMUSG00000038319	0.028042	569.1	771.55	810.95	439.15	676.85	281.85	285.75	191.7	283.45	194.95	603.25	317.1	653.3	806.7	1113.75	324.75	204.8	89.8	366.35	322.6	210.85	273.65	429.65	319.7	220.35	181.6	112.25	35.8	214.2	184.15	253.25	182.55	228.9	182.15	242.6	160.05	306.55	73.6	184.3	65.8	147.65	56.8	317.15	163.1	215.2	159.5	190.15	597.95
ENSMUSG00000036777	0.216398	807.6	994.6	689.05	360.95	238.85	427.05	340.25	325.95	408.45	387.95	327.3	393.6	313.7	307.95	225.5	251.7	210.9	284.6	393.9	305.15	269.1	184.85	253.45	589.05	600.1	613.45	777.85	929.65	364.65	712.9	322.75	393.6	148.95	377.45	207.35	206.4	318.65	346.9	338.1	515.25	588	217.05	504.45	144.8	255.9	262.35	380	282.6
ENSMUSG00000041684	0.129521	249.85	279.25	217.3	235.05	191.45	222.95	239.25	203.3	230.4	196.95	206.1	234.05	279.9	264.85	190.45	245.05	151.45	201.5	207.2	239.9	207.35	191.8	302.1	203.15	317.25	280.45	227.95	211.35	175.6	172.75	184.45	89.6	219.2	236.9	213.5	177.05	214.3	149.45	248.8	40.2	140.45	176.95	178.9	166.95	164.7	226.4	87.45	192.8
ENSMUSG00000045625	0.207774	59.3	61.2	58.9	36.9	40.2	46.75	38.2	41.85	60.05	45.25	37.3	53.7	99.6	233.7	44.8	48.1	43.55	28.9	44.2	37.1	50.75	27.25	35.75	40	46.15	43.05	45.45	41.45	34.7	21.45	28.6	43.1	31.85	39.35	47.25	36.2	36.8	50	29.6	27.95	38.1	48.05	25.1	30.6	25.5	24.05	33.95	42.4
ENSMUSG00000037341	0.077452	62.35	33.85	21.3	54.35	21.05	22.05	18.7	55.9	22.65	22.3	19.45	43.85	24.5	27.1	26.4	90.25	41.35	18.6	17.05	32.2	36.3	19.4	20.95	24.5	24.5	32.1	53.15	17.6	41.55	17	14.25	9.9	50.2	81.15	16.7	17.7	29.3	26.25	24.15	32.05	17.65	46.6	13.5	248.35	23.75	22.65	72.7	30.9
ENSMUSG00000038903	0.275503	92.1	77.4	78.05	90.05	96.35	53.1	66.75	86.45	106.15	84.55	88.5	59.8	239.6	313.8	219.6	107.9	114.6	98.05	222.3	205.95	151.05	92.6	131.7	84.65	141.7	139.55	135.15	113.95	123.05	80.45	73.5	106.55	71.75	144.45	88.5	291.15	413.3	341.65	640.9	120.45	110.05	83.2	103.2	89.3	107.6	97.35	143.55	96.45
ENSMUSG00000028978	0.047472	234	248.3	216.8	217.8	252.25	165.05	195.25	156.5	241.2	199.9	225.3	190.1	174.45	286.75	187.55	173.4	211.45	190.15	205.5	306.45	715.45	342	185.5	277.3	340.15	265.55	296.1	219.8	273.15	156.45	225.2	186.3	163.15	200.85	255.95	420.3	388.8	198.85	161.1	121.15	194.5	201.3	51.45	129.7	141.9	169.05	470.4	391.15
ENSMUSG00000036411	0.149745	187.25	165.3	188.65	208.4	194.75	114.4	164.05	138	117.05	102.5	171.15	124.3	191.95	169.35	243.4	92.3	151.2	127.85	119.3	158.85	81.85	120.75	56.9	147.9	136.95	137.45	95.45	136.95	125.6	130	102.25	116.4	301.75	109.2	221.65	118.45	140.15	109.45	110.25	46.05	161.65	70.35	107.75	105.35	116.2	112.8	87.7	196
ENSMUSG00000022781	0.027945	27.55	34.95	38.4	43.3	11.15	18.6	21.3	14.05	25.75	14.05	12.6	22.6	8.2	41.75	24.15	47	68.35	63.55	50.15	102.85	109.2	43.8	57.7	12.35	50.75	55.9	32.75	53.15	25.35	44.55	23.9	33.15	29.45	64.5	39.4	62.1	47.15	65.55	51.15	21.15	36.35	76.9	130.35	121	202.25	183.35	32.75	35.35
ENSMUSG00000046828	0.173358	74.85	55.7	87.75	73.45	113.45	50.4	42.2	86.7	115.15	33.05	42	88.35	46.4	76.75	174.55	48.4	26	38.15	77.15	64.3	84.7	83.3	59.95	120.4	63.5	85.8	35.45	127.1	90.75	93.05	37.2	62.5	61.25	19.35	78.05	85.1	65.2	79.7	151.45	23.85	150	123.3	63.65	67.2	54.5	90.3	36.1	21.4
ENSMUSG00000058392	0.317517	140.9	165.9	162.9	164.75	157.95	167.2	136.65	166.45	170.6	116.7	153.25	145.2	167.7	141.8	256.45	326.45	235.35	166.7	218.6	286.85	173.05	208.5	190.5	259.15	402.7	313.7	491.9	623.05	175.15	227.15	170.85	181.2	172.1	251	157.25	163.8	206.6	190.7	138.85	191.85	188.85	165.4	259.4	178.65	242.7	241	224.9	194.75
ENSMUSG00000037315	0.239782	50.2	29.35	73.8	51.25	72.2	69.25	45.25	24.6	29.7	68.7	46.1	78.7	78.4	21.05	15.2	48.65	84.3	35.1	23.35	40.9	32.4	21.1	29.65	15.6	36.55	31.8	17.1	13.15	30.55	33.6	66.2	66.6	96.05	26.7	37.05	54.9	34.9	55.05	21.15	54.85	44.1	129.5	54.5	17.9	13.1	19.9	14.65	55.8
ENSMUSG00000038425	0.180263	141.8	182.8	182.45	197.2	219.25	203.8	205.35	218.9	172.1	196.05	143.8	193	205.3	192.45	283.45	215.4	311.45	205.25	231.15	198	232.6	201.95	234.95	204.65	226.6	166.4	217.55	168.05	203.45	139.55	141.4	80.7	211.85	283.15	224.7	173.8	238.1	192.95	156.7	212.5	142.75	250.15	217	327.65	378.95	400.25	213.95	164.15
ENSMUSG00000029864	0.20725	219.5	223.8	257.4	215.2	227.5	164	149.9	112.8	114.7	146.75	201.5	197.05	280	164.2	554.85	188.15	146.85	420.1	214.2	411.5	688.2	1546.45	232.7	49.95	37.65	157.8	125.75	117.75	290.6	353.35	514.85	538.65	549.95	912.35	395.05	732.4	73.6	1101.25	815.05	137.45	150.95	167.35	173.05	155.25	211.8	140.5	524	862.35
ENSMUSG00000038295	0.136048	154.325	137.75	121.9	185.275	183.5	159.625	168.875	121.525	136.5	134.975	99.675	99.15	121.15	87.375	233.825	183.85	135.1	211.4	114.475	129.6	132.575	121.375	152.55	164.8	135.75	112.9	182.125	141.575	358.9	493.175	808.575	537.65	121.85	98.2	136.1	120.775	232.15	117.35	114.5	157.75	102.4	138.975	133.95	125.85	143.825	136.325	111.8	116.175
ENSMUSG00000035790	0.114227	583.3	404.8	514.15	693.05	769.15	767.65	780.6	671.15	721.9	723.15	619.5	569.4	607.25	691.35	544.05	380.8	282.85	309.1	340.9	384.65	279.8	247.1	382.85	504.7	446.35	416.4	562.5	636.4	275.35	197.4	214.4	225.25	834.65	337.1	393.2	270	218.35	387.8	492.8	347.25	484.1	182.05	573.75	269	420.75	333.5	361.65	440.55
ENSMUSG00000029863	0.125565	247.75	265.95	291.45	261.95	321.4	290.55	238.15	314.35	200.4	281.3	343.3	332.15	371.6	266.1	607.4	335.45	609.3	731.6	567.15	592.6	497.9	334.35	435	919.35	851.65	516.1	311.35	397.2	604	535.15	711.35	398.2	318.65	516.3	402.25	517.55	494.65	618.7	559.95	708.55	697.8	408.7	2014.4	1488.2	980.75	988.2	351	410.65
ENSMUSG00000038146	0.061337	505.55	464.2	528.5	427.35	477.3	452.1	438.25	398.5	470.6	416.4	461.4	562.8	366.05	357.45	403.9	517	523.4	449.3	423.05	457.65	624.35	384.7	564.3	976.85	691.1	615.05	426.9	314.25	795.55	710.05	874.3	822.85	498	440	494.7	739.6	653.45	463.55	370.35	345.4	525.8	405.75	443.9	249.4	243.35	266.95	756.6	588.75
ENSMUSG00000023070	0.138237	25.3	28.55	57.6	39.35	45.5	38.95	49.95	58.4	106.95	60.1	34.25	81.15	22.1	52.15	38.9	45.75	66.45	93.95	35.15	60.45	53.25	107.1	86.5	108	92	139.45	111.75	112.55	69.95	269.8	114.8	69.7	96.15	12.95	75.4	83.55	57.9	80.15	84.65	107.6	71.95	32.6	20.45	21.55	48.15	44.8	70.6	35.55
ENSMUSG00000052384	0.130153	385.5	371.6	364.8	328.2	239.3	338.2	341.4	382.7	374.2	382.1	367.8	294.8	318.15	349.8	346.45	311.9	1799.5	870	479.35	435	944.9	412.3	489.75	407.25	329.35	417.3	430.4	351.2	615.4	433.65	505	435.4	413.4	369.95	387.05	637.85	495.85	356.7	370.15	991.25	1353	1124.55	1303.55	3010.05	1487	1615.55	287.45	421.15
ENSMUSG00000026043	0.138402	111.35	511.4	608.7	96.1	19.95	35.35	70.45	49	80.3	56.35	209.65	176.45	749.1	843.4	279.4	726.4	1663	3601.8	13677	8740.55	11729.4	790.4	7237.5	1313.65	1300.7	340.55	144.1	553.9	15544.7	9091	12446.9	2700.35	503.15	1766.5	1591.5	2662.95	24258.9	2796.6	2770.35	194	6426.8	583.4	698.55	40.5	53.6	32.9	1870.3	1421.85
ENSMUSG00000028973	0.136039	69.4	68.55	86.9	34.3	61.4	92.15	118.1	87.4	56.75	60.95	26.6	37.45	83.15	59.45	106.55	49.85	33.6	40.5	66.85	75.1	68.45	85.3	46.15	30.95	51.8	49.15	45.15	24.95	30.95	21.55	115.45	76	38.75	56.35	27.6	22.65	28.45	75.15	76.95	27.85	24.15	46.55	69.85	41.85	46.25	43	201.35	167.2
ENSMUSG00000031963	0.075239	193.5	255.05	233.65	222.95	261.4	221.4	187.2	212.65	150.65	144.5	170.85	130.6	376.3	261.85	448.95	209.85	185.2	214.6	121.35	252.35	373.9	152.65	163.55	236.2	135.95	210.4	248	153.2	244.8	229.45	156.95	162.4	224.1	158.55	114.35	364.6	343.25	155.2	133	123.25	230.3	198.85	132.6	83.1	122.1	121.4	127.75	208.35
ENSMUSG00000029862	0.159837	346.65	242.45	284.3	268.1	245.6	248.4	258.55	252.6	299.5	321.35	243.9	209	235.9	200.4	213.9	284.6	253.1	163.15	285.55	177.9	170.75	217.55	175.55	376.5	240.55	180.95	335.05	200.7	211.35	236.3	243.5	232.7	198.45	187.7	166.8	206.25	201.05	298.65	205.45	270	292.5	364.15	184.95	190.25	170.6	245.75	200.2	274.25
ENSMUSG00000060534	0.041244	301.7	376.3	317.8	347.65	242.35	345.2	395.1	337.45	365.05	342.55	339.55	306.65	388.3	304.95	259.35	343.1	323.65	272.35	345.5	273.9	301.3	331.45	437.6	482.9	529.85	442.5	451.35	414.3	295.7	243.15	268.85	277.4	190.95	222.5	266.15	337.45	283.6	456.9	343.85	455.85	288.15	199.5	276.85	367.45	323.75	398.95	526.2	376.1
ENSMUSG00000035764	0.074519	348.2	340.35	358.55	301.9	296.1	405.65	366.25	395.9	255.4	394.45	391.8	516.6	611.35	749.8	346.5	412	299.3	579.2	309.8	457.95	528.7	392.5	313.1	495.8	441.15	318.65	295.6	255.8	344.8	533.8	454.3	624.25	695.45	341.3	469.5	327.2	266.35	266	246.3	280.15	281.3	207.8	486.35	289.7	277.8	272.9	298.5	343
ENSMUSG00000046345	0.249784	1372	1249.65	1298.15	1003.7	1752.2	1339.25	1646.95	1075.8	5448.35	1025.75	1176.1	1078.05	1034.75	2179.85	1164.95	848	1763.85	1116.65	1078.05	2911	973	1181.85	1138.6	6907.15	6846.15	5173.35	6915.85	9100.75	3910.75	3204.1	1496.9	1795.05	1395.55	941.4	2047.4	1139.1	1082.9	1401.05	1524.15	2511.5	2182.05	6982.35	888.45	3025.4	2494.35	2349.15	1641.45	1639.7
ENSMUSG00000037577	0.164599	237.15	252.55	211.75	200.3	183.05	243.35	179.65	229.3	298.6	181.95	262.05	252.95	250.7	189	213.4	363.25	268.2	585.5	321.9	237.15	255.45	185.15	315.6	352.5	256.05	339.3	294.35	258.8	690.7	516.25	900.95	1120.8	208.1	213.35	196.2	282.45	288.7	352.6	364.35	297.5	206	348.35	211.2	191.65	267.85	226.6	426.3	333.45
ENSMUSG00000043659	0.146513	14.65	18.3	15.9	17.7	16.55	16.15	12	17.85	17.75	17.9	20.2	16.1	14.05	14.3	16.75	13.45	9.85	7	13.05	8.1	8.05	14.15	11.6	8.6	13.55	16.3	18.7	14.75	10.95	8.75	9.05	10.5	12.7	14.05	29.55	16.95	11.15	18.45	20.9	24.7	17.85	13.1	10.5	8.8	9.6	10.3	20.8	9.45
ENSMUSG00000024002	0.043731	32.3	32.25	79.9	74.45	181.05	22.2	43.2	100.7	46.45	65.95	75.6	36.65	29.65	86	53.25	36.8	93.65	195.6	165.35	110.15	148.7	64.2	23.9	152.5	160.4	45.15	71.2	95.1	31.65	138.55	151.45	78.9	21.45	146.15	24.8	95.9	115.75	48.25	29.2	138.25	104.3	22.85	399.65	95.6	71.15	48	37.4	64.9
ENSMUSG00000043067	0.103548	225.15	191.15	290.25	156.25	146.55	201.55	250.25	334.75	137.1	119.95	112.25	100.75	57.7	68.75	33.55	76.6	63.75	87.55	136.85	87.3	104	95.9	64.05	132.3	194.65	142.75	158.95	173.65	73.4	94.15	28.7	14.45	34.55	116.4	20.5	46.65	105.45	11.7	10.35	189.6	142.85	64.1	58.15	60.5	96.15	178.3	31.9	9.1
ENSMUSG00000079625	0.338043	47.85	59.8	87.7	52.9	112.4	58.95	55.95	40.75	57.8	63.95	70.7	92.5	55.75	39.3	81.8	55.95	54.5	41.3	39.7	38.65	28.05	37.2	37.1	141.7	148.85	147.6	97.75	109.6	41.6	27.95	35	50.4	27.95	24.75	37.2	75.75	20.7	24.85	34	54.55	24.45	110.35	66	32.45	34.6	44.25	105.1	29.8
ENSMUSG00000038276	0.138166	120.95	143.55	89.55	90.3	59	113.85	126.25	102.05	98.45	133.75	174.35	93.85	2026.25	1305.95	163.95	355.9	118.8	139.5	138.25	98.75	38.2	75.65	169.1	91	57.8	146.3	181.7	84.7	139.05	115.45	118.45	109.4	154.85	112.95	37.15	78.9	148.6	194.4	102.6	40.75	54.95	169.85	94.5	43.6	93.7	126.65	55.55	190.65
ENSMUSG00000028969	0.003418	466.85	493.35	615.65	402.8	630.55	376.55	475.9	457.6	486.05	397.2	393.05	439.75	496.25	487.95	388.7	300.3	240.35	233.85	290.4	229.95	188	287.3	292.1	208.8	212.7	238.9	201.7	115.35	338.65	239.2	265.55	219.1	295.75	288.3	411.1	189	231.9	388.35	203.05	357.5	160.55	168.7	201.2	145.1	145.1	283.9	193.85	466.6
ENSMUSG00000031965	0.120115	137.65	112.25	88.35	94.4	91.4	121.7	100.7	148.7	122.6	95.6	149.5	98.6	147.2	114.25	212.35	170.9	109.8	111.35	122.15	88.25	119.35	145.2	143	138.3	124.6	117.1	119.8	115.45	180.65	144.9	109.8	145.5	150.85	205.55	93.65	128.4	214.4	98.8	140.3	148.35	110.4	92.95	102	75.65	95.4	118.5	171.45	234.7
ENSMUSG00000001924	0.049127	1172.1	685.775	832.7	962.05	1290.3	980	1453.88	1066.83	1015.48	1018.83	1376.65	1273.12	1414.75	1887.53	570.95	627.1	871.575	903.1	1211.2	1189.78	845.375	1409.4	556.85	1122.12	1124.72	1030.2	1013.08	1367.92	707.6	874.325	1134.33	1000.3	1054.62	1275.7	678.375	756.075	929.8	691.025	814.1	364.975	722.5	305.25	1051.72	992.425	1080.8	963.5	769.175	691.425
ENSMUSG00000036941	0.086349	168.35	188.95	196.4	167.1	132.65	145.6	139.1	161.95	158.5	206.9	169.1	149.45	143	189.25	117	196.15	160.9	192.3	146.25	148.3	113.6	116.55	166.5	137.5	126.6	124.15	89.55	65.5	181.1	148.65	269.5	240.65	140.25	220.75	138.6	144.85	116.75	181.3	161.7	93.45	166.05	211.15	150.15	180.6	153.3	159.15	109.6	163.15
ENSMUSG00000024045	0.186642	749.25	964.45	816.3	710.05	1093.05	823.95	743.9	979.15	777.9	750.9	803.75	742.5	690.45	734.65	726.7	958.9	954.45	1064.05	757.2	628.45	796.05	651.45	592.05	1128.25	1030.1	971.5	894.25	787.25	767.6	645.5	429.3	591	862.35	780.1	920.35	825.1	664.15	802.15	651.75	830.15	569.25	438.7	1174.75	1265.9	1312.6	1370.15	519.25	901.7
ENSMUSG00000029861	0.052331	191.55	186.55	124.05	143	121.05	179.05	213.65	176.55	250.85	173.85	174.85	158.35	237.1	266	148.15	103.65	101.75	72.1	102.3	93.05	133.6	91.9	95.2	51.6	107.75	100.45	198.1	127.15	87.4	28.75	33.1	135.6	74.7	45.9	119.3	94	55.2	91.25	150.15	140.45	169.55	144.55	60.95	78.3	170.9	168.45	106.9	50.45
ENSMUSG00000035699	0.195784	216.9	243	226.3	200.3	233.25	232.7	250.95	215.25	240.7	232.4	205.5	173.8	243.25	267.7	331.55	268	227.45	252.85	157.45	186	222.8	227.95	258.8	252.7	295.35	294.3	264.35	177.55	238.6	234	238.7	396.65	166.9	220.15	267	212.7	287.35	286.75	1206.1	194.2	230.9	237.9	190.05	173.9	218.2	264.3	272.3	318.75
ENSMUSG00000022797	0.260845	665.175	727.625	902.625	558.8	696.925	705.975	640.8	614.025	405.75	657.05	530.75	527.2	549.9	601.575	210.425	567.075	236.65	658.95	521.025	288.225	483.15	358.375	384.9	622.7	1008.15	890.875	627.875	704.075	312.625	561.175	538.75	511.725	374.5	190.725	342.575	466.6	110.4	644.775	1098.53	1966.7	1883.28	382.75	663.6	509.2	375.775	450.5	231.775	441
ENSMUSG00000029859	0.126316	18.2	15.4	6.05	6.05	5.65	6.6	6.7	7.4	15.3	9.1	7.6	10.05	9.7	9.4	16.9	17	9.05	72.25	26.8	8.65	14.4	7.55	52.25	8.45	12.5	28.85	60.1	15.35	91.15	262.65	232.1	269.4	11.85	24.75	13.25	10.35	14.45	20.15	76.7	66.3	7.35	13.95	9.55	8.85	9.3	13.45	21.85	13
ENSMUSG00000024558	0.029151	625.9	412.85	549.8	505.55	681.9	794.25	782.3	678.55	809.55	635.95	872.1	593.5	325.4	367.1	136.65	370	311.4	214.05	291.4	219.45	221	201.9	242.6	261.55	246.4	330.15	328.3	341.65	256.95	167.9	163.25	262.85	630.35	194.4	387.4	194.05	273	197.9	173.25	243.45	213.5	205.6	238.4	177.85	274.35	257.95	151.2	232.85
ENSMUSG00000031065	0.037462	770.2	831.5	970.25	594.25	649.75	845.85	794.95	804.65	928.35	753.1	1098.8	1336.25	974.45	888.2	788.65	642.6	573.9	445.05	801.2	748.1	700.4	935.6	563.2	754.8	631.5	515.05	446	617.35	691.05	746.55	617.35	777.7	723.1	644.4	457.5	617.8	970.6	482.1	702.55	616.3	559.75	264.45	447.55	409.35	370.25	397.1	781.85	777.5
ENSMUSG00000036223	0.297694	145.1	56.95	93.85	82.9	130.6	121.65	160.05	130.5	129.3	35.8	94.75	90.35	67.65	36.4	36.75	105.2	163.75	118	36.5	144.45	44.25	82.45	100.1	117.25	100.75	77.25	97	217.65	125.1	157.5	120.1	95.2	160.15	52.05	240.2	133.15	59.3	61.95	94.1	188.7	122.75	181.9	88.25	33.05	82.4	89.2	82.75	142
ENSMUSG00000022791	0.038378	1091.4	1170.6	1041.95	1216.65	1053.9	1197.35	1044.7	1229.6	1067.55	1102.65	805.6	1016.55	787.9	1016.45	965.35	774.1	716	624.95	565.55	525.9	680.35	530.95	1163.05	502.8	499.8	444.2	631.5	602.6	730.85	859.9	1117	875.1	718.1	636.8	490.35	479.2	581.3	954.35	664	790	675.15	732.15	786.65	837.6	1009.8	988.35	510	436.75
ENSMUSG00000045994	0.007218	715.6	652.3	662.15	705.75	844.4	1051.15	1366.5	845.9	1054.65	1339.85	935.9	629.95	157.25	135.3	179.2	487.95	118.2	119.9	81.85	124.8	68.85	109.7	78.55	181.4	201.85	182.75	168.9	110.7	131.65	82.55	72.15	103.8	169.75	158	140.35	215.65	33.65	181.75	79.75	271.6	198.85	204.65	112.05	78.95	59.55	123.85	189.5	195.6
ENSMUSG00000024560	0.028671	191.35	153.25	245.45	233.85	351.75	208.5	221.9	248.4	264.1	237.55	394.35	348.55	144.65	175.65	308.15	212.15	517.95	434.95	264.3	371.4	310.1	289.8	282.95	420.6	355.25	276.75	266.25	373.7	317.9	437.75	489.65	378.1	414	331.4	255.55	374.65	335.65	245.1	240.15	317.7	357.5	309.9	490.2	686.35	708.4	642.25	55.1	223.6
ENSMUSG00000028959	0.151497	321.7	282.1	390.85	257.95	399.8	336	435.35	367.55	297.5	364.3	366.55	413.1	368.05	364.1	289.8	205.8	346.5	278.7	375.2	417.35	346.5	346.55	391.1	298.5	262.1	326.85	405.85	400.25	295.6	290.55	579	460.3	315.3	385.55	271.3	290.5	350.25	351.55	446.85	216.55	332.2	259.55	364.1	376.55	416.7	315.6	564.15	986.9
ENSMUSG00000029851	0.273131	14.6	19.6	38.2	15.35	28.25	13	33.65	11.7	13.9	15	15.15	50	29.5	36.2	9.95	80.7	7.55	71.7	55.9	82.25	53.3	35	99.6	53.1	28.3	8.5	8.7	50.1	141.2	445.35	168.4	291.25	57.05	509.35	83.85	72.35	38.1	119.95	74.8	26.8	33.2	37.15	164.4	9.95	12.2	11.2	46.4	8.95
ENSMUSG00000029851	0.305468	14.6	19.6	38.2	15.35	28.25	13	33.65	11.7	13.9	15	15.15	50	29.5	36.2	9.95	80.7	7.55	71.7	55.9	82.25	53.3	35	99.6	53.1	28.3	8.5	8.7	50.1	141.2	445.35	168.4	291.25	57.05	509.35	83.85	72.35	38.1	119.95	74.8	26.8	33.2	37.15	164.4	9.95	12.2	11.2	46.4	8.95
ENSMUSG00000028958	0.126489	346.2	371	386.55	385.35	434.85	337.45	379.45	303.15	327.65	374.5	305.6	375.7	365.75	300.8	347.1	251.55	328.05	302.6	328.4	214.6	286.3	217.2	313.55	280.2	276.25	225.1	200.3	235.55	189.45	262.35	299.65	375.9	421.55	351.2	372.35	247.65	165.5	277.4	344.65	239.55	269.7	349.7	360.4	446.1	519.9	320.6	297.6	282.8
ENSMUSG00000031066	0.154744	1915.15	1200.5	1446.6	2696.55	4296.75	1519.25	1602.25	2105.95	1441.75	1511.6	1575.1	1066.75	885.7	760.55	1619.25	870.1	864.7	737.25	820.65	939.5	754.6	903.65	724.5	1085.85	931.45	726.2	666.95	608.6	728.85	619.7	534.45	618.15	653.65	669.85	709.15	701	764	590.15	536	665.85	651	726.25	973.05	1101.5	928.5	1166.35	659.2	672.4
ENSMUSG00000033542	0.052567	190.225	217.95	194.05	191.6	150.9	202.725	206.9	183.325	256.025	142.65	170.925	198.875	207.075	144.65	334.525	276.625	214.875	455.775	445.95	346.475	263.75	424.225	387.2	192.65	197.775	281.4	340.25	315.95	498.65	737.8	588.75	458	315.075	985.975	312.475	507.375	367.775	426.4	439.75	171.4	208.175	303.725	178.8	169.825	162.625	178.85	297.675	313.9
ENSMUSG00000033542	0.041965	190.225	217.95	194.05	191.6	150.9	202.725	206.9	183.325	256.025	142.65	170.925	198.875	207.075	144.65	334.525	276.625	214.875	455.775	445.95	346.475	263.75	424.225	387.2	192.65	197.775	281.4	340.25	315.95	498.65	737.8	588.75	458	315.075	985.975	312.475	507.375	367.775	426.4	439.75	171.4	208.175	303.725	178.8	169.825	162.625	178.85	297.675	313.9
ENSMUSG00000029736	0.52	136	268.75	260.8	179.15	183.45	201.4	212.05	139.1	157.5	214.7	180.85	221.05	195.55	180.9	239.85	189.15	211.8	208.75	194.7	279.65	188.35	167.3	212.7	282.1	276.65	243.9	261.6	305.25	277.45	240.3	233.1	220	257.55	250.8	200.3	185.05	199.65	196.75	172.15	311.9	218.25	247.2	220.15	185	216.7	261.05	320.1	303.2
ENSMUSG00000026042	0.064696	124.2	116.05	157.45	146.85	65.15	115.8	122.2	121.9	86.9	82.45	102.85	109.1	164.75	127.55	113.8	118.75	96.65	210.25	304.25	246.45	289.55	94.05	235.3	140.65	187.05	199.85	147.9	117.2	321.4	262.95	324.4	165.95	102.1	113.65	137	196.5	1283.9	197.55	145.95	131.95	551.3	145.9	125.55	101.45	133.5	143.95	67.9	132.5
ENSMUSG00000038204	0.283742	124.75	149.4	130.75	147.95	101.95	119.65	140.55	113.1	195.025	131.3	134.8	148.725	143.15	152.05	146.35	112.625	128.3	128.725	117.7	125.25	103.975	104.275	127.275	114.925	116.475	128	145.15	71.6	120.1	93.725	172.825	241.55	113	188.775	139.525	100.1	131.875	141.675	106.65	168.9	135.075	151.325	122.85	107.75	144.2	151.375	172.85	346.35
ENSMUSG00000061126	0.081098	24	26.2	24.9	23.4	28.3	22.45	28.45	24.85	37.1	26.6	27	30.3	29.95	54.7	22.7	29.25	42.15	280.45	35.95	30.95	31.4	27.1	38.85	32.9	37.1	36.2	42.8	37.75	143.95	306	617	625.7	33.9	35.25	31.55	27.6	20.5	65.95	34.55	42.4	11.35	35.9	29.65	80.45	29.5	32.15	30.4	39.05
ENSMUSG00000038199	0.13101	15.6	15.35	16.3	26.9	10.65	16.65	22.15	9.3	15.75	26.55	12.9	15.35	19.25	27.65	81.25	12.6	11.85	13.2	13.2	12.2	12.5	9.8	31	10.15	11.8	12.9	11.5	15.8	10.2	14	13.05	22.45	8.8	12.1	27.2	10.85	8.8	14.15	17.55	37.4	11.4	23.15	11.85	14.6	14.25	23.6	135.5	11.3
ENSMUSG00000031969	0.104299	174.4	140.6	116.95	147.6	114.5	135.35	136.85	158.55	172.55	166.85	173.5	150.55	203.6	186.85	168	174	119.1	139.25	145.6	163.65	160.55	202.8	150.6	116.3	107.8	158.4	136.65	67.9	161.2	136.75	117.9	131.3	124.85	166.35	80.35	130.5	112.5	205.55	147.8	150.45	129.85	184.6	113.4	83.65	142.7	110.6	177.7	167.05
ENSMUSG00000039419	0.055194	145.267	115.15	131.067	140.683	76.8	114.083	89.05	111.1	145.4	96.05	116.167	76.4667	117.617	82.6	53.4167	113.183	86.5667	66.9833	59.0333	64.5333	72.6	89.3667	93.2833	91.3167	51.9167	88.1333	89.25	79.8833	93.1333	88.8333	66.05	72.95	63.2167	98.8	72.2333	81.0667	54.05	63.3333	68.3	91.4833	85.0833	106.433	83.15	71.7333	88.8333	96.3167	71.3167	91.05
ENSMUSG00000035629	0.156931	794.15	796.75	800.65	811.75	800.85	700.8	693.85	669.65	702.1	636.2	862.55	657.45	805.65	648.7	734.8	521.55	839.5	670.8	501.1	525.8	687.65	528.85	669.5	507.95	387.25	450.45	426.2	464.75	565.1	455.6	506.85	519.3	489.8	442.45	667.4	604.25	509.85	416.95	379.95	739.9	428.55	549.5	415.65	1604.25	407.35	340.55	682	683.7
ENSMUSG00000029686	0.001297	668.5	576.45	687.65	814.9	900.9	610.7	645.75	640.75	526.7	537.825	564.325	645.325	639.775	760.55	585.55	610.75	483.55	806.25	690.55	782.65	790.25	747.55	867.825	899.3	1050.85	905.425	992.7	1200.8	503.45	686.05	618.1	573.375	684.5	642.15	850.25	581.325	647.05	581.55	629.2	564.15	623.05	381.025	629.125	961.575	686.2	642.575	460	626.05
ENSMUSG00000031988	0.007121	434.1	287.35	423.05	479.05	506.5	472.6	497.7	600.9	556.05	539.45	543.95	644.55	365.35	421.4	414.75	227.65	291.9	338.7	346.8	420.6	408.8	285.45	352.85	408.3	352.8	327.85	328.4	397.95	255.4	342.35	377.95	368.85	391	403.75	336.6	260.75	307.45	277.35	274	342.05	316	256.65	466.4	169.25	553.3	445.85	306.15	362.7
ENSMUSG00000035024	0.270039	492.55	485.4	507.95	540.35	455.95	480.85	448.1	540.3	413.4	459.7	577.6	462.65	424.95	401.15	588.55	760.75	547.5	474.75	473.95	498.4	474.4	452.3	493.3	637.75	649.55	779.55	714.35	728.9	532	550.3	315.6	469	460.25	407.1	571.3	416.75	457.65	606.85	527.95	1096.25	917.75	595.05	1458.8	475.55	796.5	906.5	387	563.8
ENSMUSG00000028954	0.084699	292.55	240.35	217.85	340.55	334.55	295.2	276.5	272.9	302.1	200.2	204.75	187.5	294.2	372.3	241.95	217.4	258.85	189.4	192.95	189.8	226	262.35	204.55	92.45	94.4	113.7	211.95	161.15	154.9	82.5	87.25	120.45	166.75	137	118.85	259.95	147.6	67	161.6	169.6	115.75	250.9	232.1	303.85	372.2	450.05	138.95	145.3
ENSMUSG00000001128	0.251421	53.85	27.35	88.75	34.25	201.6	29.4	35.35	26.85	28.05	31.8	71.15	186.85	46.4	72.8	24.7	39.45	1523	712.15	164.5	369.45	917.45	156.1	346.25	31.25	35.75	30.25	22.25	28.3	415.2	168.25	366.35	228.3	42.85	106.6	50.05	202.75	56.1	35.9	44.2	327.9	485.6	1040.25	439.25	720.85	469.6	104.1	37.35	58.85
ENSMUSG00000022800	0.082525	16.2	21.4	32.1	47.45	24.65	23.75	18.8	21.6	20.6	16.95	12.5	20.45	40.45	86.95	15.5	28.3	14.65	15.55	14.85	23.75	13.5	20.35	14.15	16.9	15.25	17.4	19	29.6	21.55	45.95	17.55	16.9	20.1	21.15	104.95	12.1	8.8	20.25	19.65	11.25	19.8	26.35	15.25	17.25	11.55	11.9	12.95	15.8
ENSMUSG00000029687	0.020599	64.55	101.95	103.6	76.7	62.5	61	79.9	59.8	108.9	80.95	75.85	84.5	82.55	81.2	86	163.6	278.25	211.3	220.25	246.05	173.55	107.35	148.6	880.4	975.2	743.2	654.8	618.85	219.5	437.45	246.8	189.55	151.35	199.5	79.25	117.65	127.6	143.75	208.2	713.4	552.7	228	1374.7	309.25	373.8	279.35	102.25	173.05
ENSMUSG00000036880	0.11018	567.6	816.3	839.65	649.3	640.7	573.75	560	529.65	403.05	693.15	645.85	439.7	1268.45	1134.4	760.4	1098.2	1143.1	7122.15	1689.25	3199.45	3052.2	5361.9	2340.55	781.5	594.85	962.15	655.9	1333.45	1730.85	2326.35	3226.3	4209.5	1074.45	5510.3	1127.25	2189.75	973.65	2489.5	2800.65	735.95	967.6	620.65	2476.7	1297.75	1798.55	1756.45	14971.6	8297.55
ENSMUSG00000009406	0.188014	212.75	215.7	235.65	182.8	227.95	239.8	228.5	252.45	274.85	269	209.2	272.65	156.45	132.65	269.1	173.7	221.15	195.25	172.2	200.1	171.75	223.75	209.2	327.45	272.35	290.8	281.6	226.5	170.75	153.25	157.85	218.25	195.45	123.9	194.85	157.1	185.6	315.55	198.7	271	212.9	217.35	204.9	204.6	188.35	191.3	258.15	266.8
ENSMUSG00000053846	0.162972	219.35	263.35	188.85	187.5	181.4	259.4	244.3	213.4	214.8	259.1	273.75	179.95	234.7	170.35	202.4	231.5	287.6	111.05	300.45	278.8	213.25	149.55	223.25	195.25	297.1	265.35	495.05	387.15	272.45	226.6	139.1	206.65	201.75	236.65	207.45	467.6	231.55	174.45	348.7	293.45	437.1	267.2	177.75	155.3	255.5	213.3	402.5	251.6
ENSMUSG00000028944	0.073007	314.65	270.7	238.85	228.05	236.05	231.05	260.15	293.95	203.35	234.55	201.9	182.9	247.9	470.9	146.8	203.05	190.15	126.1	161.7	225.15	200.15	85.05	276.1	158.9	191.55	310.65	225.3	152.2	144.55	125.65	157.35	137.4	245.45	163	128.9	230.2	355.5	187.45	149.65	217.1	198.5	130.1	177.85	154.55	174.55	228.2	171.8	162.1
ENSMUSG00000025823	0.11018	216.65	183.7	137.2	163.9	122.05	166.95	164	176	221.75	269.6	207.25	144.5	228.75	286.45	383.55	239.35	273.15	219.3	418.2	529.8	247.55	231.3	286.6	284.9	293.95	424.65	426.4	315.8	187.4	117.5	113.65	151.95	237.45	518.1	321.75	214.2	217.15	238.4	324	142.5	258.75	498.4	234.95	769.95	382.85	405.5	187.85	176.85
ENSMUSG00000035578	0.328643	172.9	181.95	201.3	171.05	218.95	131.95	137.25	166.45	214.3	152.8	180.25	116.75	170.7	202.55	229.25	180.85	183.55	215.5	160.8	196.05	129.85	134.7	146.15	174.1	168.7	173.25	197	208.2	222.05	118.4	137.05	187.95	345.95	120.05	228	169.2	145.6	211.25	160.05	142	103.2	150.9	114.4	113.45	153.6	146.45	197.3	174.85
ENSMUSG00000048602	0.287046	250.8	307.85	275.8	253.55	305.05	227.15	237.8	242.95	279.3	254.45	249.05	265.7	205.85	223.65	287.85	189.3	249.5	163.85	176.9	122.65	176.05	210	203.75	312.95	285.8	245.3	299.9	199.35	282.1	198.35	201.5	250.7	203.75	168.85	186.45	162.15	171.5	254.75	208.4	267.25	144.95	221.7	172.45	171.65	176.3	189.15	481.15	437.05
ENSMUSG00000037167	0.387878	106.15	127.4	65.1	131.25	20.45	40.1	73.1	95.55	130.75	136.8	86.65	82.95	81.25	71.2	141.65	118.2	92.75	53.5	81.85	41.1	77.05	76.6	81.9	33.95	38.4	36.05	21.1	30.3	124.35	91.95	51.25	142.05	55.7	102.9	70.3	40.5	62.8	69.4	64.65	152.05	48	105.75	27.1	35.35	29.85	67.8	38.65	118.75
ENSMUSG00000037167	0.387878	106.15	127.4	65.1	131.25	20.45	40.1	73.1	95.55	130.75	136.8	86.65	82.95	81.25	71.2	141.65	118.2	92.75	53.5	81.85	41.1	77.05	76.6	81.9	33.95	38.4	36.05	21.1	30.3	124.35	91.95	51.25	142.05	55.7	102.9	70.3	40.5	62.8	69.4	64.65	152.05	48	105.75	27.1	35.35	29.85	67.8	38.65	118.75
ENSMUSG00000051499	0.279736	11.65	9.65	6.6	8.6	7.85	5.15	10.45	7.9	13.45	14.6	5.55	8.25	7.95	7.05	9	12.8	10.15	6.3	8.45	4.55	6.65	6.95	9.3	19.8	8.5	7.35	17	8.4	9.5	7.15	4.6	10.45	6.45	9.25	5.3	6.15	8.95	11.2	11.7	7.05	8.65	14.95	9.2	6.15	8.5	6.3	10.65	6.55
ENSMUSG00000025995	0.173308	161.3	168.7	153.55	171.1	107.75	171.15	132.4	154.55	162.4	171.25	142.2	107.25	173.85	167.35	149.45	170.15	162.85	174.65	215.3	143.95	184.55	191.85	164.35	235.5	370.3	382.3	406.65	419.2	135.85	221.75	118.8	184.55	88.55	226.55	67.55	129	103.05	172.75	201.3	105.45	190.45	204.5	132.2	435.5	343	356.95	273.65	193.9
ENSMUSG00000051537	0.364809	671.05	573	603.7	777.7	678.35	471.7	484.6	530.55	548.6	484.9	531.5	467	456.4	538.7	361.7	322.9	248.65	177.85	254.85	267.95	215.6	227.9	241.7	333.05	281.5	266.6	312.05	348.5	262.4	201.3	279.95	174.3	277.7	287.55	278.7	218.45	209.95	265.2	235.55	281.25	275.65	271.25	239.4	276.45	287.05	315	263.05	266.45
ENSMUSG00000062257	0.018534	564.2	364.7	387.25	541.35	427.725	601	661.4	645.475	717.575	613.2	691.725	577.525	368	490.4	197.05	206.275	215.625	140.65	189.4	181.45	194.9	186.825	239.625	268.05	241.75	262.575	257.7	209.75	178.05	161.775	123.075	200.325	159.15	270.625	133.725	173	146.275	191.925	177.65	186.825	145.75	264.825	167.45	175.825	171.6	206.525	312.225	239.95
ENSMUSG00000068122	0.103705	119.9	145.35	137.1	133.05	70.55	101.65	59.9	93.65	104.1	87.55	69.6	107.75	68.5	65.6	60.05	165.5	84.8	48.5	275.85	175	72.8	356.55	66.8	71.45	70.55	92.65	21.6	76.3	139.55	117.45	68.3	137.95	51.05	84.65	58	41.9	421.5	149.1	119.8	131.35	130.65	215.3	46.3	14.75	50.95	112.75	173.05	99.8
ENSMUSG00000024299	0.041957	509.75	561.85	595.7	566.25	622.05	472.85	553.45	465.7	569.15	479.35	554.05	991.1	527.35	523.45	603.95	523.6	991.15	608.3	811	978.85	717.4	656.6	666.15	834.7	756.2	749.65	645.55	537.2	637.25	550.95	624.5	446.05	537.6	467.25	560.65	1236.9	975.7	775.8	529.45	812.15	811.75	506.65	871.95	672.95	1004.9	1052.6	739.05	677.9
ENSMUSG00000028938	0.305359	11.95	20.5	31.4	37.15	20.1	21.05	20.9	31.25	28.9	34.95	48.1	51.7	30.45	12.65	14.85	14.7	34.9	13.55	39.75	15.8	41.25	13.4	29.8	7.15	45.1	39.65	9.3	65.85	26.8	32.95	15	55.55	25.65	72.55	10.6	11.35	30.2	24.65	16.25	87.2	49.75	80.6	17.4	75.75	58.4	33.1	20.45	13.7
ENSMUSG00000031089	0.178227	35.35	76.75	56.45	79.2	52.35	45.85	69.75	42.9	23	29.7	59	43.95	30.35	56.45	24.4	215.05	144.05	136.8	56.85	33.35	69.2	28.85	88.5	11.75	26.25	44.75	79.75	91.6	213.7	234.2	214.7	98.45	215.75	100.1	216.9	364.9	80.65	88.6	2600.55	78.9	73.7	150.2	67.25	99.1	133.05	185.85	152.1	98.1
ENSMUSG00000025821	0.066517	207	241.65	255.7	242.2	207.25	286.35	232	324	316.25	331.45	325.95	341.5	235.85	233.2	279.55	305.8	280	270.1	254	292.9	285.85	237.55	402.45	325.35	377.45	270	210.35	184.05	340.6	458.35	501.7	310.55	212.85	364	212.55	302.9	276.3	279.95	242.55	260.5	266.25	322.9	314.05	342.95	261.15	294.05	257.95	217
ENSMUSG00000038072	0.130664	320.95	259.05	301.45	387.75	411.35	291.05	298.55	334.9	271.25	350.2	323.45	323	268.05	242.5	388.7	218.6	225.25	268.65	278.05	424.5	341.15	555.2	246	127.35	116.6	206.95	34.95	88.3	169.75	153.15	188.45	106.35	397.55	364.65	315.15	255.2	356.85	207.75	236.45	82.4	139.35	71.85	159.65	525.6	248	298.05	45.3	141.9
ENSMUSG00000052763	0.164743	257.8	214.9	251	316.15	312.8	276.8	346.3	256.05	234.35	322.05	397.95	414.95	280.1	176.8	439.6	281.15	469.2	411.55	433.1	544.15	438.65	415.25	451.75	470.5	409.05	368.5	297.5	413.5	401.45	408.2	485.3	294.6	393.75	421.85	416.1	491.35	416.65	348.7	319.6	469.85	443.25	402.65	605.7	637.6	687.8	604.25	340.1	365.75
ENSMUSG00000024300	0.057828	201.85	154.95	211.25	224.95	130.85	236.45	247.85	246.25	310.8	243.7	209.6	142.7	190.95	132.7	162.75	148.1	341.9	211.6	231.4	195.15	302.35	190.85	286.85	69.4	71.9	135.3	152.5	110.65	247.95	132.6	78.9	239.65	206.55	227.75	162.4	264.4	225.2	216.15	199.75	770.1	886	298.35	130	291.85	256.3	457.2	367.95	421.85
ENSMUSG00000033453	0.050465	213.7	156.2	155	157.2	131.2	158.6	156.5	174.05	221.15	190.9	177.45	230.25	194.45	263.7	212.4	246.25	191.3	218.45	269.2	192.45	263.05	186.35	268.65	231.2	149.6	226.4	229.7	250.95	224.7	184.95	143.85	213.55	190.65	217.75	241.65	365.45	408.05	327.25	202	169.45	212.25	165.4	157.85	173.6	187.25	200.9	198	160.2
ENSMUSG00000025993	0.118459	205.45	224	189.25	168.2	172.65	215	249.1	230.45	276.9	175.9	246.75	163.75	192.2	182.15	218.45	249	366.6	665.25	2316.1	1119.55	328.7	419.6	360.65	217.75	247.9	456.25	421.95	331.55	473.45	481.95	941.55	277.7	189.2	227.3	247.15	151.1	241.15	230.55	1580.7	1041.65	2093.35	2863.3	607.65	245.1	745.85	366.95	384.3	487.8
ENSMUSG00000036769	0.115798	204.4	220.6	232.05	211.15	181.85	210.25	246.05	249.5	205.6	193.75	186.5	214.35	240.45	219	200.55	232.45	209.9	180.05	198.95	159.8	107.25	282.55	176.95	240.2	164.1	107	191.95	170.55	211.9	192.4	115.55	104.3	215.2	231.35	190.35	220.9	170.1	172.2	191	142.2	224.1	206.75	205.65	165.15	157.25	172.65	145.2	250.3
ENSMUSG00000031995	0.102284	54.85	55.25	33.85	33.15	22.45	43.2	78.05	31.95	126.9	40.55	39.2	49.3	59.35	66.55	119.4	47.9	80.95	31.7	35.25	58.25	25	69.3	43.5	147.05	56.65	39.25	32.15	79.7	54.35	124.8	48.95	49.15	32.25	99.65	30.7	62.25	48.75	162.7	99.7	102.55	95.25	154.6	75.65	81.25	59.95	88.15	67.8	31.95
ENSMUSG00000059208	0.042228	730.65	684.9	865.7	893.7	862.4	588.3	531.1	735.85	688.6	605.85	1011.75	1225.25	805.15	771	772.45	1085.7	1591.25	1315.75	1547.5	1582.65	1156.6	896.55	808.2	2437.4	2727.1	1775.05	2330.9	2280.6	1011.45	1516	1001.4	821.5	1866.4	1099	1137.05	1018.55	1105.55	858.5	911.2	1391.9	1305.8	736.6	2230.2	2382.95	2400.9	2327.85	91.45	658.7
ENSMUSG00000022802	0.069527	91.3	126.75	105.1	100.85	68.25	89.75	118.3	83.3	107.7	116.45	74.65	81.6	119.55	95.1	87.6	104.25	33.2	44.15	48.05	57.95	30.35	102.35	22.85	49.2	84	54.55	45.8	36.7	61.2	46.75	24.2	70.95	68.2	71.5	66.85	77.6	50.1	54.9	76.85	56.95	64.5	50.75	19.3	42.6	13.85	36	115.3	127.8
ENSMUSG00000045954	0.106573	147.5	178.85	207.55	84.4	87.4	128	134.1	79.9	101.4	69.4	94.95	115.45	260.5	207.3	120.45	183.8	537.15	1220.4	505.35	1673.25	3750.2	908.35	1442.55	108.35	70.9	75.2	14.1	111.85	521.7	240.45	511.35	577.5	112.5	445.25	280.4	4997.35	1547.45	355.9	552	475.75	1004.5	353.45	99.9	10.75	13.25	9.9	1471.3	1765.55
ENSMUSG00000026107	0.264446	111.9	128.2	109.35	109.95	83.25	102.75	146.45	124.7	111.25	97.75	109.55	120.2	70.8	111.05	85.45	133	172.75	108.3	123.75	117.2	153.2	171.25	278.15	131.95	51.25	172.1	147.5	128.8	146.25	115.4	109.4	111.6	71.05	24.15	146.4	82	134.9	152.9	110.7	111.6	129.45	86.4	176.45	126.4	116.4	119.5	195.55	152.85
ENSMUSG00000022807	0.073229	308.9	313.95	298.5	364.2	452.25	381.9	401.5	396.55	336.55	371.7	437.95	421.95	458.6	414.7	462.2	422.5	517.2	706.65	560.15	883.05	1254.6	848.6	574.65	532.55	582.6	617.5	611.1	668.55	503.2	607.25	551.9	560.3	400.15	411.6	434.55	486.1	731	522.55	431.2	395.95	588.35	412.45	1108.35	492.15	656.05	620.85	902	506.75
ENSMUSG00000018417	0.019163	92.55	58.85	123.3	104.2	63.85	226.65	135.75	153.15	215.15	50.3	44.6	46.4	188.95	223.25	310.85	164.1	25.8	199.75	185.4	370.65	142.8	269.15	335.9	271.2	182.9	109	185	229.15	119.75	148.7	149.05	100.65	185.3	42.45	347.65	1014.2	51.75	61.65	169.15	74.15	172.05	58.55	85.9	16.3	63.95	40.45	59.65	149.15
ENSMUSG00000042185	0.077148	405	384.55	406.35	425.5	491.85	389.2	371.05	450.8	469.5	431.5	498.15	438.9	378.85	359.55	497.6	411.6	617.9	560.8	526.35	467.9	517.35	463.55	552.3	511.6	469.75	509.15	418.15	469.55	418.5	472.85	389.45	403.95	366.5	491.05	393.75	388.65	459.5	455.1	445.75	519.6	383.25	304.9	689.3	765.75	700.2	833.95	493.6	436.25
ENSMUSG00000022811	0.037073	576.9	386.95	526.4	610.3	840.8	782.3	656.85	804.05	544.2	702.2	730.85	740.85	378.55	317.7	550.7	550.2	555.6	556.6	571.65	698	550.35	696.65	756.7	643.45	545.1	481.6	397.65	547.7	491.15	561.7	615.7	472.6	491.85	483.5	614.05	553.9	628.7	521.5	449	511.05	505.4	507.9	1132.7	537.1	563.35	648.75	694.95	501.5
ENSMUSG00000042099	0.125074	17.85	59.45	112.7	102.05	52.2	60	124.35	38.05	39.8	47.25	691.25	23.65	68.1	72.75	82.5	45.7	102.45	217.7	162.3	307.4	427.15	411.05	110.95	15.45	36.15	65.3	20.65	137.15	112.35	63.6	178.9	101.4	8	106.95	41.2	745.45	31.75	12.2	19.95	58.9	111.6	88.15	21	30.65	13.35	27.15	121.35	329.3
ENSMUSG00000028933	0.167449	41.6	122.2	77.7	138.55	148.5	34.65	42.2	22.85	40.7	38.25	85.2	172.8	71	66.65	156.8	34.75	108.25	168.7	90.75	120.3	70.65	34.1	82.6	103.2	145.8	114.5	122.2	223.5	101.8	75.5	123.85	97.3	194.8	56.55	189.75	148.35	103.45	74.05	32.6	126.25	116.05	127.3	102.6	61.1	25.35	24.15	21.15	206.75
ENSMUSG00000002308	0.396069	398.8	461.85	379.45	411.6	304.75	388.05	437.6	448.15	564.55	468.85	407.25	407.95	430.4	396.65	279.35	365.5	428.6	368.8	391.85	337.35	314.55	292.55	395.95	483.6	387.1	382.8	369.3	432.75	441	279.35	281.3	382.95	245.15	485.55	347.65	255.5	347.1	488.75	384.2	319.55	396	740.35	295.2	384.35	398.95	439.8	375.1	405.35
ENSMUSG00000032033	0.135215	29.4	40.05	18.6	64.75	46.45	61.35	55.8	32.45	32.2	32.2	16.6	38.6	55.75	38.3	59.95	111.5	46.15	102.95	40.9	107.85	46.5	25.35	68.55	29.4	26.6	44.25	22.9	87.2	91.75	148.85	263.05	278.4	26.8	67.7	135.85	56.75	43.9	47.7	33.25	28.05	60	145.55	76.75	68.05	24.65	87.4	37.45	62.05
ENSMUSG00000075254	0.369202	108.25	121.2	134.8	71.5	64.9	34.95	90.85	66.4	99	64.8	80	76.3	78.15	95.9	89.85	150.1	124.25	9.95	137.5	190.1	112.3	93.95	148.15	81	48.85	137.3	35.95	79.25	50.8	78.85	50.9	73.25	170.7	90.4	87.2	325.25	209.6	140.5	92.2	28.15	67.35	98.25	80.8	95.55	73	106.85	73.2	85.8
ENSMUSG00000041444	0.157487	236.45	96.4	140.65	270.85	279.55	792.6	969.45	823.5	614.5	240.45	400.45	113.1	48.9	81.1	68.25	248.75	26.65	64.55	76.75	77.6	29.15	50.8	174.8	38.1	35.65	40.2	24.5	38.8	45	286.4	132.15	364.95	418.8	119.45	127.35	38.45	138.75	271.25	58.75	84.8	24	43.95	23.45	24.75	26.25	23.9	38.8	54
ENSMUSG00000052751	0.070182	362.7	326.8	418	371.8	422.6	321.65	344.6	340.5	406.95	386.6	480.7	442.45	254.05	239.3	394.1	388.5	319.4	160.05	319.25	498.15	187.65	433.1	364.65	431.15	449.8	408.85	378.7	313.25	302.25	270	311.05	238.3	365.9	428.35	322.05	333.85	331.5	577.8	300.6	428.45	263.2	364.35	246	273.8	244.8	259.2	420.65	425.1
ENSMUSG00000022824	0.593709	309.15	295.35	294.35	331.6	292.25	264.8	274.45	256.6	231.5	334.7	322.6	311.15	300.25	327.3	343.45	243.15	280.7	216.35	309.1	224.7	282.1	311.1	249.15	261.8	330.9	355.45	473.4	539.65	392	331.4	230.2	254.6	272	427.95	329.7	275.4	272.85	443.65	5701.5	362.15	263.5	562.55	236.65	388.9	388.85	368.5	293.5	337.6
ENSMUSG00000002307	0.252182	349.3	279.55	385.55	419.35	383.4	395.75	397.4	354.6	352.4	429.3	392.65	456.8	314.25	332.8	415.6	393.65	661.55	437.75	446.2	460.65	529.75	400.55	354.65	650.6	648.55	534.35	633.45	696	430.05	459.2	448.55	482.05	501.5	397.1	283.2	393.95	420.4	258.75	378	572.25	444.9	436.75	639.8	839.75	996.4	904.6	611.6	397.55
ENSMUSG00000032034	0.121872	124.725	148.2	127.875	101.225	94.475	134.575	128.7	129.25	144.65	110.65	91.775	101.25	87.4	105.75	97.95	103.125	115.55	102.425	95.925	108.7	90.425	110.85	119.1	144.625	135.75	171.7	209.1	190.725	112.2	98.6	94.15	106.8	246	128.875	109.25	87.3	72.475	130.25	95.6	158.25	99.2	158.975	81.825	79.725	126.65	131.425	211.75	155.275
ENSMUSG00000064262	0.477595	38.35	26.1	22.3	29.7	25.6	27.4	25.8	21.7	32.55	23.3	25.4	17.75	29.4	15.7	16.1	23.6	70.8	22.35	25.15	19.7	85.2	23.4	24.8	38.35	25.45	36.8	35.7	36.7	19.55	18.35	13.3	32.45	23.35	14.75	20.85	27.55	26.1	39.2	17.1	42.95	29.2	80.9	27.6	109.1	292.2	265.7	29.55	36.8
ENSMUSG00000041248	0.113872	90.85	97.85	63.85	72.35	52.6	106.25	105.05	98.65	101.75	104.95	57.6	75.45	70.5	118.3	94.7	110.15	107.15	39.15	77.25	73.9	69.8	85.35	124.9	100.85	95	121.4	78.15	58.45	165.4	104.1	50.4	75.65	149.3	88.35	87.6	70.4	41.3	69.6	118.45	30.75	62.8	145.75	99.9	163.2	182.3	227.6	116.35	116.1
ENSMUSG00000016087	0.0356	5.95	7.85	9.25	13.15	5.25	7.5	30.3	4.55	8.75	20.65	21.25	4.8	21.6	75.3	3.2	17.7	686.1	700.8	111.95	184.95	641.15	122.15	13.1	120.25	142.1	182.4	19.95	47.05	62.9	103.8	71.3	61.25	42.25	9.25	125.1	312.1	205.7	8.2	40.45	542.6	909.95	673.35	1098.45	2862.45	1381.85	1280.7	161.9	238.95
ENSMUSG00000051124	0.48798	151	181.65	106.4	132.85	94.3	156.65	138.1	114.3	147.5	124.8	143.65	119.7	165.9	142.8	202.55	171.9	700.7	557.7	209.5	201.5	430.4	205.35	166.55	239.55	202.5	242.65	177.4	215.5	257.05	198.15	135.85	213.8	188.55	148.4	163.35	271.2	206.1	165.2	203.85	293.2	319.7	452.45	985.8	938.5	1136.65	1136	278.4	265.3
ENSMUSG00000051390	0.115987	325.9	244.65	279.75	278.2	250.75	356.05	503.85	290.45	277.6	336.6	329.65	426.4	334.8	376.6	342.55	457.55	353.2	298.9	363.9	350.55	332.45	348.05	446.85	261	335.25	207.65	260.25	302.15	433.65	512.2	465.85	347.25	460.7	397.35	379.65	313.2	318.65	374.75	455	335.85	413.5	319.85	385.9	511.1	409.9	420.95	207.4	276.4
ENSMUSG00000025880	0.04175	622.85	804.4	762.2	574.85	392.75	527.05	669.45	423.05	359.35	463.35	608.9	429.5	262.3	193.85	362.55	265.85	553.95	396.5	508.45	496.2	368.05	447.6	660.1	246.2	240.15	271.1	574.85	901.15	270	448.75	613.25	370.75	276.35	343.95	253.7	1547.5	987.85	633.15	836.55	207.1	326.3	227.15	234.15	520.25	1126.7	1120.75	265.7	393.2
ENSMUSG00000032035	0.190093	20.8	23.95	15.65	18.95	14.8	21.85	22.15	18.5	32.9	23.6	15.8	32	27	29.35	23.55	22.45	212.8	48.15	34.05	13.35	38.15	28.1	34.95	34.9	36.85	23.05	43.75	23.5	16.85	27.55	10.2	15.85	39.95	27.6	15.8	101.15	40.3	25.9	18	26.35	27.25	44.65	500.1	420.4	754.05	612.95	24	18.7
ENSMUSG00000047867	0.459862	66.8	160.15	44.75	77.05	33.3	100.45	132.4	105.75	104.05	114.25	53.1	42.05	144	143.65	108.1	21.1	1154.85	967.75	113.8	192.1	620.25	354.85	27.75	50.2	45.7	17.8	49.75	27.75	131.55	18	46.5	35.4	17	40.55	86.6	419.95	26.85	30.2	69.55	252.85	215.25	731.5	906.05	3101.25	3108.15	2053.95	79.7	251.9
ENSMUSG00000043505	0.411752	40.6	32.45	41.6	46.75	19	32.7	47.8	52.5	53.2	34.9	46.3	25.55	32.65	61.9	53.95	59.55	256.45	181.25	31.4	28.55	165.7	91.35	62.45	69.7	80.7	92.65	130.35	110.75	82.65	74.2	50.25	130.2	38.4	40.5	42.35	190.3	47.7	62.8	49.75	91.75	85.2	209.3	165.4	319.2	305.65	356.5	70.9	110.35
ENSMUSG00000044646	0.034061	70.6	140.9	80.8	78.15	129.4	80.4	78.45	79.05	130.5	83.55	64.1	41	89.65	84.75	101.6	101.05	84	65.2	78.9	218.25	73.9	65.7	82.65	48.2	47.4	66.8	39.05	46.55	72.5	285	301.5	163.95	65.1	89.35	59.05	91.75	47.05	240	103.4	41.8	99.2	97.65	76.4	58.6	73.55	68.65	39.3	148.25
ENSMUSG00000039264	0.34359	12.65	7.6	15.85	24	16.15	32.15	6.85	6.55	28.3	15.8	8.4	31.85	37.3	26.65	55.75	22.05	1426.15	773.5	71.15	21.45	650.25	21.4	29.4	59.2	34.3	69.8	18.35	33.5	71.45	33.55	13.5	11.15	29.45	9.4	32.7	124	20.9	59	72.95	251.65	93.7	518.3	211.5	1467.3	3034.65	2362.3	46.6	35.6
ENSMUSG00000029810	0.587049	428.8	510.65	477.35	622.65	836.6	443.5	589.05	382.1	428.6	446.45	456.2	293.6	1241.55	841.8	3652.7	604.25	2632.3	4138.3	3482.05	3829.5	2695.75	5374.25	1118.85	316.65	91.95	174	138.65	237.45	504.45	595.5	646.7	444.55	2268.05	1934.65	4298.8	3464.1	823.9	672.75	1489.2	394.15	1390.55	1345.3	1139.15	416.8	422.8	351.9	284.55	500.35
ENSMUSG00000062939	0.054501	24.6	28.25	72.55	29.05	77.6	30.05	37.2	30.6	32.8	25.15	66.35	53.1	79.55	71.95	142.3	28.25	452.8	347.65	172.85	172.05	187.65	89.4	59.7	140.65	151.55	92.9	79.3	187.8	68.2	136.2	87.65	96.45	152.6	40.3	81.75	67.05	154.4	173.85	119.4	141.75	333.9	364.65	257.65	498.25	858.3	1056.9	93.65	73.45
ENSMUSG00000041354	0.163427	366.7	361.2	464.65	385.35	546.8	291.35	268.3	385.6	339.25	329.5	449.55	340.25	191.6	271.1	407.65	345.8	808.65	492	377.65	397.05	615.4	362.3	489.2	433.75	331.05	310.95	266.7	400.4	443.55	568	837.75	666.65	211.1	500.1	252.2	629.9	392.25	272.2	243.9	490.65	497.25	359.4	619.35	911.45	1115.6	870.05	251.4	316.4
ENSMUSG00000002221	0.082207	261.25	170.65	212.1	260.5	332.6	241.75	232.1	263.2	225.15	301.75	250.95	246.5	177.25	247.1	335.55	199.55	166.85	230.55	308.75	256.55	262.6	224.1	177.7	420.6	480.3	516.7	304.55	410.4	224.9	239.65	168.4	218.15	228.9	182.5	159.35	239.15	214.65	240.8	232.9	265.3	314	155.1	409.75	339.4	345.6	363.2	70.75	231.15
ENSMUSG00000022814	0.098434	17.15	200	131	35.4	56.9	45.55	28.65	44.2	40.15	91.6	83.15	52.95	161.35	130.65	179.25	231.55	115	109.3	290.55	182.4	245.85	284.8	182.2	468.05	421.6	399.35	395.95	368.7	199.55	51.75	85.6	223.7	216.65	91.85	103.75	172.4	96.5	104.85	197.5	70.1	248.35	238.05	269.65	215.4	324.1	304.6	65.6	79.95
ENSMUSG00000025421	0.197429	1206.95	1042.8	871.55	1129.45	1070.2	1152.75	823	1143.45	926.9	916.45	728.75	1092.2	1172.15	1125.3	1646.25	1170.25	900.8	907	909.2	820.05	922.15	1348.1	994.45	927.15	1059.25	748.3	1016.7	1176.35	973.6	911.65	913.55	748.45	967.35	1123.7	1302.15	993.4	1070.75	617.9	1156.85	666.9	873.05	603.25	995.8	929.9	1113.75	936.6	612	916.4
ENSMUSG00000024312	0.121026	7.775	15.5	13.125	11.7	12.8	7.5	11.05	13.45	11.75	9.175	9.025	7.15	8.975	13.85	14.75	9.675	48.5	49.3	103.75	79.05	59.9	52.95	20.05	63.125	146.325	77.375	85.95	72.9	31.25	81.525	51.975	42.1	15.025	44.75	11.825	27.75	15.55	11.775	11.675	51	33.325	23.55	69.275	104.225	157.65	219.675	16.85	14.725
ENSMUSG00000029811	0.162253	386	438.85	353.55	408.45	371.55	389.7	399.55	443.8	431.75	369.55	406.9	405.4	407.25	413.3	332.8	441.4	475.7	811.25	1566.9	694.3	993.2	343.2	389.15	454.45	436.6	488.35	621.4	1277.45	399.95	364.8	347.5	395.8	516.3	384.3	485.95	502.85	343.9	572.6	1696.05	528.05	404.4	448.25	470.75	344.55	442.6	466.7	510.05	515.85
ENSMUSG00000008668	0.000942	425.15	483.8	374.4	415.85	396.55	490.7	395.1	454.1	532.6	497.25	427.2	330.2	415.7	463.35	394.8	403.05	467.5	351.5	419.9	378.65	611.4	452.35	739.1	685	650.6	661.3	717.5	646.9	527.55	523.4	601.55	557.15	331.45	535.9	378.25	363.8	448.05	606.25	636.7	677.95	553.75	788.75	443.7	726.5	727.2	725.85	1108.75	750.4
ENSMUSG00000026104	0.05554	18.95	12.05	14.1	11.55	7.5	9.65	16.95	16.8	13.75	15.4	11.65	20.55	44.25	71.3	27.3	18.95	305.8	137.5	61.35	97.1	160.45	214	11.7	14.15	9.95	12.85	11.8	21.25	32	7.7	6.05	15.5	14.2	23	25.05	81.9	22.95	13.15	13.1	15.05	28.25	48.85	210.5	287.4	331.1	330.75	16.6	10.2
ENSMUSG00000039106	0.057611	154.05	145.05	156.95	166.05	127.15	145.2	119.45	157.35	180.3	188.2	165.25	206.25	132.65	145.45	161.6	130.35	251.65	76.25	106.45	154.35	121.45	109.6	139.2	109.8	146.1	198	202.95	175.65	190.4	148.8	130.5	135.85	196	123.1	96.35	180.3	113.55	264.85	136.45	190.55	163.95	212.8	99.4	109	103.1	100.05	132.05	260.65
ENSMUSG00000068536	0.331104	198.5	209.75	157.4	162.75	97.5	170.55	200	197.3	215.4	195.65	182.35	161.2	173.35	146	194.65	130.1	214.45	168.1	208.15	119.15	117.9	127.1	157.35	207.75	225.5	243.65	241.9	189.85	232.65	195.5	186.75	167.8	125.15	210.15	169.7	175.85	198.5	235.5	197.55	248.7	160.8	186.2	162.5	102.9	128.7	170.65	182.85	252.45
ENSMUSG00000045294	0.183903	886.05	1175.6	1028.2	904.75	861.9	761.8	726.9	565.9	726.35	688.6	709	724.55	844.5	848.35	838.55	1128.3	425.4	619	699.75	859.75	1182.85	1000.8	660.6	738.45	752.85	501.5	577.1	578.85	639.8	713.3	786.55	527.65	1072.85	656.2	844.45	710.4	988.25	1170.1	1229.6	330.55	451.25	532.15	472.65	596.85	642.3	471.3	1474.05	458.2
ENSMUSG00000039215	0.290071	73.05	134.35	145	70.05	112.7	117.6	132.3	92.85	129.35	110.65	62	127.2	141.5	54.85	117.95	69.55	84.5	105.3	137.9	135.4	96	157.1	143.95	91.3	114.5	61.75	84.5	164.5	128.5	150.6	152.85	159.65	97.55	79.8	177.45	120.75	111.3	170.8	113.35	185.45	125.45	90.8	115.75	79.1	90.35	64.6	140.6	259.5
ENSMUSG00000025423	0.035367	299.55	298.1	277.35	352.3	322.85	312.8	294.95	300.3	171	241.5	303.75	254.75	219.65	133.3	323.1	293.5	197.4	197.9	180.75	236.65	206.3	207.9	192.65	250.85	245.65	231.4	185.35	224.65	183.3	150.3	127.3	156.45	244.7	225.8	162.7	165.75	206.9	177.55	179.9	171.4	196.35	178.95	242.05	176.75	171.45	185.45	207.85	207.7
ENSMUSG00000048271	0.115179	224.35	234.05	237.5	164.65	168.9	134.2	168.85	120.85	286.55	243.7	235.35	210	158.35	116.35	212.75	151.15	198.45	163	224.6	207.1	175.9	253	195.05	239.85	215.7	272.7	277.2	179.35	264.45	140.8	125.85	202	127.75	139.45	281.5	188.85	170.7	315.55	148.75	313.2	229.55	201.4	144.95	59.05	176	93.8	340.65	413.95
ENSMUSG00000017057	0.32	79.6	60.75	14.9	73.35	98.85	75.75	50.65	88.1	94.5	68.25	83	78.9	62.05	93.3	127.75	99.75	171.35	412.25	177	129.35	162.8	139.5	140.25	75.35	48	87.2	87.3	136.2	311.75	470.25	302.6	257.15	289.6	135.3	202.2	248.4	397.55	217.05	401.9	67.05	50.6	95.6	113.05	93.5	77.45	66.05	72	234.4
ENSMUSG00000039048	0.248067	344.8	353.95	310	290.85	366.8	342.65	288.95	363.1	256.3	342.35	286.45	279.05	329.5	232.45	391.2	349.95	316.05	418.7	297.2	392.05	440.55	622.3	334.95	261.75	308.65	277.05	272.45	338	242.45	337.75	262.25	327.3	270.75	374.65	295.7	255.3	282.75	350.8	377.35	335.75	320.75	202.75	355.9	530.2	335.4	382.15	600.7	600.85
ENSMUSG00000036699	0.28963	1489.5	697.9	885.35	3088.65	3784.65	820.7	704.45	1140.35	874.65	671.8	911.75	359.8	409.95	362.5	1489.3	238.8	202.15	205.35	205.95	177.5	214.85	233.15	242.45	287.05	251.8	191.8	270.65	178.65	219.4	189.8	205.2	324.75	349.75	261.6	419.15	188.45	208.45	285.1	244	409.2	201.5	546.95	271.45	236.2	241.45	255.85	430.3	446.55
ENSMUSG00000016239	0.22391	139.65	136.35	119.975	128.225	70.425	121.25	111.05	109.65	124.925	109.225	149	120.65	112.3	111.025	96.775	114.975	113.825	89.65	133.6	106.6	81.4	93.125	133.675	121.2	112.4	119.15	138.95	122.05	150.65	90.075	111.2	94.35	97.3	88.775	96.725	114.875	68.7	146.125	110.1	117.775	100.4	164.25	98.15	84.175	63.275	86.975	132.775	96.875
ENSMUSG00000025427	0.007813	49.25	77.5	38	38.9	72.5	72.8	67.95	95.4	178.1	99.2	141.95	19.5	28.1	111.9	10.85	71.3	37.65	19.05	16.9	18.6	60.55	50.1	33.7	97.05	46.65	14.9	24	30.05	51.3	13.8	15.75	48.35	17.9	42.55	37.55	28.2	11.55	74.1	16.55	17.15	8.35	160.1	35.15	28.55	16.3	29.95	97.05	13.55
ENSMUSG00000001569	0.218318	159.85	103.85	152.05	196.65	165.6	122.8	119.95	166.75	161.25	163.5	196.55	199.05	133.5	232.9	203.1	130.3	233.65	258.9	225.65	247.25	257.3	280.25	176.6	277.8	304.05	330.35	317.05	311.6	149.95	210.25	121.8	147.3	160.45	176.25	73.9	176.7	206.75	81.15	177.6	299.95	187.6	67.1	278.25	320.65	275.7	292.95	75.85	160.8
ENSMUSG00000047466	0.075699	162.85	205.6	141.8	125.775	100.225	164.55	142.475	162.75	188.75	164.875	190.15	145.725	129.375	128.875	131.15	136.675	195.2	127.525	124.125	107.55	137.25	128.5	172.675	135.8	111	143.225	141.85	141.225	155.125	137.25	124.275	151.825	160.825	158	156.55	134.4	149.65	214.05	161.625	204.25	193.45	145.6	135.6	99.525	87.65	125.65	226	170.4
ENSMUSG00000050786	0.054122	64.75	46	41.4	67.15	138.7	49.1	57.75	54.25	50.7	43.3	59.75	124.8	168.2	192.2	45.15	964.85	28.45	39.8	61.1	46.85	29.35	116.2	48.55	96.1	37.05	36	37.5	57.3	44.8	32.85	46.2	34.95	226.3	41.5	143	68.05	66.15	25.55	28.25	14.05	50.75	27.95	70.25	48.1	49.25	56.75	37.2	41.3
ENSMUSG00000001566	0.041987	176.6	170.5	210.85	146.55	125.45	195.65	164.4	152.35	220.9	168.9	153	160.45	168.3	126.6	201.05	202.85	163.2	143.45	105.45	139.2	149.95	176.4	146.25	230.65	235.9	234.45	206.65	128	140.9	176.9	132.5	155.1	109.9	131.35	206.55	173.35	151.2	201.9	179.8	275.3	177.5	183.9	141.45	115.35	140.3	177.5	292.05	173.5
ENSMUSG00000032044	0.334947	188.35	248.65	173.95	208.2	164.1	182.15	227.95	172.5	186.95	210.2	224.95	196.55	231.95	282	202.05	253.55	272.2	252.3	251.2	221.2	274.6	270.85	211.75	234.85	287.55	362.7	337.25	323.55	232.4	199.9	196.5	216.85	204.3	301.6	206.1	222.2	218.8	213.25	265.2	337.55	248.25	279.75	329.15	501.85	463.9	425.55	234.4	312.2
ENSMUSG00000039000	0.061854	347.4	368.5	374.8	384.85	405.35	401.45	361.65	414.9	350.3	440.15	450.75	431.85	426.1	522.2	281.8	335.3	316.8	336.1	335	384	297.7	344.9	255.35	269.9	376.8	333.15	328.8	335.6	278.35	326.65	301.65	282.5	365.85	430.5	261.05	277.4	335.7	243.85	267.05	227.55	291.25	342.1	440.15	302.6	289.5	290.05	272.5	416.25
ENSMUSG00000047115	0.196745	16.5	18.95	14.2	36.3	56.5	11.6	14.3	17.9	11.1	13.3	16.2	27.2	18.75	16.9	36.2	17.75	14.95	79.6	45.8	68.6	79.2	14.8	18.05	15.6	47	87.75	19	163.6	51.65	64.75	98.35	78.3	136.15	103.35	68.8	102.45	26.65	20.9	81.8	37.65	17.05	12.4	62.05	14.75	40.3	55.55	12.85	49.95
ENSMUSG00000024325	0.03196	199.35	109.9	155.35	188.2	220.4	116.35	162.45	112.5	144.65	130.95	197.65	181.4	110.2	126.65	271.75	121.3	145.4	89.8	154.85	161.95	186.1	191.2	135.55	124.6	132.05	82.75	72.85	72.45	160.1	123.75	176.35	153.8	159.9	109.4	118.45	151.45	105.15	69.55	138.9	78.05	135.45	171.85	85.75	232.5	163.35	128.75	75.25	88.4
ENSMUSG00000025428	0.022262	5461.3	4436.2	5069.5	5025.8	6272.75	4764.5	4848.2	4481.3	4349.3	5275.25	5645.05	5877.5	4377.25	5665.5	4104.7	3329.2	3136.85	6876.05	4560.4	5633.15	5092.35	6914.1	4857.95	4765.6	4720.65	4985.45	5691.4	7348.6	3661.55	3759.5	8251.65	8326.25	5303.65	4984.9	4208.85	2679.85	4060.1	7227.35	7848.65	3144.15	4361.35	2715.6	5408.7	5001	4696	4123.7	11904	17886.9
ENSMUSG00000038119	0.180702	24.9	25.35	19.95	34	17.5	24.35	34.95	21	20.6	23.4	30.65	16.05	20.2	43.85	23.9	35.55	34.7	23.05	34.7	23.2	45.85	44.1	39.3	27	37	18.9	26.7	26.25	43.6	34.6	32.9	37.65	134	110.3	35.5	23.25	62.2	28.65	24.1	51.25	38.1	68	26.85	41.7	63.65	96.65	44.7	28.7
ENSMUSG00000023403	0.268711	54.35	95.65	63.45	60.4	74.15	85.1	90.15	79.15	76.95	70.45	82.05	64.8	66.25	75.3	58.45	67.15	126.05	57.65	94.05	74.6	74.35	54.7	24.8	122.25	78.95	136.7	96.65	109.1	79.65	83.65	57.45	71.3	76.25	62.55	53.25	76.95	48.9	94.5	64.45	76.55	63.05	111.25	88.05	39.4	68.3	58.25	46.45	80.7
ENSMUSG00000041439	0.201917	264.9	292.15	228.65	228.45	175.85	218.85	229.7	241.65	224.8	310.7	222.95	237.15	249.55	192.2	232.1	237.55	184.9	163.15	160.95	149.5	207.8	169.35	151.95	247.95	231.15	275.65	295.35	254.35	250.35	194.95	173	259.8	196.05	218.35	190.25	187.5	141.75	295.2	280.75	282.75	235.15	287.5	193.3	176	270.05	215.15	357.05	271.3
ENSMUSG00000006373	0.049024	2046.55	1064.3	1167.6	4404.45	4226.3	2058.95	2380.95	3082.65	1352.9	1756.95	1647.9	1321.45	1498.65	1433.05	2116.25	1361.75	426.85	2471.9	1338.2	2348.35	1605.4	3751.3	3405.6	818.05	864.15	918.9	804.65	718.9	850.3	1327.8	1381.1	517.7	6410.05	1945.85	2032.25	1890.4	1056.5	1234.7	1661.15	318.9	471.35	288.4	776.75	603.55	559.75	420.45	739.5	314.45
ENSMUSG00000029819	0.076081	197.25	298.15	435.4	742.35	411.25	1082.7	1510.75	1002.25	1163.15	696.25	1717.95	453.05	217.2	44.35	98.35	421.75	156.05	170.6	240.6	167.55	90.55	3862.75	68.15	230.55	262.7	166.9	203.3	103.45	134.35	244.7	182.8	144.4	252.95	116.75	252.25	121.55	235.95	271.25	68.55	187.85	192.4	234.85	140.05	113.1	63.4	84.3	69.1	215.4
ENSMUSG00000024327	0.297324	827.4	903.8	885.25	736.25	809.6	700.65	794.45	668.1	453.45	701.55	695	933.35	847.2	862.4	2994.15	731.65	939.75	798.7	1327.4	1126.1	970.5	1261.4	842.9	768.45	1119.3	925.25	1455.4	916.95	969	838.75	799.75	482.55	1953.45	2669.45	1424.35	846.25	1506	1451.45	907.3	628.7	1003.55	496.95	751.5	1000.55	1081.3	1093.85	502.85	448.5
ENSMUSG00000032101	0.10596	874.8	697.25	910.35	852.45	1018.65	782.1	837.2	1031.7	847.65	869.45	901.7	733.55	752.45	692.9	502.05	363.85	96.85	56.1	64.25	58.55	60.6	173.5	77.55	333.85	314.4	295.75	336.65	139.9	71.1	55.45	62.3	69.65	52.9	69.55	84.85	107.3	73.85	206.5	69.35	219.3	190.15	460.15	51.65	519.65	117.15	102.7	359.3	213.55
ENSMUSG00000022832	0.191765	180.45	159.35	200.1	151.85	216.7	185.4	186.05	200.05	172.9	179.5	188.8	241.45	199.1	202.6	249.4	189.9	246.6	192.25	264.3	164.7	169.35	219.15	216.05	242.85	286.75	251.85	297.9	287.15	219.1	196.6	198.05	214.05	152.75	223.8	199.15	188.75	223.55	247.35	159.35	134.5	250.3	366.9	196.05	247.7	344.95	262.9	200.1	231.95
ENSMUSG00000022832	0.204903	180.45	159.35	200.1	151.85	216.7	185.4	186.05	200.05	172.9	179.5	188.8	241.45	199.1	202.6	249.4	189.9	246.6	192.25	264.3	164.7	169.35	219.15	216.05	242.85	286.75	251.85	297.9	287.15	219.1	196.6	198.05	214.05	152.75	223.8	199.15	188.75	223.55	247.35	159.35	134.5	250.3	366.9	196.05	247.7	344.95	262.9	200.1	231.95
ENSMUSG00000039656	0.151186	43.75	40.8	35.6	40.8	63.35	45.7	64.65	35.25	55	38.95	45.5	54.15	43.6	52.9	60.7	33.85	76.45	49.6	35.25	68.45	85.85	51.95	102.15	73.45	53.75	65.15	65.25	81.25	44.05	57.65	91.45	66.8	64.1	38.8	49.4	43.15	51.55	53.5	50.7	199.45	55.75	143.6	183.85	900.1	348.1	308.25	65.55	44
ENSMUSG00000032103	0.195068	100.4	74.3	74.9	87.85	106.4	54.05	63.4	51.45	99.7	63	17.45	64.3	104.15	86.85	114.55	73.6	154.15	115.45	59.6	101.8	69.6	45.9	76.95	160.7	128.05	128.9	76.6	177.3	34.35	85.5	108.7	36.35	83.6	174.6	69	80.95	36.35	40.05	76.85	123.5	84.7	64.55	139.75	294.95	264.65	239.25	25.15	52.15
ENSMUSG00000024330	0.086027	250.3	268.95	223.8	201.45	242.45	186.65	230.45	217.65	239.8	265.55	183.5	173.6	181.05	165.15	197.6	252.7	201.8	177.9	167.65	122.7	166.45	220.8	179.75	153.55	232.7	264.45	172.55	216.3	152.15	201.8	139.35	126.15	197.3	137.2	190.3	161.6	135.9	234.8	188.05	249.3	1610.45	271.65	160.5	193.8	261.4	309.15	302.4	226.65
ENSMUSG00000016308	0.000928	439.9	372.85	348.4	413.35	341.75	515.25	561.25	478.15	410.25	554.55	457.75	499.25	542.7	864.35	211.95	299.05	260.95	305.5	275.45	301.3	319.4	311.5	364.75	205.3	242.7	236.35	384.75	441.8	285.55	255.1	338.55	313.55	410.2	303.1	418.75	336.3	335.7	273.5	427.95	235.85	293.7	248.15	372.4	610.75	393.6	374.45	219.85	403.45
ENSMUSG00000025746	0.860385	76.25	79.4	70.35	76.3	58.05	72.1	70.9	92.5	59.35	102.3	67.85	68.55	77.8	96.6	80.3	85.95	110.75	32.35	90.05	63.35	71.25	85.35	60.65	108.55	53.6	83.1	84.1	40.85	76.3	91.1	69.65	69.55	68.35	47.6	44.45	73.6	73.85	78.15	70.3	133.45	81.05	64.4	65.4	29.1	61.3	63.3	112.95	92.4
ENSMUSG00000025747	0.113523	32.625	35.675	25.75	19.75	40.225	14.475	9.45	20.55	35.15	28.75	8.325	40.775	16.975	20.3	27.65	36.575	28.95	27.15	29.075	32.8	15.55	34.6	19.45	101.85	103.375	81.55	67.6	65.95	38.725	49.775	32.475	45.6	24.625	26.775	27.375	47.275	23.5	28.5	40.975	24.15	58.225	52.025	74.375	27.875	20.2	34.4	46.525	55.125
ENSMUSG00000044149	0.069806	347.5	279.95	350	290.9	312.85	263.15	215	194.65	96.85	160.75	213.55	189.35	231.95	216.6	78.9	105.3	20.2	127.95	120.7	86.05	57.55	67.95	24.5	65.3	128.05	116.4	114.2	202.1	9.8	89.55	52.8	62	60.9	11.9	38.05	35.3	8.15	15.4	32.5	168.75	94.25	20.95	141.3	162.75	132.55	159.7	43.5	16.6
ENSMUSG00000032113	0.069017	226.75	239.8	235.3	147.95	166.7	217.35	200.25	189	241.4	170	100.3	176.8	245.1	190	225.75	250.2	214.1	79.85	190.35	97.5	178.45	29.85	120.4	351.9	276	291.35	273.95	156.45	258.75	227.75	102	179.2	163.45	156.6	173.9	117.4	171.65	166.1	220.1	120.65	321.4	316.5	258.4	167.05	250.15	261.9	82.2	53.45
ENSMUSG00000025429	0.144047	97.9	82.25	68.3	49.3	12.3	71.2	20.3	92.85	22.5	34.55	34.7	89.1	58.7	70.4	11.45	55.95	139.3	36.15	10.5	46.4	103	25.05	26.9	47.45	18.55	31	16.75	19.65	47.05	41.35	10.6	172.55	68.95	59.75	73.3	13.5	33.3	38.95	76.5	32.15	74.45	34.8	85.85	75.85	49.9	96.25	55.55	18.9
ENSMUSG00000025745	0.170156	92.35	46.4	68.45	99.8	70.5	67.85	80.2	75.95	90.15	108.4	91.55	56.7	79.9	82.25	32.2	67.6	109.15	97.95	89.2	56.75	85.35	97.25	83.6	84.5	133.2	163.65	167.7	109.35	63	47.05	35.15	82.9	34.4	96	99.7	85.75	61.35	119.1	87.25	124.55	95.7	189.35	56.4	63.3	99.35	118.15	81	151.7
ENSMUSG00000032116	0.008295	115.5	35.3	49.15	124.1	60.65	55.2	39.15	17.6	37.65	35.25	13.3	81.85	124.2	115.15	286.65	32	47.85	51.8	95.6	117.45	89	149.35	65.8	138.9	56	63.15	90.9	71.45	93.8	16	13.55	33.3	124.5	161.7	157.7	101.55	102.3	21	92.85	21.95	50.55	71.05	58.5	68.15	43.1	24.5	21.1	16.8
ENSMUSG00000029828	0.263014	95.95	75.7	32.2	108.9	75.7	111.3	67.2	66.9	65.8	58.1	55.6	107.25	61.8	15.55	64.6	102.4	104.05	42.45	39.2	56.7	84.65	63.2	105.15	77.35	58.05	54.45	62.95	18.45	32	50.7	78.1	78.2	115.05	69.15	85.45	83.5	68.35	118.15	64.35	102.8	76.5	40	72.95	59.6	70.2	98.45	140.1	129.35
ENSMUSG00000029831	0.458888	196.05	161.1	149.5	322.05	199.8	165.8	124.1	125.55	175.9	170.8	193.6	182.55	177.65	164.45	138.25	160.65	180.6	154	152.05	114.75	120.3	136.25	91.65	200.25	154.8	179.7	193.25	119.4	179.35	124.65	110.35	171.35	124.65	141	132.35	129.5	172	155.25	108.25	313	184.75	177.1	61.85	160.9	172.9	100.95	200.55	204.95
ENSMUSG00000035376	0.10291	570.65	608.85	709.8	525.2	717.05	552.95	429.25	448	508.05	554.75	508.55	514.85	393.4	397.2	430.7	628.1	490.4	1460.55	512.2	1070.4	2173.25	1014.4	1688.2	505.8	563.1	999.55	1015.35	1065.2	1462.35	1845.45	2821	612.95	757.9	2778.85	777.7	494.2	457.05	629.35	754.1	342.4	710.25	398	470.55	528.15	504.4	401.8	2444.05	407.2
ENSMUSG00000059336	0.163996	173	213.8	242.8	186.6	162.6	145.85	102.15	138.3	164.1	190.65	159.6	224.4	57	26.85	69.6	151.4	132.35	164.75	290.4	560.75	97.7	53.9	707.75	144.95	109.9	105.7	76.3	104.9	81.9	128.75	69.2	44.3	128.85	55.85	80.15	56.9	91.4	91.7	40.5	548	751.4	242.65	120.55	276.05	364.15	414.15	123.6	56
ENSMUSG00000079641	0.000992	2989.95	3859.4	3940.4	4742.85	4286.65	4029.7	6190.3	3358.05	2408.15	4286.7	3530.25	3636.3	5252.1	4113.9	5540.05	5800.85	10025.4	10068.4	12701.2	11544.2	10109.9	7020.4	14693.8	11293.1	12410.4	10311.6	11051	14298.7	8319.3	12106.8	11176.7	10791.6	5280.2	10250.9	5353.95	6855.25	11528.6	6136.65	10023.6	9864.75	8915	20328.7	11586.6	17091	15788.6	14337	4557.6	6278.5
ENSMUSG00000029832	0.398279	138.65	104.1	69.2	28.05	81.6	57.35	58.85	7.5	57.8	22.7	23.2	46.35	80.9	53.75	12.6	134.75	11.1	120.05	207.95	137.7	35.05	15.6	953.25	107.65	22.45	93.3	100.85	46.35	240.4	232.7	491.95	118.45	247.65	240.35	224.25	12.85	41.1	34.7	69.7	43.95	40.5	41.85	153.65	56.6	19.15	29.85	34.75	24.85
ENSMUSG00000026094	0.066993	24.35	24.75	26.9	21.35	17.35	26.25	28.4	27.45	27.6	25.45	26.6	368.45	35.75	22.3	79.65	38.8	1225.5	1185.45	22.15	22.35	803.6	25.9	187.2	30.2	25.1	31.8	33.55	39.8	32.55	33.3	109	42.75	50.75	66.35	55	86.25	29.7	55.8	409	552	522.1	847.2	914.3	5015.65	2636.2	2360.75	44.85	69.75
ENSMUSG00000059447	0.119557	560	737.075	641.125	460.35	525.3	450.075	343.525	295.475	433.325	372.625	463.825	477.625	570.55	651.825	643.15	467.3	652.525	2798.43	509.525	1082.08	1687.1	2324.85	955.8	533.575	380	472.175	538.325	553.325	552.05	625.775	885.875	1855.92	713.725	734.725	706.525	592.675	426.425	1034.78	1278.9	333.625	502.475	421.125	888.25	829.35	902.925	805.825	4135.88	5504.48
ENSMUSG00000042807	0.115398	94.75	62.55	151.25	46.85	50	205.55	133.7	126.15	170.6	111.75	117.45	111.85	51.85	108.95	26.45	96.25	104.55	19.9	26.55	48.1	82.55	61.55	28.2	34.25	17.7	62.9	23.5	12.95	67.15	49.45	10.3	25.3	30.45	20.5	32.1	166.05	19.7	138.1	26.45	37.85	25.35	112.15	17.5	63.4	45.55	58.75	41.65	103.95
ENSMUSG00000024552	0.11617	203.3	250	220.15	232.8	212.8	174.2	149.4	179.25	300.65	215.4	251.35	182.35	195.95	103.45	209.95	173.75	233	174.7	201.4	134	142.9	134.7	178.5	271.6	122.2	176.2	207	192.65	218.25	206.05	175.35	241.25	845.5	198.75	383.75	209.55	233.75	472	262.65	346.35	186.2	242.35	202.35	189.8	176.7	240.85	328.7	285.1
ENSMUSG00000016409	0.117457	191.4	100.7	138.2	188	176	110.55	70.55	83.1	66.45	78.95	85.15	178.85	187.75	122.45	123.95	103	166.6	278	183.4	287.9	201.15	215.45	161.45	135.05	203.1	113.9	67.6	374.75	91.4	178.9	118.5	127.7	213.75	190.4	204.45	202.15	219.5	157.35	84.5	129.6	155.05	109	375.05	308.1	259	199.4	33.45	100.45
ENSMUSG00000034473	0.060379	22.5	27.4	25.65	26.5	53.6	47.1	22.3	22.2	25.2	26.9	13.55	18.5	36.6	71.3	19.55	61.95	21.95	23.3	21.95	31	13.5	50.7	25.2	24.7	50.9	32.3	61.9	26.7	37.9	12.1	29.5	23	24.7	22	14.4	8.25	19.2	27.95	30.95	16.2	32.85	37.45	20.3	21.15	22.7	30	18.35	16.75
ENSMUSG00000024548	0.088052	146.65	210.55	199.35	164.3	94.8	190.75	159.65	189.5	269.4	199.5	289.65	211.45	194.4	165.75	153.25	203.4	209.7	110.5	117.65	132	161.4	162.4	168.05	242.45	217.6	156.7	185.15	127.5	231.4	85.15	143.2	183.9	165.4	128.85	217.3	182.2	150.75	242.4	245.4	194.45	150.15	242.85	50.7	199.5	104.05	233.5	397.85	79.2
ENSMUSG00000062762	0.057655	528.55	512.3	551.15	632.55	632.75	744.45	839.5	711.85	548.25	690.7	660.55	749.15	631.75	682.65	1085.4	700.5	428.15	718.65	876.5	888.3	753.9	1017.8	1404.25	673.35	574.9	352.7	373.25	453.95	679.3	965.1	1262.2	860.95	853.95	915.75	829.85	677.55	566.3	970.3	1117.9	407.3	483.7	429.6	453.9	638	600.15	590.85	986.9	636.6
ENSMUSG00000022844	0.1166	26.05	24.35	24.15	33.35	25.45	25.5	31.85	30.05	35.05	26.55	27.25	25.3	38.65	61.35	266.55	221.1	43.75	28.6	214.9	278.1	44.1	49.85	39.05	41.8	52.45	63.7	91.7	196.05	42.1	24.1	27.25	34.15	135.2	43.35	162.45	78.95	340.15	53.15	502.55	36.25	33.45	50.65	23	29.9	28.9	33.85	48.35	36.2
ENSMUSG00000016427	0.115838	2518.85	2349.25	2933.5	2832.85	3051.7	2606.5	2393.35	1750.9	2407.2	2481.15	2539.8	3565.75	3257	2397	5072.7	1455	1348.3	5075.2	2671.05	2580.65	4750.3	4161.45	4126.95	1037.6	1145.8	857	948.55	1832	1818	2420.6	5328.9	5587.75	3500.6	7361.4	3031.9	1785.45	2279.6	5108.65	5388.85	795.1	3126.85	1132.05	2279	2600.2	2380.15	1474.05	10049.6	12368.9
ENSMUSG00000053950	0.149597	180.7	171.9	170.05	198.05	121.85	165.3	207.05	154.2	175.85	203.25	201.15	161	186.7	199.35	175.6	208.95	216.8	163	233.05	205.5	148.6	221.65	187.55	249.95	258.8	159.15	173.8	266.4	147.3	142.05	114.15	249.6	160	206.1	163.25	201.3	155.15	185.55	162.6	104.5	202.9	66.1	184.9	215.6	194.7	266.65	133.8	130.65
ENSMUSG00000025983	0.257839	147.75	181.75	151.25	144.05	130.95	148.9	165.45	169.75	173.35	200.75	182.15	155.65	174.25	124.95	290.95	165.25	230.65	144.3	153.65	113.2	131.6	135.05	129.05	132.1	122.7	154.3	124.5	97.7	181.6	131.1	145.4	146.5	160.9	162.7	113.25	154.6	136.95	295.5	147.7	185.8	152.75	195.2	132.75	119.85	156.15	141.1	238.5	202.7
ENSMUSG00000024334	0.196804	138.35	128.3	118.85	117.6	108.25	118.7	110	116.8	85.4	70.5	124.95	132.55	152.95	197.15	135.2	123.55	1145.9	560.5	173.1	145.85	508.55	46.05	99.45	109.75	97.75	175.9	151	326.5	170.4	88.95	134.45	134.35	177.9	65.7	180.9	163.95	155.15	61.15	123.45	466.65	238	1106.1	390.9	4782.25	360.9	555.5	103.65	236.5
ENSMUSG00000032118	0.068104	2961.15	3241.45	3530.6	2395.5	3206.5	2323.55	2252.7	2323.7	2381.7	2396.35	3072.1	3849.85	3578.9	5144.3	937.6	567	205.25	415.6	267.3	240.35	224.45	209.6	222.25	1089.7	619.45	223.5	202.4	167.45	237.45	327.65	324.25	248.9	307.45	231.5	235.05	245.85	139.5	272.65	182.15	91.8	232.75	119.35	133.75	106.55	121.6	157.1	62.95	158.65
ENSMUSG00000052133	0.050598	181.05	146.55	159.95	139.55	136.25	134.1	237.5	141.85	256.65	177.8	214.5	158.55	62.7	109.5	121.95	156.7	178.3	45.4	139.05	116.7	121.45	179.05	136.9	226.35	248.9	139.65	147.6	217.9	185.45	79.6	94.75	107.5	146.85	124.95	141.85	70.1	85.7	238.5	106.55	159.75	130.8	168.3	92.85	116.7	137.65	115.45	178.4	66.65
ENSMUSG00000057130	0.00099	160.3	92.6	107.7	97.55	156.75	131.45	118.6	110.35	23.25	108.7	94.6	154.55	124.3	85.7	125.3	55.65	137.9	139.2	201.2	154.65	124.55	137.05	44.9	126.05	185.2	155	36.3	240.1	119.25	144.35	93.8	96.45	199.7	115.6	118.2	97.95	120.7	117.25	131.85	233.75	117.8	112.95	151.9	206.7	175.75	109.95	146.75	132.15
ENSMUSG00000032121	0.294776	193.7	168.65	179.75	211.2	161.25	229.5	218.6	171.8	228.3	197.25	210.65	181.15	228.25	183.25	698.2	403.05	83.35	195.15	148.95	416.8	136.95	181.3	149.2	114.85	66.65	68.6	57.8	44.6	131	205.9	177.2	95.4	511.15	369.1	478.7	157.25	193.95	118.05	182.45	71.8	116.85	99.75	158.55	59.65	37.15	47.45	177.9	206.75
ENSMUSG00000032122	0.104532	17.75	14.2	14.1	16.3	10	14.8	11.55	15.3	18.35	22.85	18.65	13.25	13.35	12.85	13.05	15.25	13.5	9.85	22	10.4	16.15	17.05	16.95	22.7	17.05	25.75	16.35	15.2	17.15	17.85	11.1	12.65	10.8	16	18.35	11.8	14.6	18.55	18.1	21.05	21.6	29.9	12.4	21.2	13.65	12.15	21.2	10.75
ENSMUSG00000070889	0.131628	192.6	164.25	184.7	166.75	138.4	186.65	189.85	177.6	211.15	174.85	186.9	122.9	144.3	149.65	143.4	143.25	143.05	167.05	185.3	146	106.1	92.55	140	186.85	152.45	201.4	125.5	76.8	190.75	118.2	123.2	121.75	111.6	167.05	139	123.75	149.3	225.2	116.4	188.55	116.9	125.55	166.65	236.1	180.35	184.7	144.4	168.8
ENSMUSG00000022848	0.060139	293.05	250.1	278.3	233.7	206.25	214.4	248.75	214.7	168.15	238.95	219.9	256.05	202.4	204.15	312.05	203.5	274.25	118.05	191.4	125.15	145.2	174.05	199.7	275.7	270.65	262.15	279.45	168.55	190.7	212.65	144.85	286.9	189.15	194.95	216.7	117.45	300.3	235.6	220.7	352.1	261.4	266.1	148.45	119.35	116.65	163.5	249.4	307.15
ENSMUSG00000052331	0.053277	119.783	144.433	149.367	150.067	96.6667	138.017	111.217	129.233	149.667	166.483	120.983	128.083	130.667	87.55	103.267	123.75	188.1	129.817	112.45	110.467	109.433	123.633	124.15	124.45	107.217	110.917	101.117	92.0667	152.633	172.467	126.35	142.433	99.2333	103.683	149.117	159.75	96.7667	169.483	107.517	180.083	135.75	171.017	159.767	91.25	137.517	128.3	157.933	138.467
ENSMUSG00000037649	0.231884	457.35	424.3	358.7	358.65	341.6	424.45	466.45	468.65	561	405.25	350.85	356.9	501.4	399.9	328.85	328.05	1461.05	915.5	365.85	417.6	937.5	456.7	320.65	242.15	295.35	263.95	256.25	149.4	607.15	461.55	543.55	394.3	476.7	406.9	537.45	955.95	289.95	309.95	356.85	673.75	535.65	944.95	749.55	5473.35	964.85	825.55	287.65	311.15
ENSMUSG00000034422	0.360144	31.7	55.8	37.2	46.15	16	40	31.5	68.55	119.55	62.7	31.1	38.25	57.4	81.25	12.4	60.05	179.9	69.35	39.4	33.55	27.25	73.35	43.7	84.85	52.05	85.1	112.4	50.6	47.9	62	35.95	39.05	8.8	25.6	76.2	106.55	24.9	99.95	31.9	23.95	43.5	109.55	90.7	106.05	112.05	197.7	47.75	58.35
ENSMUSG00000025982	0.001119	243.7	59.25	266.9	202.55	354.1	349.1	244.2	243.1	72.8	158.8	309.4	85.45	90.6	105	209.1	66.4	119.45	173.9	175.75	179.75	204.2	164.1	220.65	125.75	109.3	114.45	67.05	108.55	81.5	34.6	64.05	42.95	129.9	46.75	129.15	184.95	173.6	68.25	43.2	164	131.8	54.65	161.55	177	151.65	103.45	32.95	97.85
ENSMUSG00000079547	0.374713	146.3	152.5	174	120.1	173.5	202.45	133.85	134.5	179.6	98.05	160.95	60.5	142.75	196.6	152.75	131.25	1001.05	243.8	117.25	161.45	400.3	123.9	112	178.95	129.15	198.2	102.8	181.05	162.15	194.8	186	197.7	276.85	134.4	250.75	149.85	160	138.7	196.3	245.15	226.45	413.25	362.25	5493.1	398.55	374.7	248.6	131.3
ENSMUSG00000034303	0.632441	98.95	136.35	81.8	67.15	45.95	80.2	74.8	72.65	79.6	113.3	98.5	160.9	100.55	75	47.25	122.3	95.05	22.15	27	80.45	24.45	56.4	45.35	68.15	94.3	154.1	38.75	83.85	108.7	45.8	29	44.9	32.8	139.9	50.8	103.9	66.7	144.4	62.25	109.85	98.85	114.8	70.1	27.95	23.05	87.75	51.35	96.35
ENSMUSG00000024337	0.1314	13.55	9.05	9.55	7.95	10.7	7.2	8.35	5.7	9.6	7.4	12.55	8.2	19.4	40.75	67.65	16.9	1488.4	699	197.15	192.75	876.95	302.05	36.85	14.7	8.05	10.15	14.55	15.85	212.55	21.4	94.25	167.4	23.25	109.15	95.4	329.85	8.75	57.5	169.85	330.3	391.45	624.1	1374.55	2467.65	2462.1	1710.15	25.25	77.9
ENSMUSG00000029844	0.063547	175.2	156.45	131.65	162.3	83	165.5	152.05	180.7	129.75	148.65	134.55	118.8	141.6	149.7	156.25	152.4	141.05	152.5	114.5	120	153.85	153.5	127.75	189.5	293.7	492.35	196.65	122.35	177.2	141.8	112.6	132.55	80.4	138.55	96.95	157.65	183.5	172.5	188.05	174.4	172.55	199.65	116.6	104.55	133.25	147.85	286.8	196.65
ENSMUSG00000046240	0.04434	442.25	408.15	364	318.6	314.75	357.5	346.5	257.5	305.25	294.1	313.75	369.7	146.45	167.7	132.65	93.35	67.55	93.75	67.15	120.4	94.2	110.25	47.6	126.8	48.35	146.9	164.7	120.8	121.35	137.15	119.7	131.6	71.25	97	118.65	90.95	53.2	126.6	125.45	104.3	72.4	163.65	64.6	69.7	108.95	149.15	208.35	103.15
ENSMUSG00000014704	0.069049	224.3	259.3	263.7	168.65	186.5	168.35	225.5	229.5	198.25	203.85	235.65	227	217.8	233.35	210.65	274.8	319.65	285.95	261.7	255.15	287.95	237.65	286.4	386.25	442.75	378.45	302.5	266.55	297.35	295.1	201.9	253.3	202.4	292.2	278.5	229.7	215.25	260.5	283.05	287.25	221.05	300.25	281.7	171.5	278.3	300.9	316.2	330.7
ENSMUSG00000022906	0.552658	129.85	148.75	120.1	80.55	88.15	122.05	103	89.8	130.3	107.6	98.75	89.05	211.65	158.05	200.05	239.15	421.7	493.45	292.2	246.1	491.4	185.2	267.85	62.7	106.15	117.45	105.7	98.25	208.7	172.9	111.05	215.05	236.2	205.4	279.55	267	135.4	193.95	378.6	287.3	267.3	304.8	788.5	648.6	960.6	943.2	205.55	254.45
ENSMUSG00000000942	0.281045	20.2	46.75	36.25	22.15	17.7	22.45	32.4	27.75	18.5	27.55	18.85	29.5	32.5	36.05	31.1	23.7	24.05	23.3	16	22.75	22.85	33.45	22.55	37.5	51.5	36.15	34.05	29.5	23.75	19.75	24.95	25.65	14.3	32.9	18.2	32.55	40.45	33.55	31.05	25	29.6	62.3	23.9	34.85	18.75	23.15	69.3	29.25
ENSMUSG00000038253	0.031281	116.1	429.75	423.2	39.95	69.05	64.6	69.3	93.25	59.6	6.85	62.2	141.75	68.7	128.35	214.9	28.7	170.1	258.85	116.25	247.45	152	321.4	123.35	348.55	280.05	168.1	94.75	66.25	306.1	143.6	45.15	86	71.5	185.9	33.2	938.8	187.95	89.95	318.8	114.8	151.75	34.75	105.1	43.15	27.4	68.25	427.1	38.4
ENSMUSG00000024565	0.061738	65.675	87.6	93.975	82.55	73.65	85.975	74.025	66.1	85.775	84.725	216.3	56.975	40.325	67.075	68.3	70.875	82.6	53.65	53.1	47.325	48.7	53.8	63.2	84.075	81.9	127.65	83.275	51.575	66.075	51.025	29.075	43.65	48.525	125.475	75.675	67.45	28.825	179.725	45.55	43.325	62.55	83.325	57.725	41.25	49.275	83.6	87.55	66.05
ENSMUSG00000038236	0.085518	31.1	281.05	319.6	22	17.95	30.15	30.65	22.65	31.05	21.1	23.3	23.7	20.95	293.85	31	45.25	22.2	33.95	28.8	118.25	99.8	137.65	92.5	34.4	73.1	28.3	30.6	54.15	48.25	72.6	15.65	26.2	21.6	104.1	22.75	19.55	26.25	27.15	177.45	77.15	29.45	135.65	37.3	26.85	32.75	25.4	116.5	18.65
ENSMUSG00000024553	0.056672	121.2	132.15	109.15	102.15	125.95	122.95	97.8	52.75	236.8	78.45	134.35	91.45	118	112.25	176.95	127.65	104.15	97.8	81.45	95.6	102.1	102.35	116.9	147.25	100.45	163.15	125.75	137.55	106.65	128.45	114.8	122.55	131.85	184.8	179.05	98.05	103.2	109.95	143.2	127.45	125.05	213.7	93.75	95	105	138.2	219.95	156.1
ENSMUSG00000024338	0.096603	9.8	15.8	15.05	9	14.3	9.85	9.6	12.3	12.2	15.2	9.65	11.95	47.85	45.65	25.2	29.35	1981.1	1152.55	590	267.65	1108.9	430.45	106.5	11.65	9.75	9.5	10.85	15.1	265.15	15.95	185.45	64	29.8	42.45	268.6	636.35	16.25	18.95	136.65	639.85	464.3	1001.75	2760.55	3781.8	3673.2	2581.45	22.35	220.75
ENSMUSG00000038227	0.019037	127.2	289.95	436.15	94.8	140	199.45	153.1	178.55	211.8	212.7	81.75	125.55	176.2	278.5	164.8	215.45	200.55	162.35	326.5	350.95	144.15	150.65	329.3	257.5	432.15	362.6	280.05	182.05	205.35	480.9	154	131.15	193.7	100.2	197.85	167.3	256.3	234.5	241.05	219.8	194.8	139.95	137.9	111.6	119.45	98.75	209.75	295.85
ENSMUSG00000041607	0.18324	280	344.1	299.85	461.85	858.15	609.5	459.3	542.85	395.15	572.6	357.45	304.25	330.55	422.95	494.6	474.1	729.6	721.3	263.85	316.15	450.3	298.65	436.1	259.95	330.45	253.95	213.1	195	278.15	390.8	371.4	438.85	395.3	392.95	429.95	561.6	326.8	713.6	638	524.6	599.3	554.25	908.1	660.7	1204.45	1232.6	281.1	287.55
ENSMUSG00000000938	0.373702	222.1	534.1	641.65	137.45	129.85	137.9	174.85	225.75	239.05	174.6	153.25	143.55	165.6	260.7	147.65	167.25	247.85	158.6	1489.3	694.1	280.85	162	854.4	394.15	369.2	278.75	228.9	891.95	262.4	267	119.3	203.75	139.7	730.25	162.15	185.75	594.35	215.45	577.5	178.3	361.25	240.35	195.7	103.15	178.5	156.1	190.7	161.35
ENSMUSG00000038210	0.057653	159.95	224.6	282.95	174.4	198.9	180.7	164.75	173.3	228.15	142.6	208.8	148.95	208.35	200.15	218.3	217	174.25	168.55	1304.3	453.8	147.4	191.75	611.2	393.05	438.75	251.95	306.95	947.05	195.25	247.95	170.55	145.15	167.3	317.7	155	138.45	540.9	274.2	336.3	243.4	238.9	241	193.9	145.85	212.95	264.2	254.55	283.15
ENSMUSG00000075703	0.189141	54.85	14.25	45.15	55.2	23.15	73.7	47.3	7.2	7.2	31.55	31.5	35.9	87.2	114.05	75.25	13.7	12.25	44.65	60	57	46	77.2	144	54.6	97.65	104.95	183.5	362.1	61.5	168.85	163.2	54.15	13.35	33.65	62.15	27.05	481.45	175.45	174.2	21.75	25.05	30.9	83.9	54.5	98.25	111.8	10.9	37.5
ENSMUSG00000038203	0.09718	157.2	184.35	141.5	150.25	116.2	150.35	130.85	160.2	202.8	160.5	131.75	114.75	145	93.1	101.85	153.65	141.85	58.95	131.2	76.65	105.7	117.55	222.65	181.6	156.4	163.55	82.75	61.6	147.1	143.05	104.35	140.4	141.15	149.2	162.2	137.95	77.85	142.25	194.25	151.4	118.25	144.1	95.25	100.75	91.15	108.3	216.45	194.65
ENSMUSG00000061863	0.406443	12.475	10.625	8.975	14.05	5.075	16.6	8.6	17.15	14.8	25.325	10.075	11.275	12.05	8.525	12.1	11.3	16.175	6.775	8.2	4.05	12.325	8.025	18.075	9.2	6.85	8.575	10.975	10.875	26.575	4.35	4.75	17.4	4.9	10.775	6.875	10.4	15	18.35	10.3	19.975	15.725	24.9	8.175	7.575	5.55	9.025	16.2	21.7
ENSMUSG00000005503	0.042105	18.3	25.85	19.4	20.65	78.55	11.3	12.65	11.4	35.35	29.25	49.05	33.15	39.6	13.1	64.7	25.05	37.4	33.95	14.45	33.45	35.95	30.4	11.7	124.35	86.85	196.15	164.8	56.15	12.15	21.45	28.85	28.4	11.2	76.95	65.3	18.25	39.65	25.65	55.35	26.8	67.9	163.2	63.5	43.95	51.35	78.25	26.5	76.55
ENSMUSG00000073102	0.16506	316.75	373.95	305.4	381.8	379.95	475.35	408.35	512.3	440.6	302.8	308.95	281.8	369.75	334.6	313.65	400.8	324.95	473.1	293.2	351.75	330.95	328.55	350	319.65	300.4	328.25	360.55	174.4	318.6	437.05	390.25	295.2	739.15	342.45	543.15	395.3	288	348.2	364.65	339.55	283.25	566.05	320.15	286.7	346.65	500.3	367.7	334.95
ENSMUSG00000032128	0.156617	160.45	213.95	172.85	172.6	119	317.3	342.3	207.35	290.8	300.35	152.05	160.1	178.5	126.5	220.05	187	146.6	167.7	151.65	135.3	143.85	224.6	219.85	268.65	175.45	216.15	172.8	165.7	148.7	151.35	131.7	217.8	134.65	182.5	151.1	145.65	149.3	147.15	173.95	330.3	225.2	176.7	170.15	132.95	129.2	180.85	328.9	201.4
ENSMUSG00000062372	0.039894	298.45	303.2	375.15	286.7	332.45	230.8	306.6	637.35	399.3	181.7	247.7	278.4	313.6	320.55	515.85	341.9	699	404.3	495.2	450	336.3	495.45	401.3	761.95	797.15	819.95	740	663.1	523.05	446.7	327.3	424.75	438.85	478.5	535.1	378.1	384.05	635.75	520.05	474.65	581.35	739.35	428.4	433.1	536.55	531.25	456.45	318
ENSMUSG00000038331	0.004554	48.3	18.15	59.3	20.85	12.65	23.7	68	21.8	72.9	19.95	36.7	46.95	16.7	18.45	13.65	14.55	48.75	14.2	27.5	14.5	11.75	12.2	18.65	27.15	18.6	43.5	20.05	16.75	51.05	31.35	14.7	44.5	34.45	24.65	18.35	25.6	14.05	23.35	48.9	83.9	91.7	24.85	41.95	41.35	13.25	27.3	35.75	39.7
ENSMUSG00000049090	0.119078	227	294.55	282.55	299.35	256.4	318.8	296.45	335.35	266.05	232.1	539.85	308.85	353	415.95	480.05	340.3	383.35	546.65	432.7	882.6	567.75	918.9	591.55	402.55	315.3	264.7	140.95	396.1	362.7	528.95	337.75	464.55	403.35	416.5	356.05	460.4	803.35	686.35	635.1	376.05	390.65	223.55	371.25	561.15	439.3	337.75	709.75	681.25
ENSMUSG00000048410	0.031746	32.4	29.7	27.65	31.25	29.3	30.3	31.45	28.3	28.4	29.85	33.1	81	30.6	30.25	33.9	32.55	44.05	29.6	38.9	81.7	64.95	37.35	64.4	39.4	44	37.75	41	30.75	40.05	39.75	29.4	38.85	53.75	32	25	26.4	28.4	37.7	40.7	124.8	31.85	54.45	43.95	67.5	115.05	45.25	29.3	27.7
ENSMUSG00000051949	0.564513	138.55	220.3	200.8	194.7	193.05	184.05	157.35	187.2	184	163.4	202.9	218.15	226.8	168.55	230	177.5	226.1	170.65	135.65	163.4	202.3	195.6	222.3	206.65	247.6	231.9	202.45	165.3	189.85	211	121	173.15	194.7	118.25	181.4	163.5	195.1	256.3	212.75	209.8	195.8	203.35	151.35	179.6	195.8	213.25	246.55	209.15
ENSMUSG00000063568	0.004202	266	203.15	204.4	300.75	378.9	236.1	290.3	272.7	220.2	272.25	218.85	170	158.25	87.85	277.75	195.8	115.5	142.1	233.4	173.1	182.45	137.25	176.45	36.35	67.85	84.55	78.4	69.2	139	105.7	82.4	111.45	99.65	165.7	61.05	81	110.4	154.35	115.65	173.2	79.8	124.7	134.25	81.25	154	118.9	306.9	189.15
ENSMUSG00000048495	0.141052	178.65	196.55	160.65	243.65	181.3	197.2	181.1	183.15	181.3	205.5	206.55	200.05	224.55	203.25	239.6	238.75	206.55	239.4	242.4	249.25	250.3	257.4	333.8	219.3	276.75	284.15	295.1	347.2	159.15	175.1	161.15	148	173.7	146.35	164.7	202.9	277.85	161.6	129.6	163.2	153.15	164.3	287.9	270.1	207.25	179.65	133.2	124.45
ENSMUSG00000048047	0.182256	103.4	153.95	135.95	106.7	145.75	145	138.65	110.85	122.05	105.3	153.9	107.1	154.35	105.45	204.25	170.05	83.35	69.7	85.95	116.1	111.85	128.4	57.65	158.05	191.65	150.5	38.3	15.45	134.2	58.8	51.7	63.8	79.65	57.05	89.5	77.25	52.4	125.5	130.5	140.3	45	142.85	54.55	87.8	21.05	43.2	260.35	131.2
ENSMUSG00000042138	0.0581	249.1	168.7	189.35	236.25	289.25	196.9	120	161.85	127.7	157.15	200.35	366.05	164.4	134.85	333	251.25	339.65	333	241.2	389.15	228.65	285.4	202.2	389.7	535.45	437.65	518.75	567.15	226.85	174.6	126.5	144.6	202.5	270.55	174.15	249.1	308.35	123.85	184.85	272.6	288.85	240.9	520.5	348.4	379.3	339.2	94.45	157.55
ENSMUSG00000025971	0.331658	233.7	167.65	174.7	157	191.25	182.95	182.6	169.7	262.25	240.75	186.9	238.55	178.55	179.05	147	260.65	172.05	140.15	62.15	131.75	115.8	117.55	72.65	164.85	215.5	182.15	143.85	136.25	105.4	90	106.35	164.25	143.1	124.3	229.6	185.7	77	210.2	198.1	61.55	114.35	145.1	108.85	102.35	26.5	88.3	242.3	143.8
ENSMUSG00000001946	0.384338	310.8	301.25	369.05	262.7	327.15	306.05	294.9	278.8	266.7	321.35	304.85	293.45	284.5	290.65	310.5	290.65	469.7	315.7	586.8	672.7	533.7	597.8	375.75	404.35	414.65	289.3	1070.85	1026.45	434.95	263.5	417.65	398.9	161.8	273.8	685.75	1964.55	806.55	407.95	321.7	398.85	408.55	476.6	263.75	209.65	245.5	212.15	479.35	722.65
ENSMUSG00000024644	0.044761	796.9	796.25	716.5	700.55	1006.8	836.1	1126.65	816.1	853.1	773.8	836.45	745.05	1001.75	1292.5	695.3	767.85	1056.8	1236.8	3330	2129.35	1080.85	818.15	992.9	1083.5	1066.15	2167.25	2222.7	2061.05	858.7	1298.3	1119.45	732.45	1050.5	645.9	945.15	1323.3	893.1	691.25	924.05	1115.4	912.95	878.05	697.25	1142.95	1347.4	1315.35	839.85	753.05
ENSMUSG00000038305	0.126707	115.6	77.2	121.45	143.7	127.55	89.4	81.8	78.15	116.95	102.05	111.75	125.5	121	148.4	151.95	95.05	171.65	172	208.9	173.55	111.9	117.6	157.35	234.3	185.5	174.3	272.8	156.2	150.9	172.9	134.8	130.85	144.95	93.5	220.1	167.05	256.85	176.8	192.25	133.75	154.85	227.05	153.15	140.45	130.9	120.8	47.95	98.6
ENSMUSG00000051980	0.041329	215.4	162.6	226.2	191.35	264.65	243.65	199.5	174.1	178.45	144.25	205.2	305.25	72.4	119.5	167.45	204.9	165.65	215.05	224.65	221.75	213.6	189.15	186.4	268.4	169.05	203.65	182.85	198.2	294.4	158.1	235.9	281.8	223.35	157.35	241.25	182.15	43.75	56.2	51.95	55.2	92.25	318.5	119.2	171.5	163.45	156.75	93.85	192.75
ENSMUSG00000001943	0.244857	376.6	512.6	459.2	373.25	344.05	556.9	510.35	490.05	607.15	557.1	347.15	477.45	393.25	353.7	489.5	550.9	463.7	435.35	463.2	447.45	501.6	380.6	1933.15	470.7	488.25	502.5	655.95	505.95	502.75	299.05	298.4	465	425.9	419.95	462.45	573.45	403	3552.35	554.1	576.15	493.05	430	313.8	293.2	334.75	365.3	767.7	574.15
ENSMUSG00000016327	0.198353	14.45	33.15	11.6	11.9	9.8	14.5	30.85	17.15	15.3	18.15	11.55	25.3	12.75	6.7	8.8	11.85	12.4	7.25	10.35	18.6	10.95	22.35	5.65	38.85	43	29.95	15.7	26.5	12.15	12.75	6.05	48.8	11.6	38.2	11.2	18.35	7.3	17.65	13.5	34.15	42.7	12	9.95	9.3	14.9	9.35	20.3	14.9
ENSMUSG00000053310	0.041538	1199	599	565.05	901.1	1580.2	5559.3	7120.55	5101.2	8033.75	5855.4	2032.85	729.75	495.1	365.75	495.85	498.75	462.9	407.9	431.8	389.35	396.8	450.9	452.1	514.35	603.2	610.4	560.85	519.2	443.55	412.9	332.55	462.1	492.5	359.3	471.5	522.95	531.15	536.6	361.8	1174.6	935.8	574.65	448.3	531.5	497.75	446.4	505.9	350.55
ENSMUSG00000026039	0.602397	110.05	85.15	133.45	89	81.45	128.55	81.35	92.85	163.25	155.65	135.3	118.5	168.9	177.75	93.05	80.8	164	78.2	169.4	156.6	115.1	76.5	179.65	559.15	387.85	408.3	287.7	299.6	180.05	246.95	165.95	142.15	57.9	74.15	85.75	95	180.6	133.8	202.1	243.95	405.7	196.7	494.2	119.95	167.75	188.7	80.6	286.25
ENSMUSG00000060586	0.2638	256.5	299.1	345.6	263.15	281.7	264.55	334.25	291.65	262.55	232.05	304.1	258.4	729.4	561.9	586.8	366.9	7756.75	3758.05	1180.65	1374.7	4739.5	1520.5	983.3	286.4	340.05	254.55	323	373	1625.4	824.65	1480.65	682.55	1023.75	565.3	2433.8	2718.95	250.6	562.65	772.5	1366.6	909.6	4445.55	3254.3	20885	1928	2708.9	296.6	689.3
ENSMUSG00000060586	0.272688	256.5	299.1	345.6	263.15	281.7	264.55	334.25	291.65	262.55	232.05	304.1	258.4	729.4	561.9	586.8	366.9	7756.75	3758.05	1180.65	1374.7	4739.5	1520.5	983.3	286.4	340.05	254.55	323	373	1625.4	824.65	1480.65	682.55	1023.75	565.3	2433.8	2718.95	250.6	562.65	772.5	1366.6	909.6	4445.55	3254.3	20885	1928	2708.9	296.6	689.3
ENSMUSG00000047992	0.080863	383.75	424	418.8	434.15	361.1	387.5	412.3	460.9	373.1	392.05	420.5	366.4	402.6	338.05	365.2	384.9	351.6	239.05	343	288.85	290.8	319.85	335.9	278.5	297.2	281.75	342.9	208.2	362.6	393.85	327.35	311.8	373.9	258.45	330.55	357.85	266.45	389.35	313	174.45	312.5	263.8	306.45	365	425.35	424	128.8	310.45
ENSMUSG00000022900	0.182715	163.65	185.1	143	163.45	108.9	135.75	143.5	168.35	121.2	157.15	144.95	131.85	158.4	141.35	344.2	260.6	200.35	252.55	223.5	205.1	193.5	128.8	639.55	151.15	113.85	157.05	178.6	144.9	176.05	171.3	150.4	146.35	812.65	499.5	481.35	174.8	110.45	112.9	1339.85	119	127.35	223	102.9	171.25	177.45	189.8	186.45	186.35
ENSMUSG00000019124	0.124521	284.8	235.8	305	270.95	321.65	327.8	324.7	330.6	349.55	254.25	438.3	267.2	300.75	281.7	97.2	222.35	177	158.65	235.6	166.75	195.8	202.85	219.15	320	190.95	116.95	320.55	255.8	147.25	188.25	97	168.85	138.8	230.45	299.6	193.6	267.75	333.05	138.25	80.15	179.5	106.85	128.2	113.55	164	168.25	284.1	280.25
ENSMUSG00000034391	0.454776	65.85	75	57.3	56.6	91.15	101.35	85.35	85.7	86.95	20.2	57.9	59.95	34.35	49.1	39	101.15	29.85	96.5	99.05	96.55	69.75	61.85	50.5	89.65	171.05	104.75	99.25	262.05	72.55	94.9	147.35	89.65	67.3	53.45	25.55	77.55	66.8	33.65	57.85	29.5	86.2	16.65	44.55	23.75	101.85	53.55	36.5	55.6
ENSMUSG00000067341	0.299023	21.9	21.3	39.45	31.55	10.65	27.15	13.8	15.55	12.65	23.25	21	77.3	29.15	33.15	27	11.15	205.15	30.35	37.1	8.1	123.75	6.6	23.1	40.8	10.35	42.2	39.8	49.45	46.5	35.15	70.4	56.55	43.15	11.45	42.35	15.1	21.85	25.1	32.75	20.45	12.3	71.45	117.15	484.4	77.55	76.25	46.25	51.3
ENSMUSG00000067341	0.282884	21.9	21.3	39.45	31.55	10.65	27.15	13.8	15.55	12.65	23.25	21	77.3	29.15	33.15	27	11.15	205.15	30.35	37.1	8.1	123.75	6.6	23.1	40.8	10.35	42.2	39.8	49.45	46.5	35.15	70.4	56.55	43.15	11.45	42.35	15.1	21.85	25.1	32.75	20.45	12.3	71.45	117.15	484.4	77.55	76.25	46.25	51.3
ENSMUSG00000038074	0.094902	153.75	93.35	248.9	216.9	196.7	107.2	21.6	124.35	29.75	35.85	233.85	155	281.45	294.55	391.45	187.15	124.8	134.85	484.35	268.8	307.1	279.65	289.15	54.8	119.5	45.3	126	69.85	252.95	164.2	228.15	105.2	233.05	243.35	431.6	324.7	592.15	112.75	58.25	30.2	277.1	45.55	44.7	35.85	30.9	23.1	28.5	102.55
ENSMUSG00000022899	0.277942	413.95	431.9	428.9	364.95	382.4	470.6	390.95	479.1	308.1	339.55	571.1	386.25	320.15	290.2	433.7	719.2	339.15	1135.4	472.5	399.1	493.75	265.55	254.2	241.85	232.2	214.55	202.8	235.7	352.55	612.2	403.45	262.45	1147.65	575.05	484.9	563.3	242.45	173.45	354.7	395.75	459.55	346.85	989.8	429.8	405.55	543.8	70.45	256.9
ENSMUSG00000053194	0.069253	26.65	70.95	24.15	24.95	26.45	14.9	60.5	15.25	37.4	19.6	14.7	38	39.25	42.8	24.25	25.05	47.95	19.85	29.1	43.35	23.55	51.65	21.85	38.05	32.4	63.35	53.6	29.45	29.6	63.25	20.95	24.6	39.8	70.25	65.5	26.1	24	37.4	21.3	58.1	21.25	28.7	19.6	42.1	55.7	61.35	20.6	17.8
ENSMUSG00000024645	0.365048	115.375	118.625	135.925	136.15	118.1	123.925	109.65	118.6	137.1	113.5	105	177.75	159.6	101.025	186.425	199.8	204.625	341.575	305.7	299.85	342.55	253.5	253.55	265.55	230.9	243.025	213.225	264.3	204.9	210.625	229.6	246.15	152.175	176.225	161.7	200.275	193.325	244.2	201.5	215.95	214.3	160.75	262.4	267.675	302.7	248.7	224.375	396.05
ENSMUSG00000049265	0.064649	17	15.2	14.75	16.35	18	14.9	19.25	16.6	17.45	14.45	16.95	34	13.5	15.9	15.25	13.85	16.45	19.4	14.45	17.15	19.45	3128.6	19.5	17.2	14.4	16.1	17.25	17.1	15.25	14.8	14.4	18.25	11.45	601.25	14.35	21.35	32.25	15.8	16.15	34.3	22.3	36.55	14.2	18.05	22	21.8	775.4	175.7
ENSMUSG00000031095	0.071582	150.9	165	130.15	146.85	134.1	138.25	76.95	138.3	81.75	190.2	99.6	181.8	147.55	112.95	118.95	151.35	222.6	214.4	222.1	251.95	251.2	188.2	194.55	178.3	267.15	375.05	541.85	569.55	125.7	188.4	136.45	100.9	147.15	130.15	204.65	96.15	208.2	156.05	159.95	112.55	167.75	128.95	276.9	275.2	302.85	261.45	183.35	107.25
ENSMUSG00000011118	0.169702	129.1	211.5	119.9	136.8	86.25	115.75	100.05	143.45	119.65	156.5	132	94.15	139.5	122.05	97.05	141.35	125.8	56.75	97.65	112.65	115.35	110.35	118.25	166.35	86.05	181.3	231.35	176.3	342.65	447.05	479.25	115.45	173.5	73.7	459.8	116.8	70.4	121.5	73.45	155.9	160.8	185.25	132.7	84.65	86.45	123.4	161.45	95.65
ENSMUSG00000024647	0.058571	702.45	585	601.6	700.15	852.95	611.1	678.6	530.65	704.05	459.6	703.9	406.2	522	663.9	490.6	521.4	401	357.75	392.85	311.85	356.5	375.15	281.95	476.4	539.95	429.45	565	329.3	494.3	416.7	364.85	446.3	392.7	465	435.4	419.55	315	451.9	418	297.3	569.65	502.4	368.3	384.3	422.4	540.6	390.45	280.2
ENSMUSG00000038058	0.115155	188.45	160.5	240.95	201.85	116.3	88.7	99.85	162.2	148.95	88.15	192.9	142.5	264.35	240.35	176.6	255.8	648	510.05	416.6	396.8	587.2	224	299.9	60.35	63.25	49.4	90.2	167.7	527.35	474.55	332.6	244	166.45	343.15	253.05	708.55	347.35	267.6	278.65	305.9	417.7	420	241.8	423.35	424.15	582.5	108.15	275.2
ENSMUSG00000056153	0.134592	58.175	62.125	48.75	53.525	44.15	52.95	67.825	60.05	46.975	49.575	65.7	58.55	52.225	57.125	51.525	53.05	43.75	52.575	47.525	68.45	36.675	29.125	36.3	74.625	58.525	90.575	68.6	65.85	68.575	54.925	45.425	63.925	65.25	49.85	82.075	57.35	49.525	59.675	68.05	50.925	47.625	83.525	51.25	59.175	42.375	43.975	66.775	47.975
ENSMUSG00000029168	0.01757	227.2	194.75	155.6	216.1	236.4	175.65	94.25	141.6	162.4	110.55	318.95	135.9	210.25	419.4	172.75	118.05	38.75	67.2	39	94.75	68.3	104.7	143.5	275.35	226.85	125.1	63.5	40.85	59.2	117.25	82.4	141.05	137.1	67.9	106.7	127.15	53.1	46.95	98.35	196.95	46.15	53.9	66	56.35	70.85	155.9	210.65	67.35
ENSMUSG00000063350	0.093944	8.3	21.3	10.45	17.75	8.3	13.8	15	15.6	12.7	17.35	15.85	10.8	14.05	49.8	12.25	18.7	59.4	12.85	43.65	25.95	20.95	25.7	13.45	19.95	18.25	16.1	20.5	14.8	21.6	45.7	29.75	27.9	49.45	17.45	13.95	14.5	49.85	24.6	20.5	53.25	48.75	55.6	42.9	22	138.8	121.1	44.5	24
ENSMUSG00000023066	0.239534	173.3	176.175	150.45	160.75	156.775	155.05	150.375	134.75	186.575	173.5	174.975	197.225	147	143.075	163.1	175.075	229.15	153.3	154.5	177.25	154.9	151.675	188.25	281.4	251.125	272.6	280.35	205.8	180.875	131.975	126.15	156.3	177.075	165.55	191.4	156.175	132.4	218.15	168.675	282.125	202.55	237.4	177	247.75	221.7	195.925	229.2	201.325
ENSMUSG00000029777	0.117883	1110.95	1030.75	1133.7	979.25	894.05	924.95	961.85	872.8	826.75	863.75	969.05	1340.4	1509.6	1754.9	592.25	686.5	679	866.15	1434.5	1026.25	907.6	749.85	536.6	1073.75	1346.1	1241.85	1990.15	2079.4	772.9	1384.9	1176.95	1134.8	914.7	766.8	1066.15	597.7	1255.5	970.25	1383.75	630.95	907.75	533.9	835.75	863.6	1119.45	994.2	887.55	717.45
ENSMUSG00000023186	0.323216	325.95	543.8	482.45	289.3	221.9	211.6	260.2	201.35	134.55	238.95	238.85	213.2	1537.55	1566.2	616.7	539.25	508.9	777.45	602.3	721.55	706.5	658.8	765.8	225.15	204.5	257.35	167.15	370.05	636.65	565.45	535.6	519.85	416.05	583.1	688.85	700.95	742.85	384.4	737.75	400.35	514.55	279.1	635.25	309.6	402	376.7	412.25	563.7
ENSMUSG00000022831	0.206488	212.3	227.3	224.8	204	231.7	214.55	229.3	204.35	308.05	244.8	210.45	205.35	143.6	117.15	235.8	317.45	1223.1	410.95	245.7	247.9	455.55	291.65	151.95	225.9	235.65	286.35	249.35	236.35	287.8	209.2	145.75	263	183.55	206.25	309.2	261.2	141.25	268.5	251.4	677.55	737.55	919.55	909.8	3357.6	1893.7	1458.8	199.95	280.6
ENSMUSG00000049708	0.338444	4.7	13.3	21.85	6.7	39.45	25.55	22.2	11.8	46.95	20.95	16.85	13.95	23.4	13.35	13.4	7.4	6.35	37.65	9.1	5.2	10.4	5.3	7.7	25.65	50.2	15.3	18.9	58.9	25	9.95	9.45	11.45	34.35	41.25	28.85	10.15	28.55	10.9	7.7	60.85	13.85	10.6	38.65	13.85	22.3	32.9	8.15	10.95
ENSMUSG00000038112	0.347809	236.3	151.25	211.6	336.45	420.6	180.2	106.4	164.75	183.2	126.4	130.25	178.1	174.8	111.6	280.8	208.2	143	129.9	138.6	154	111.4	239.85	162.85	202.25	238.85	227.5	209.15	146.05	232.95	244.75	191	186.45	174.9	135.4	211.2	156	220.45	120.1	134.7	68.75	148.75	132.6	152.3	64.3	66.8	119.6	149.6	62.6
ENSMUSG00000034206	0.307047	12.8	23.65	42.9	6.75	40.15	12.25	11.4	13.4	14.6	7.95	39.9	40	22.75	26.05	14.9	23.7	66.25	28.25	29.25	66.1	20.2	24.35	16.6	180.3	175.1	162.55	172.8	93.25	24.4	43.1	32.8	15.8	47.85	13.55	25.05	27.9	59.8	15.7	18.75	32.95	90.5	48.9	108.1	52	23.5	22.8	24.7	63.65
ENSMUSG00000004655	0.044354	137.55	207.55	219.3	123	38.85	137.65	111.5	95.7	93.85	184.3	310.5	198.95	810.6	1545.8	132	1286.9	887.75	1510.15	1086.15	1243.55	1820.65	632.8	1687.85	163	91.25	141.35	131.4	165.2	836.65	1920.15	1648.55	1004.65	1631.3	478.5	2215.15	4556.9	454.5	213.2	716.1	2571.1	2452.4	505.85	301.7	167.25	345.1	354.55	1230.35	1810.9
ENSMUSG00000060254	0.142934	1.65	1.9	2.75	2	2.45	3.4	2.25	1.9	2.15	2.15	2.95	2	1.55	1.95	4.5	1.8	3.65	2.1	4.85	2.8	4	4.55	3.65	5.9	4.5	3.15	3.2	4.95	3.5	2.65	3	2.65	4.75	2.1	1.75	1.65	2.35	13.4	2.3	5.7	3.9	3.65	2.7	2.95	2.8	1.9	10.9	27.2
ENSMUSG00000060254	0.145902	1.65	1.9	2.75	2	2.45	3.4	2.25	1.9	2.15	2.15	2.95	2	1.55	1.95	4.5	1.8	3.65	2.1	4.85	2.8	4	4.55	3.65	5.9	4.5	3.15	3.2	4.95	3.5	2.65	3	2.65	4.75	2.1	1.75	1.65	2.35	13.4	2.3	5.7	3.9	3.65	2.7	2.95	2.8	1.9	10.9	27.2
ENSMUSG00000060254	0.137548	1.65	1.9	2.75	2	2.45	3.4	2.25	1.9	2.15	2.15	2.95	2	1.55	1.95	4.5	1.8	3.65	2.1	4.85	2.8	4	4.55	3.65	5.9	4.5	3.15	3.2	4.95	3.5	2.65	3	2.65	4.75	2.1	1.75	1.65	2.35	13.4	2.3	5.7	3.9	3.65	2.7	2.95	2.8	1.9	10.9	27.2
ENSMUSG00000060254	0.173064	1.65	1.9	2.75	2	2.45	3.4	2.25	1.9	2.15	2.15	2.95	2	1.55	1.95	4.5	1.8	3.65	2.1	4.85	2.8	4	4.55	3.65	5.9	4.5	3.15	3.2	4.95	3.5	2.65	3	2.65	4.75	2.1	1.75	1.65	2.35	13.4	2.3	5.7	3.9	3.65	2.7	2.95	2.8	1.9	10.9	27.2
ENSMUSG00000034673	0.020681	312.4	226.75	334.65	278.65	343.95	285.85	357.85	320	292.95	294.7	339.55	333.05	325.1	317.8	345.65	320.4	363.9	281.3	353.55	308.1	318.45	308.1	305	497.4	442.9	331.1	305.25	310.65	328.95	334.5	362.2	260.3	282.25	278.05	199.95	323.15	250.15	263	269.2	379.4	353.25	417.85	398.35	375.15	433.65	243.4	273.5	323
ENSMUSG00000025602	0.194075	281.25	234.85	326.35	212.9	335.55	239.7	219.5	273.45	161.2	310.1	222.6	131.7	266.5	308.6	372.1	658.7	541.95	303.95	453.05	204.8	234.25	218.35	305.15	479.75	308.6	350.3	442.2	323.4	342.25	367.8	314.2	332.35	145.05	251.85	310.6	232.8	140	266.05	370.85	277.75	377.7	81.3	345.6	138.45	312.75	355.1	262.6	428.15
ENSMUSG00000015452	0.275547	163.95	196.75	177.9	166.75	115.15	145.85	122.1	158.9	214.15	210.35	185.35	214.85	89.55	143.15	123.75	211.6	284.4	175.5	124.25	160.25	258.65	166.35	177.4	261.05	295.95	252.6	183.3	132.3	212.25	156.95	135.25	207.85	270.65	188.25	229.15	7520.75	299.95	285.55	182.35	284.4	243.25	179.55	184.65	177.65	244.75	214.8	312.75	143.65
ENSMUSG00000051223	0.00107	1242.65	999.05	1335.55	857.95	1197.35	1212.85	1192.15	1554.3	1055.6	1128.25	1283.55	1163.8	1316.25	1261.8	939.6	1188.75	1790.1	2264.45	1982.85	2097.35	1818.15	1753.7	1499.05	2598.15	2786.15	2808.9	2446.1	3845.7	1444.7	2033.2	1370.8	1390.3	1390.1	1186.6	1543	1565.2	1863.6	996.9	1265.5	1010.05	1280.9	867.95	2694.95	2441.45	2398.9	2367.55	1134.1	1043.8
ENSMUSG00000034254	0.080413	534.25	489.2	526.05	479.45	785.1	563.8	678.05	596.3	924.2	637.3	567.9	500.9	495.75	520.85	521.7	368.45	549.65	367.8	532.5	495	384.1	439.15	565.25	832.4	768.6	755.2	881.9	826.25	459.45	338.25	480.95	456.4	496.4	416.85	418.95	417.3	563.85	564.15	541.95	780.65	527.6	669.8	391.15	499.4	507.35	425.85	624.95	647.65
ENSMUSG00000022829	0.054218	49.1	45.05	45.65	42.05	23	74.2	46.7	20.05	71.4	52.85	51.2	89.8	12	16.8	38.9	16.75	18.7	3.5	10.35	3.05	12.35	5.15	3.6	15.65	3.65	5.6	24.55	26.3	15.6	6.45	16.95	10.8	43.65	5.6	27.1	3.9	1.35	5.35	8.05	46	13.45	21.65	15.5	23.95	37.3	26.55	7.05	1.6
ENSMUSG00000029163	0.124391	13	24.6	18	29.45	13.15	8.25	50.75	6.15	18	12.25	32.65	15.4	22	22.55	106.35	34.3	220.65	161.7	765.85	536.5	50.25	238.45	411.1	313	267	208.55	221.25	338.75	49.2	58.9	140.25	29.6	188.7	46.4	99.95	369.65	989.15	126.4	231.3	161.8	594.6	64.5	192.2	19.75	50.05	77.25	41.05	85.9
ENSMUSG00000015474	0.059634	496.55	626.05	646.65	630.95	680.6	633.35	694.15	623.8	733.1	641.55	839.1	745.95	690.9	635.35	745.9	726.2	756.65	708.65	624	750.35	616.75	769.1	710.15	657.9	819.75	913.6	671.7	813.8	705.3	593.3	1009.15	817.65	502.8	902.6	555.95	680	946.3	798.55	598.4	566.3	823.5	693.7	802.85	495.2	669.5	663.05	794.9	692.55
ENSMUSG00000079571	0.272854	659.2	541.55	505.5	621.5	840.6	523.85	560.7	637.25	570.45	528.35	541.65	569.25	659.6	718.55	524.45	495.3	806.25	750	871.9	738.85	473.1	437.85	452.75	536.35	527.4	419.35	431.3	592.45	325.3	487.05	388.8	439.1	462.35	362.55	440.6	549.4	457.2	492.45	543.85	735.45	638.2	711.8	963.5	1227.35	1202.6	1324.9	358.05	480.4
ENSMUSG00000037984	0.03392	85.1	58.55	51.65	32.1	29.15	385.45	607.2	528.55	225.15	818.65	36.95	56.5	28.45	35.4	20.55	21.3	24.45	8.5	8.2	24.9	5.65	8.1	24.65	13.5	25.6	24	39.8	8.3	33.65	9.3	7.9	9.65	15.35	21.5	13.15	4.2	16.8	35.25	56.45	7.5	20.9	58.9	10	8.2	12.2	35.35	29	6.8
ENSMUSG00000033739	0.521494	234.9	139.8	192.7	237.8	220.75	175.45	176.6	185.65	185.25	165.65	276.6	247.5	217.7	263.35	241.25	267.3	198.4	248	247.95	268.05	221.85	181.75	199.25	267.4	241.1	165.2	221.2	236	82	143.25	178.35	174.75	269.8	230.1	243.35	312.1	167.15	115.05	189.25	173.15	127.05	120.3	285.3	221.8	240.15	190.45	244.35	185.65
ENSMUSG00000025860	0.15562	158.7	190.8	178.55	146.3	106.15	152.35	137.75	175.9	155.55	146.45	173.45	157.4	145	121.1	111.8	261.1	178.25	143.85	143.45	131.55	113.4	145.1	185.95	149.8	111.45	163.4	190.35	123.8	162.8	150.2	104.15	127.9	146.75	94.45	150.15	193.9	129.3	104.95	179.95	132.1	144.95	148.8	173.35	125.55	155.15	125.55	200.75	162.5
ENSMUSG00000015461	0.137874	255.4	146.95	164.35	185.85	227.3	323.2	288.55	294.15	351.05	301.9	295.45	341.45	188.8	227.35	484.1	337.55	333.9	203.1	300.2	291.95	190.55	192.4	221.3	460.45	510.55	156.35	143.2	195.7	388.9	450.55	339.25	266.5	417.9	365.45	597.85	374.75	277.3	175.1	265.15	223.2	388.1	63.1	435.4	528.35	355.1	448.4	211.8	91.35
ENSMUSG00000002930	0.228141	168.65	239.7	194.95	415.5	419.2	133.8	102.75	191.8	159.3	68.75	224.65	2260.2	121.1	84.25	170.2	304.6	206.45	78.95	103.15	107.95	21.1	248.55	152.4	350.2	246.6	172.1	114.1	108.3	189.9	162.85	91.4	181.4	50.35	137.15	128.2	119.25	78.75	101.1	94.2	156.15	151.3	120.85	134.3	103.3	65.3	154.05	119.3	249.6
ENSMUSG00000006638	0.250377	239.65	217.2	190.1	207.05	202.4	173.9	220.75	247.6	234.95	184.75	193.45	244.25	279.5	225.5	201.25	223.3	224.2	204.65	232.45	154.35	280.3	264.7	155.3	205.1	100.95	148.5	170.45	178.65	234.25	284.9	279.35	196.5	197.8	210.6	177.9	215.8	278	268.65	232.2	259.2	243.9	491.55	185.2	182.3	169.35	168.05	255.25	261.75
ENSMUSG00000004347	0.162199	238.5	246.7	364.25	307.5	242.4	276.15	209.7	285.6	294.65	247.1	272.35	393.05	334.45	252.1	148.2	276.55	244.45	221.05	176.15	140.9	132.85	206.6	142.05	244.45	214.05	143.8	181.65	130.5	278.5	205.8	139.2	226.9	263.25	217.95	225.55	214.8	215.2	414.95	184.25	190.95	227.3	160.75	220.7	129.45	126.5	75.95	142.8	289.45
ENSMUSG00000033327	0.144724	17.8	48.9	59.95	17.1	11.5	12.6	28.65	13.15	12.1	15.05	17.4	16.35	48.3	117.95	24	20.75	27.1	191.05	150.75	363.35	358.75	57.5	284.15	10.3	15.25	12.5	13.6	15.45	751.65	924.6	822.3	481.6	25.7	127.7	11.8	354.5	775	17.05	177.25	191.95	92.8	35.4	18.95	13.1	22	19.05	32.05	57.75
ENSMUSG00000025862	0.021433	15.25	13.95	12	16.05	6.65	10.5	12.2	19.55	23.2	15.65	8.9	15.05	12.15	43.85	6.95	70.35	75.15	254.35	13.5	101.9	124.75	92.4	116.25	11.55	18.1	19.85	12.5	24.95	49.35	146.15	151.15	17.15	155.65	68.5	77.3	211.05	104.7	15.9	10.2	26.25	14.95	20.1	526.15	327.45	308.1	374.65	19.95	12.7
ENSMUSG00000006642	0.258998	13.75	10.35	5.95	11.65	5.7	4.65	8.9	6.1	9.5	11.2	7.9	7.65	7.25	5.95	6.95	7.9	10.9	8.3	168.9	38.3	8.1	7.85	8.3	14.05	12	18.5	15.9	13.1	10.85	6.85	4.85	8.95	6.15	9.45	8.85	9.75	12.8	40.15	12.4	13.95	8.4	16.15	7.1	9.65	13.05	10.75	14.2	9.4
ENSMUSG00000026036	0.209084	448.25	494.9	514.05	523.3	509	394.8	473	447.95	447.85	442.5	449.9	440.35	570.8	644	620.6	441.25	460.35	627.45	702.95	670.8	446.95	627.35	548.25	989.7	963.05	820.5	958.85	1315.55	480.95	652.65	536.4	578.75	511.6	513.3	458.15	488	469.95	357.85	465.25	346.25	532.5	468.4	494.85	618.05	669.7	578.85	604.15	394.25
ENSMUSG00000026037	0.330561	44.9	131.6	107.7	178.05	264.9	137.25	242.55	265.95	67.15	137.55	194.85	206.55	199.25	117	230.6	62.25	210.25	234.25	163.15	255.6	212.4	227.05	153.1	389	451.95	330.95	298.35	315.6	224.5	299.25	256.85	251.7	307.7	220.15	341.45	175.55	89.9	167.1	168.95	40	263.8	347.5	279.35	243.25	198.85	225.5	52.95	110.65
ENSMUSG00000059486	0.017407	940.6	808.1	853	917.4	1009.1	804.55	780.8	919.15	756.25	763.7	713.9	896.3	1109.3	1081.4	847.9	749.4	675.55	978.95	716.85	649.45	922.75	677.25	759.85	705	661.4	627.85	583.2	670.1	763.35	740	606.4	518.25	836.25	598.35	616.65	903.8	1087.2	701.4	564.35	661.65	723.5	631.55	1356.2	1065.1	1043.85	942.4	709.65	701.4
ENSMUSG00000013622	0.267675	755.15	639.55	775.4	1096.75	1259.1	611.7	667.55	725.2	548.4	665.75	621.3	746.55	720.25	554	1924.4	573.25	498.85	1033.45	823.9	1044.75	1576.6	1512.65	785.4	261.7	254.85	288.7	199.2	279.25	612.95	851.85	1055.75	666.4	1114.1	1082.15	1009.2	804.1	1412.7	726.75	771.25	107	662.35	400.4	439.8	731.7	516.55	477.6	1057.85	649.65
ENSMUSG00000029781	0.074292	188.8	278.95	395.25	279.9	213.4	320.15	261.4	161.6	116.65	415.55	303.9	272.7	621.7	315.05	1460.7	588.7	361.95	905.4	1469.7	1891.95	1938.45	1171.6	1270.85	505	791.7	828.6	721.85	1079.7	999.8	857	1298.65	618.35	748.25	1353.9	896	1348.1	4011.5	897.7	640.5	217.7	914.55	89.55	109.15	15.4	20.6	15.95	714.95	1150.4
ENSMUSG00000038174	0.077323	566.65	412.95	467.4	584.15	552.95	668.25	532.15	709.8	436.15	576.55	479.85	512.35	430.4	437.85	271.95	420.15	168.5	289.1	201.3	263.15	469.75	296.75	246.35	124.8	114.7	147.8	121.05	233.05	209.15	203.5	165.4	239.45	315.85	241.65	238.8	287.75	126.5	166.2	172.15	165.05	165.85	196.9	254.2	183.75	176.3	218.7	1103.2	266.4
ENSMUSG00000022816	0.072598	444.75	562.55	801.5	266	248	265.35	218.05	221.25	253.75	287.05	273.5	298.75	5797.05	8009	331.15	769.25	528.05	917.5	2146.7	1320.4	1716.65	391.3	1342.95	922	950.9	634.3	293.7	798.55	2502.85	2089.55	1273.75	904.8	376.45	761.4	970.35	931.35	11291.7	415.75	498.2	240.45	1062.65	451.8	211.9	101.5	121.45	158.55	330.2	654.55
ENSMUSG00000054360	0.03023	83.25	71.4	77.6	81.05	64.8	84.35	32.2	89.8	73.5	92.8	61	60.5	26.85	49.85	33.55	100	54.05	53.95	42.6	58.95	77.85	83.55	122.95	66.55	87.05	123.4	49.2	67.55	40.4	50.75	55.4	35.35	110.9	60.35	90.1	112.25	91.15	131.4	75.6	294.35	88.05	63.15	38.15	40.65	51.9	111.05	254.15	172.2
ENSMUSG00000013629	0.047561	140	46.4	93.9	104.35	99	39.1	138.45	116.9	100.3	79.3	94.1	107.55	114.6	180.9	170.25	133.95	246.3	98.75	369.35	252.7	241.35	275.95	188	641.95	899.5	799	580.6	783.95	56.1	213.4	323.8	47.45	136.65	568	130.15	152.95	161.45	43.35	96.5	196.45	234.65	283.25	300.95	335.1	247.15	387.05	309.55	93.5
ENSMUSG00000037826	0.11372	341.75	273	311.75	304.7	237.9	429.375	382.075	367.7	312.225	233.075	273.2	274.075	232.25	199.45	287.225	214	229.025	211.95	149.3	226.375	213.125	244.225	168.45	82.15	163.4	91.675	140.525	127.675	165.025	185.875	106.875	154.675	264.45	254.8	395	202.975	140.175	102.125	159.375	107.15	219.375	272.55	341.25	307	302	330.625	184.625	612.95
ENSMUSG00000032021	0.253144	125.2	135.2	121.1	111.65	117.2	110.55	98.15	111.8	113.85	92.5	95.35	777.35	108.9	102.4	125.3	129.8	190.5	86.45	128.6	129.25	98.15	99.15	100.9	163.45	175.85	116.15	144.05	123.85	123.55	111.6	91.4	107.95	124.2	103.4	114.45	103.2	138.55	181.4	129.35	193.7	105.55	198.8	110.15	129.95	257.55	484.1	107.9	122.3
ENSMUSG00000046961	0.331467	47.5	127.75	92.15	82.75	65.15	98	102	152.3	125.9	121.85	75.75	91.35	96.3	117.65	35.9	133.95	197.15	79.95	56.85	134.05	79.75	62	115.7	239	144.85	198.05	173.95	215	137.1	98.8	104.25	127.4	87.5	214.75	135.7	81.6	92.4	187.4	89.05	131.55	92.25	280.7	120.6	130.4	90.8	156.6	103.4	104.35
ENSMUSG00000022812	0.027159	1114.5	858.425	941.6	1072.95	671.263	1012.25	939.312	666.75	1262.54	889.025	950.1	845.275	915.413	1317.19	606.075	702.125	471.538	379	580.788	516.875	379.337	509.175	488.688	755.038	597.763	462.212	418.875	533.775	507.587	511.438	437.738	435.475	910.237	556.913	723.15	622.163	734.712	503.525	475.075	499.25	441.637	347.188	560.638	416.887	459.375	448.587	516.775	599.975
ENSMUSG00000032020	0.020841	660.7	558.15	565.4	601.45	461.9	506.45	504.25	395.5	486.25	508.25	1019	1340.8	1530.55	2263.2	217.3	206.9	566.4	335.05	407.8	465.7	323.05	159.65	247	215.6	343.15	461.1	539.3	563.65	329.25	300.6	264.45	183.7	265.75	129.65	284.45	336.2	319.3	156.1	275.05	520.9	976.95	352.75	301.2	359.1	748.5	632.9	150.35	179.15
ENSMUSG00000024365	0.176603	187	208.4	153.75	146.5	166.65	161.45	182.15	115.05	233.55	177.05	160.25	158.1	145.4	191.1	179.25	202.6	156.45	77.35	149.15	123	125.6	12301.2	161.65	179.8	230.25	235.75	258.25	167.2	204	69.9	97.6	203.8	88	139.15	123.8	142.9	80.9	171.95	222.55	185.35	201.2	277.45	94.95	107.2	155.15	173.1	255.55	215.6
ENSMUSG00000050926	0.076877	56.2	31.2	27.55	22.7	42.1	9.05	20.6	28.2	10.25	12.7	36.4	14.95	12.7	36.8	25.75	7.25	9.35	12.2	9.85	13.95	6.2	4.45	40.45	10.55	11.55	44.45	13.3	31.75	7.25	7.1	10.2	27.65	9.6	11.7	17.2	17.55	10.3	16.95	23	17.85	24.75	41.65	31.4	6.75	10.05	9.9	28.35	4.85
ENSMUSG00000050926	0.123814	56.2	31.2	27.55	22.7	42.1	9.05	20.6	28.2	10.25	12.7	36.4	14.95	12.7	36.8	25.75	7.25	9.35	12.2	9.85	13.95	6.2	4.45	40.45	10.55	11.55	44.45	13.3	31.75	7.25	7.1	10.2	27.65	9.6	11.7	17.2	17.55	10.3	16.95	23	17.85	24.75	41.65	31.4	6.75	10.05	9.9	28.35	4.85
ENSMUSG00000031099	0.055804	260.6	199.05	171.5	474.1	471.85	293.35	320.3	405.6	221.4	202.3	208.25	151.4	232.15	356.95	477	176.35	44.75	66.75	109.45	553.85	66.15	468.45	74.55	187.9	155.95	338.05	187.9	89.6	95.65	69.05	58.15	68.3	60.15	71.2	98.7	45.25	336.65	90.4	80.05	61.95	123.6	74.15	58.7	23.55	37.65	47.2	51.95	80
ENSMUSG00000043162	0.438127	192.9	187.1	191.15	235.8	177.45	193.5	200.15	218.05	214.1	193.35	226.35	230.25	197.15	176	173.3	245.35	195.4	158.85	247.15	200.05	174.1	165	215.15	191.45	188.65	186.9	275.5	246.3	230.8	163.35	176.75	161.5	259.15	238.3	222.7	176.4	169.8	271.25	124.25	214.1	150.65	136.5	159.95	177.7	142.3	153.95	184.1	210.7
ENSMUSG00000022809	0.19125	41.9	45.55	44.5	40.55	58.65	44.85	36	46.4	76.8	36.75	44.7	126.25	48.1	44.5	47.4	48.7	65.7	27.1	157.8	36.2	36.75	37.95	42.3	80	55.35	99.55	50.05	46.1	111.55	37.35	35.75	131.2	49.95	62.9	106	34.65	40.9	151.95	152.9	38.25	44.75	104.1	29	79.65	50.05	59.15	44.15	40.4
ENSMUSG00000026028	0.142653	548.1	636.85	620	438.85	364.8	740.8	468.45	732.95	436.2	552.85	412.95	475.6	429.55	375.4	92.4	311.45	160.7	346.85	108.8	143.9	323.5	345.45	138.25	42.5	44.8	59.75	61.85	262.95	80.05	141.6	173.75	209.8	388.5	80.95	285.1	442.7	291.85	566	238.25	1459.25	1214.25	315.45	447.9	712.7	417.9	494.95	87.55	1033.15
ENSMUSG00000061207	0.123742	341.15	358.3	378.35	448.75	442.3	374.95	417.05	364.65	427.65	411.9	347.85	366.75	362.05	494.75	486.1	334.9	351.35	352.9	372.35	437	643.85	699.55	329	273.45	302.2	315.4	348.8	341.25	375.25	551.6	554.65	395.3	418.1	552.25	374.5	346.2	340.9	366.2	429.9	382	347.55	400.15	460	415.8	406.4	473.7	282.65	232.25
ENSMUSG00000029802	0.210031	227.55	380.95	397.7	275.9	199	234.4	242.9	217.2	147.6	330.05	275.05	159.4	567.05	933.6	258.6	250.15	317.15	304.45	341.4	435.4	361.1	304.35	489.55	490	616.95	1730.45	678.85	834.45	211.85	428.2	428.35	325.65	183.5	234.65	520.9	316.9	351.6	124.5	2001.2	593.35	628.9	271.7	196.5	51.9	236.9	174.65	280.8	462.4
ENSMUSG00000040482	0.108529	377.65	389.25	250.1	375.15	376.3	301.8	350	329.75	474.45	457.25	401.9	317.45	295.05	373.05	351.1	326.3	441.4	383.4	328.45	344.15	420.15	511.45	293.5	538.3	437.8	411.9	360.05	367.75	286.95	344.25	464.8	342.35	263.15	324.85	254.7	256.3	280.5	334.8	416.45	177.65	346.9	563.8	398.85	514.55	459.65	386.7	372.3	195.55
ENSMUSG00000062077	0.038845	7.45	35.75	7.15	5.7	2.8	4	4.05	4.5	9.15	4.9	4.65	8	7.35	11.85	10.4	16.35	3.7	7.9	9.85	5.3	8.1	5.75	11.5	14	7.1	6.2	5.75	14.2	107.65	7.55	181.05	324.1	7.8	41.05	12.55	3.55	4.3	9.4	9.45	41	60.35	13.95	3.25	10.55	5.35	8.6	80.5	872.75
ENSMUSG00000040356	0.061169	392.05	339.5	403.55	402.2	382.5	358.25	388.85	243.2	333.85	472	384.95	387.45	382.8	380.6	401.55	214.2	506	348.45	417.8	345.7	472.1	409.75	448.55	296	244.05	270.9	294.1	312.55	318.75	280.3	478.65	424.35	396.3	400.85	360.05	370.35	366.4	351.5	399.05	555	384.1	287.5	518.75	472.7	565.9	531	240.3	284.05
ENSMUSG00000029804	0.053879	483.5	583.55	554.4	646.2	625.5	927.9	1045.75	709.15	453.85	840.3	281.65	809.2	511.1	651.5	494	1224.95	240.8	292.9	97.85	172.05	287.2	128.3	117.95	13.5	24	166.9	131.3	100.85	149.85	54.65	87.2	127.4	412.65	192.7	368.65	96.7	49.5	409.45	200.75	127.5	161.85	205.65	309.75	350.7	448.85	533	163.55	357.1
ENSMUSG00000002847	0.235693	229.5	213.6	203.45	189.85	186.6	210.8	203.25	260.75	201	195.45	221	233.8	207.65	231.5	210.35	202.4	241.9	237.65	642.2	460	760.15	491	281.15	206.55	101.4	260.2	190.65	151.35	407.35	255	166.8	221.9	135.2	386.3	223.55	171.45	536	113.05	192.5	214.4	191.05	206.1	197.55	165.75	194	192.1	264.75	353.3
ENSMUSG00000038676	0.102078	216	100.65	69.45	34.1	32.45	101.65	65.25	98.2	71.2	88.35	113.1	12.45	31.85	104.25	53	79.95	35.45	25.15	94.15	15.95	26.05	89.5	41.8	23.15	58.15	46.05	30.55	25.8	89.8	18.8	19.4	31.9	20	59.7	15.1	41.4	26.1	41.2	88.05	38.75	79.75	109.5	18.35	87.6	68	121.4	173.25	73.85
ENSMUSG00000001173	0.100789	545.95	425.55	351.8	673	650.15	519.05	492.1	590	452	446.85	508.05	409.45	474.3	523.25	524.8	390.75	171.4	291.8	368.45	465.3	292.15	692.35	397.85	311.85	246.7	303.25	270.25	280.7	309.8	357.35	261.05	293.75	368.95	314.05	458.3	313.25	419.9	335.7	330.45	266.8	400.4	195.9	280.3	162.3	231.4	268.55	283.4	258.25
ENSMUSG00000072295	0.629221	98.1	121.1	87.5	86.25	56.4	101.7	104.1	121.35	145.15	100.15	91.3	107.85	78.7	99.75	67.7	135.55	135.55	70.2	86.25	103.05	92.45	106.1	74.5	171.05	127.35	121.1	131.1	105.7	101.55	85.4	70.55	129.95	73.5	135.85	57.2	81.75	74.8	153.6	78.25	192.5	93.8	130.6	53.75	77.05	94.1	88.3	182.3	156.2
ENSMUSG00000038079	0.272646	173.9	146.6	166.55	347.4	240.85	287.45	272.85	225	130.9	215.5	109.1	124.4	334.6	294.05	461.2	601.7	37.8	112.55	116.95	219.5	69.5	245.7	68.8	39.55	88.05	130.05	52.65	36.8	36.9	71.8	101.5	63.5	380	7	251.4	220.5	209.35	17.1	33.65	29.6	63.1	37.15	47.75	12.2	15.2	18.75	12.75	43.95
ENSMUSG00000024369	0.060897	151.5	136	98	277.2	186.55	128.85	228.45	103.3	94	143.95	74.45	122.95	257.9	193.1	586.95	157.75	245.4	295.05	431.85	413.55	361.85	414.1	338.45	233.45	376.2	244.55	308	415.55	220.7	290.2	412.8	255.45	388.9	325.15	391.05	236.8	389.2	183.65	448.6	234.2	350.15	218.15	387.55	400.4	464.2	261.85	181.1	147.3
ENSMUSG00000034064	0.09901	634	500.45	601.6	674.15	888.15	482.95	434	547.2	434.95	488.9	421.2	495.3	577.95	609	563.75	348	525	634.55	505.9	526.5	572.65	479.75	479.65	598.45	497.7	516.5	499.45	520.95	439.6	401.15	476.15	396.1	514.3	412.95	468.95	475.75	459.2	485.85	312.05	333.15	266.15	449.4	443.4	508.1	430.4	455.1	335.55	383.55
ENSMUSG00000024371	0.165342	188.7	149.05	75.5	130.3	105.2	140.45	127.6	147.75	215	129.95	145.05	106.3	138.15	192.55	223.25	168.1	1415.4	778.65	1571.1	660.25	1514.55	295.15	341.25	68.9	126.3	179.75	190.35	141.55	482.65	265	328.85	218.45	173.6	233.25	582.05	297.65	225.5	133.1	455.25	197.45	151.2	516.6	228.25	117.95	167.6	159.55	308.75	189.95
ENSMUSG00000079550	0.203466	120.2	179.1	169.55	154.35	92.75	143.75	115.5	152.5	86.95	171.3	146.85	229.7	155.65	123.5	130	2358.85	112.35	118.1	132.75	74.25	59.3	101.75	40.6	145.85	82.25	162.3	153.65	126.95	144	58.15	110.85	147.25	43.25	134.2	57.25	97.55	110	186.7	75.65	177.75	136.95	87.9	148.5	93.45	138.9	125.1	202.15	189.7
ENSMUSG00000002845	0.067859	177.95	48.2	101.65	35.75	71.7	32.55	32.35	31.85	45.6	31.5	30.3	81.75	42.4	83	537.9	132.35	216.4	246.65	468.1	503.95	331.85	375.95	116.7	276.25	302.4	519	187.25	368.75	184.6	288.75	266.35	112.5	64.55	333.9	245.8	219	384.95	81.55	239.75	109.65	127.3	38.25	256.6	321.2	292.4	180.7	98.7	55.05
ENSMUSG00000037705	0.028558	11.65	60.35	31.4	45.85	103.85	67.45	71.55	49.95	43.25	24.7	17.1	21.2	61.2	91.85	49.2	30.85	40.1	48.55	41.4	84.3	68.7	81.15	107.1	60.65	74.2	62.55	22.75	65.85	37.4	19.2	44.1	34.6	33.7	182.15	16.45	66.65	24.75	52.6	72.45	23.5	29.75	125.4	32.8	40.85	114.45	86	20.6	61.4
ENSMUSG00000045441	0.570412	201	202.3	128.55	194.4	93.95	271.15	193.4	196.75	329.25	124.5	115.25	270.6	134	147.55	272.45	104.15	168.8	102.4	166.65	117.25	77.4	117	108.3	120.6	91.4	97.55	95.85	112.55	157.45	136.55	48.9	80.6	117.15	101.65	109.8	180.35	106.1	254.1	221.65	129.7	159.35	109.4	148.3	60.55	164.1	252.05	159.5	97.65
ENSMUSG00000022799	0.257305	207.9	120.25	155.3	164.25	111	154.55	142.9	167.45	205.55	144.5	198.3	129.85	130.55	121.45	243.5	167.25	176.05	83.55	121.05	121.55	166.5	151.05	37	207	187.2	192.25	185.55	108.35	157.9	149.05	142.9	103.8	104.25	158.95	148.05	226.6	151.85	216.65	144.05	207.65	151.2	67.25	136.15	124.7	197.65	139.6	292.65	56.55
ENSMUSG00000024372	0.207674	133.75	136.75	148.8	74.3	135.5	88.55	58.95	95.45	156.8	133.7	150.85	127.35	143.95	138.5	36	321.45	577.65	292.5	270.65	614.6	967.45	880.2	287.9	201.65	114	191.45	154.8	214.7	319.3	215.1	123.9	157.65	326.05	193.65	298.55	376.15	1206.35	55.25	114.95	52.6	157.15	63.85	122.55	19.25	45.55	63.65	246.6	197.05
ENSMUSG00000054641	0.222192	332.65	397.3	340.3	299.95	331.65	371.45	299.5	361.4	366.8	347.2	369.15	327.9	343.6	302.45	304.9	349.95	596.6	653.2	487.8	657.85	378.85	335.95	546.75	456.1	399.15	331.05	389.85	270.3	597.8	448.2	535.65	583.75	348.55	376.4	411.1	548.6	288.35	447.8	376.75	680.3	687.45	449	361.5	334.55	368.85	371.95	513.55	475.45
ENSMUSG00000029145	0.197258	414.1	417.8	391.6	372	465.4	398.8	540.85	362.85	316.75	398.05	452.65	615.5	552.8	591.55	673.65	304.45	445.45	465.95	612.7	546.35	476.9	633.15	357.3	345.4	444.1	493.5	760.1	1048.05	425.4	598.6	1067.45	722.95	578.95	530.85	442.5	366.95	409.85	446.1	467.15	626.5	477.4	453.2	660.6	800.6	722.6	465.3	537.2	590.65
ENSMUSG00000037287	0.023777	542.45	415.55	556.05	528.9	522.05	496.2	449.75	427.2	452.7	495.4	465.7	550.6	561.7	568.6	573.35	390.3	387.95	609.55	279.9	534.55	420.75	672.25	446.8	337.95	265.8	302.5	240.9	187.75	291.45	218.25	273.05	370.45	696.45	224.85	510.75	785.1	431.35	414.85	394.15	627.05	643.85	580.55	715.9	349.65	569.35	605.85	298.95	403.95
ENSMUSG00000049823	0.017694	41.5	34.15	116.9	128.1	190.55	100.2	104.15	51.45	60.1	60.6	139.95	230.25	47.9	51	58.9	138.15	261.25	106.75	344.3	338.75	160.35	175.25	232.1	776.75	618	353.75	42.15	217.75	51.35	64.6	164.8	130.4	266.55	34.95	197.25	203	167.05	156.1	14.7	293.4	169.05	105.15	104.15	282.15	165.9	89.7	27.55	195.3
ENSMUSG00000049823	0.059144	41.5	34.15	116.9	128.1	190.55	100.2	104.15	51.45	60.1	60.6	139.95	230.25	47.9	51	58.9	138.15	261.25	106.75	344.3	338.75	160.35	175.25	232.1	776.75	618	353.75	42.15	217.75	51.35	64.6	164.8	130.4	266.55	34.95	197.25	203	167.05	156.1	14.7	293.4	169.05	105.15	104.15	282.15	165.9	89.7	27.55	195.3
ENSMUSG00000022793	0.170191	227.15	284.45	242.65	310.95	209.2	285.35	265.75	291.25	249.25	382.7	305.95	257.4	226.85	228.45	247.15	222.45	184.25	300.35	274.4	371.35	235.65	275.85	254.05	173.9	183.15	169.1	120.7	113.65	156.2	101.25	160.15	190.55	444.9	471.55	395.55	518.4	192.4	188.75	712.8	231.05	239.9	194.4	111.5	83.85	111.2	135.65	328.4	253.95
ENSMUSG00000032017	0.079239	44.45	33.8	33.4	58.7	62.3	28	33.05	36.2	32.7	160.95	22.15	31.55	45.2	116.75	27.9	28.05	13.5	24.75	37.55	20.75	16.3	28.65	34.2	21.15	26.6	21.7	37.65	36.85	21.7	22.4	21.75	25.45	24.7	51.65	22.25	23.2	23.15	36.25	26.95	20.2	21.8	54.8	25.15	27.7	36.25	33	22.45	20.05
ENSMUSG00000029920	0.061232	232.65	321.7	261.6	306.5	299.2	245.05	227.85	237.25	316.05	265.35	324.95	301	249.45	291.6	348.15	311.2	308.9	278.3	348.3	334.7	263.2	288.05	406.2	684.15	629.85	567.4	523.1	507.25	379.85	214.2	201.25	267.3	306.2	326.6	326.3	309.75	300.25	309.5	329	374.35	281.1	455.95	391.85	339.35	277.65	332.2	351.2	295.25
ENSMUSG00000026024	0.084071	93.15	40.35	146.9	73.25	143.95	93.7	160	23.2	55.1	84.65	101.55	527.75	78.75	87.45	130.4	161.9	44.5	30.25	31.4	59.15	74.3	36.05	39.3	26	18.05	22.1	40	102.55	69.7	110.85	81.1	168.1	130.9	108.95	31.3	117.35	51.05	28.2	80.85	98.8	52.1	16.4	174.1	101	112.45	141	58.55	21.55
ENSMUSG00000029146	0.019063	422.55	381.55	492.55	499.1	681.8	320.45	453.3	422.5	394.1	424.4	433.9	495.5	388.65	432.2	471.8	369.15	406.85	464.15	427.5	585.7	362.75	564.95	163.3	371.8	276.7	212.35	205.25	225.8	285.95	147.5	244.6	460.8	540	431.4	449.2	535.85	458.3	255.9	339.85	481.9	375	117.2	444.4	543.5	373.1	321.05	469.6	465.1
ENSMUSG00000049436	0.100408	33.2	88.7	68.15	52.7	48.65	43.1	41.45	137.25	53.6	39.05	61.1	49.85	32.3	46	30.6	1705	35.75	699.9	106.9	503.85	38	57.25	10460.4	39.4	119.75	59.45	67.35	48.95	41.5	32.15	24.9	39.35	188.35	1082.4	218.65	439.5	784.35	51	115.9	132.3	34.1	68.1	38.4	28.8	27.25	22.95	104.95	101.7
ENSMUSG00000059495	0.142642	989.75	721.4	978.85	1108.3	1038.05	1059.9	874.95	1114.85	627.4	932.95	1165.3	996.75	936.65	1175.5	667.4	1135.4	334.15	740.1	794.3	822.95	974.1	1329.85	674.9	261.35	295.9	233.9	199.85	252.05	1048.55	1271.75	899.85	978.35	886.05	893.85	809.25	1694.7	916.15	648.85	470.45	407.95	600.4	298.7	185.7	98.25	127.5	199.9	602.3	1139.2
ENSMUSG00000022790	0.179457	350.9	428.85	412.25	272.95	306.2	364.95	318.95	451.55	357.85	389.55	340.35	270.8	359.2	218.7	200.9	330.75	127.75	169.75	153.05	263.6	122.95	164.55	36.95	126.8	176.8	260.45	130	239.3	152.25	77.15	117.5	154	161	180.4	205.9	138.75	196.65	152.3	163.55	79.65	132.8	162.25	140.8	59.2	129.65	89.05	214.85	113.75
ENSMUSG00000043059	0.116774	225.55	190.75	231	235.45	216.4	235	230.2	187.5	247.25	242.4	334	241.6	148.8	162.9	357.3	155.35	362.15	251.7	318.35	285.7	228.1	279.45	202.75	294.9	272.35	199.05	213.75	212.55	270.25	224.1	269.3	266.75	231.95	265.15	178.55	261.1	219.25	230.9	245.95	203.4	193.7	216	282.05	500.2	313.7	316.8	141.2	166.9
ENSMUSG00000029917	0.241585	177.35	218.5	210.6	196.7	196.95	217.2	173.45	229.85	226.9	229.9	190.55	209.3	226.85	194.8	169.7	205.1	161.5	192.8	150.45	183	131	178.95	183.3	230.85	207.8	175.55	204.65	139.3	234.75	178.8	145.85	195.1	185.1	205.15	138.3	189.35	168.3	173.5	176.3	275.05	174.45	127.65	176.2	157.7	162.3	178.4	394.3	290.25
ENSMUSG00000007034	0.122858	32.8	34	30.6	45.45	20.3	33.3	35.05	34.5	37.9	34.85	21.9	28.2	32.85	32.55	74.55	54.05	62.2	80.45	527.65	90.6	114.8	51.75	90.85	31.1	52.15	60.25	97.35	69.35	61	50.7	44.9	68.05	397.85	334.55	423.7	118.45	54.5	627.05	1882.15	43.9	42.9	45.3	58.35	68.6	70.8	76.5	28.55	38.65
ENSMUSG00000029148	0.030166	583.25	430.35	444.6	461.75	467	364.8	440.75	444.35	432.2	373.75	460.35	431.35	547.9	565.4	535.65	398.4	584.4	296.4	516.8	487.25	503.5	490.35	352.3	340	427.2	564.6	370.1	394.05	361.7	499.95	493.3	534.45	325.4	344.35	445.05	505.85	512.9	355.95	391.05	429.8	356.15	434.35	484.75	814.85	667.5	661.35	338.15	381.1
ENSMUSG00000041075	0.02844	327.175	351.625	305.475	228.675	256.275	239.35	264.85	253.075	343.025	337.9	275.925	430.55	297.825	262.975	402.625	314.15	318.475	309.425	230.55	256.625	299.025	297.2	319.85	700.925	808.3	647.05	482.4	386.025	388.95	381.775	588.725	431.925	536.45	275.55	364.2	394.65	529.325	296.3	323.125	264.175	290.075	394.7	275.975	219	273.05	253.625	377.525	300.675
ENSMUSG00000049001	0.115805	119.15	131.25	111.95	105.5	63	104.65	116.35	111.3	99.4	102.45	157.25	64.1	108.95	56.55	36.9	185.85	70.8	48.3	69	33.85	116.1	86.25	46.95	82.8	44.85	121.95	87.7	18.25	100.1	77.65	51.5	53	70.4	68.05	73.25	468.45	61	75.5	84.7	94.25	72.85	81.1	44.95	49.2	28	83.45	113.45	105.05
ENSMUSG00000048503	0.084451	376.3	343.15	320.2	320.25	315.2	354.2	353.5	307.9	384.5	353.4	293.2	317.55	406.1	317.65	327.05	304.6	279.3	299.55	264.25	308.2	340	303.65	370.35	431.35	425.6	439	454	409.45	327	277.75	253.6	269.95	307.35	319.15	298.25	315.65	346.95	442.15	470	398	470.05	603.5	285.75	286	397.85	394.1	444.9	340.8
ENSMUSG00000047361	0.609775	226.5	242.675	230.9	294.9	213.95	244.85	225.825	224.275	204.65	259.5	208.225	190.9	206.975	197.175	438.15	248.95	244.95	207.1	228.2	221.325	145.3	192.675	220.3	240.6	260.475	189.35	208.15	95.625	256.05	178.575	202.975	175.775	240.025	253.375	231.7	212.775	198.175	174.025	178.05	223.575	207.25	238.8	153.475	210.675	220.4	263.775	218.3	244.175
ENSMUSG00000032015	0.197452	60.95	122.15	68.95	119.7	64.5	102.9	87.3	68.6	136.3	123.3	92.75	118.1	92.45	74	192.15	73.65	104.1	80.1	132.8	73.4	114.15	49.45	81.9	179.75	28.3	202.45	251.6	102.75	142.75	123.8	150.4	88.1	114.4	67.65	123.9	55.4	104.35	196.65	112.85	53.75	102.2	127.7	76	197.75	131.75	202	27.1	114.65
ENSMUSG00000032014	0.064972	198.6	189.35	168.85	180.15	154.5	168.6	216.2	171.1	191.75	199.25	195	188.45	157.9	166.9	174.6	179.4	213.3	170	242.3	170.35	202.05	174.6	199.55	309.05	203.9	237.3	316.4	152.9	258	192.85	133.1	167.3	175.95	196.2	176.2	155.5	177.95	249.7	203.05	237.3	191.1	300.2	158.35	290.85	241.5	269.75	289.45	251.25
ENSMUSG00000026021	0.00113	1271.4	1122.25	1188.45	1826.75	1817.95	1313.2	1349.8	1213.7	1016.8	1469.65	1098.3	1502.5	1379.5	1381.75	1544.85	1279.2	1234	1872.25	1574.2	1736.85	1852.65	1953.3	2846.6	2361.15	2521.6	2607.25	1845.5	2677.35	1043.4	1548.1	2019.45	1150.15	1884	1507.7	1514	1280.4	1522.45	960	1517.55	983.9	1290.7	1175.95	2332.2	2452.05	2368.55	1823.75	852.3	1120.7
ENSMUSG00000029910	0.062538	167.15	184.55	153.1	121.45	136.15	125.95	194.8	174.3	172.25	196.1	164.5	110.95	183.25	222.05	247.95	190.45	241.7	189.85	588.5	390.8	238.45	177.15	214.45	1104.3	1615.25	1561.55	1110	1603.55	166.6	376.75	385.55	165.8	156.75	238.4	127.45	98.6	127.45	119.45	354.5	685.3	761.05	293.15	1228.9	448.35	403.5	374.95	26.15	188.6
ENSMUSG00000032013	0.057745	138.9	255.85	207.45	204.2	184.45	227.45	211.2	170.25	262.9	255.65	206.55	207.75	241	303.9	300.4	1500.1	237.25	972.2	193.75	212.2	301.15	168.4	1335.9	341.8	264.25	343.75	321.3	197.6	3490.55	5266.1	6788	4512.55	317.65	213.35	268.7	246.15	1078.95	251.95	291.75	416.6	209.55	226.35	538.4	150.85	158.8	228.4	430.55	246.15
ENSMUSG00000032012	0.049857	152	124.2	110.65	91.2	204.35	133.15	130.55	131.35	199.05	132.15	158.1	95.5	64.85	157.15	81.55	149.5	74.85	83.05	38.25	90.35	86.75	83	138.55	110.05	144.3	160.7	162.2	88.8	177.5	212.8	245.45	208.8	73.4	129.05	82.15	59.65	50.75	70.15	78.4	170.55	50.45	106.45	47.9	92.4	99.65	106.9	59.5	66.3
ENSMUSG00000031103	0.281543	226.1	253.9	270.2	207.05	265.6	276.65	266.35	297.85	265.45	291.2	292.4	233.85	251.6	154.5	358.65	249.1	309.35	245.1	193.6	222.75	181.85	291.55	250.4	267.15	244.45	222.6	233.15	171.6	256.9	237.5	199.05	200.55	320.85	276.6	266.95	303.05	195.4	320.35	254.75	291.5	282.65	318.5	227.1	276.05	308.8	339	278.85	304.4
ENSMUSG00000038564	0.043774	243.125	217.375	221.125	245.025	239.55	190.775	190.6	218.775	203.25	263.05	235.25	173.9	214.8	259.55	262.1	191.45	144.95	249.225	218.1	266.75	233.925	219.2	200.3	230.4	194.25	163.675	136.25	170.525	142.975	197.875	189.075	161.3	452.775	229	306.2	238.85	155.875	228.7	232.7	110.425	109.85	213.525	120.575	165.325	168.7	156.3	233.175	187.35
ENSMUSG00000032011	0.241107	791.5	391.8	610.75	319.15	540	582	508.6	648.15	880.95	560.5	315.9	363.75	514.5	809.65	144.8	49.65	487.75	147.85	146.2	114.05	173.95	44.05	47.35	51.85	30.85	43.3	35.05	95.55	56.8	75.55	56.25	34.85	48.15	25.2	51.45	36.25	13.25	80.9	17.5	117.65	34	94.3	1074.65	27.6	1124.85	1027.7	46.4	112.95
ENSMUSG00000022704	0.196454	45.35	80.5	89.1	77.05	115.65	83.1	95.5	121.65	46.1	87.4	75.35	30.4	88.85	81.15	148.4	88.55	74.4	153.75	169.6	138.85	90.5	114.35	106.85	133.7	162.2	188.2	109.6	141.95	88.3	111.4	78.35	87.4	74.75	64.8	61.35	95.3	280.45	66.25	78.1	77.1	52.9	83.75	112.95	173.7	91.1	115.15	60.4	63.55
ENSMUSG00000036371	0.027365	468.7	357.15	487.35	535.15	531.5	476.6	410.75	459.7	390.7	495.85	513.25	477.3	364	286.5	474.85	578.3	348.75	494.2	448.3	449.3	409.85	496.2	557.05	602.35	596.95	475.9	395.3	407.8	358.35	431.25	396.8	541.4	504.55	464.65	527	442.05	373.35	416.45	362.25	251.7	326.4	359.55	460.15	549.6	506	434.15	330.95	380.8
ENSMUSG00000036932	0.156706	346.8	291.4	314	280.9	270.65	330.85	247.5	265.7	218.9	218.1	318.15	335.05	358.1	314.1	266.8	301.9	316.35	594.15	665.45	724.75	588.6	1309.15	305.15	460.35	487.9	388.75	503.2	469.7	250.7	350.15	267.65	328.25	474.2	584.75	325.35	398.45	299.1	580.45	651.55	224.75	378.5	333.65	509.85	507.3	406.95	405.85	560.5	721.05
ENSMUSG00000036304	0.120888	193.25	97.15	106.35	130.75	128.2	178.8	121.25	75.45	92.05	104.15	136.75	202.5	115.1	63.2	176.9	69.6	57.9	38.85	45.35	47	39.45	54.4	47	79.05	96.75	63.5	79.35	55.55	56.4	38.25	62.4	68.65	59.8	100.35	102.1	34.9	43.1	89.75	51.15	139.4	50.15	26.05	42.05	38.2	53.5	45.6	69.55	75.55
ENSMUSG00000007030	0.245213	100.75	137.25	94.8	69.85	35.55	102.6	90.1	48.9	55.65	61.2	80.75	124.15	182.2	331.2	105.25	81.05	37.85	70.9	17.6	75.3	56.35	55.8	67.7	90	53.3	64.05	59.45	71.3	55.75	97.5	110.95	159.9	46	56.5	117.7	66.85	22.05	92.5	146.8	107.7	135	321.4	67.55	64	233.2	204.1	146.9	125.7
ENSMUSG00000026018	0.246906	171.85	67.05	127.15	213.6	201.2	158.65	105.85	145.55	174.85	194.4	100.7	98.5	38.3	151.4	54.7	33.1	24.85	11.5	26.85	20.35	13.25	18.1	15.75	19.85	19.15	19.9	36	9.65	19.45	18.8	19.4	22.4	30.6	20.15	20.45	16.15	14.4	13.3	20.2	15.9	13.35	38.15	48.9	21.2	28.9	92.1	35.2	14.9
ENSMUSG00000018341	0.45372	261.8	268.8	181.8	238.4	199.5	295	312.8	259.9	352.15	267.3	243.95	233.85	288.3	294.95	190.45	246.65	268.7	194.65	287.4	178.95	205.3	252.7	342.5	325.45	365.65	264.45	351.95	335.45	297.4	248.6	188.5	300.35	189.95	280	230.4	193.5	180.6	274.85	287.95	326.85	230.4	311.15	230.15	257.4	279.55	305	329.1	322.45
ENSMUSG00000007035	0.132333	54.6	22.65	55.9	43.3	83.15	49.65	71.7	30.4	56.8	55.1	54.6	165.25	58.9	83.15	67.95	38.95	102.65	126.8	127.2	88.85	77.3	97.3	85.95	73.1	119.5	59.1	51.1	167	117.4	72.95	107.35	67.65	114.1	86.2	86.55	64.3	63.85	130.95	39.7	94.2	116.75	153.65	118.3	118.05	72.45	72.2	69.45	225.25
ENSMUSG00000026019	0.077539	46.8	30.7	41.85	34.55	16.65	34.05	39.95	46	36.45	12.65	12.2	13.85	30.5	79.45	35.4	19.15	31.25	23.3	9.15	35.1	10.85	38.25	6.15	61.95	32.45	14.25	36.8	53.3	71.65	24.8	23.9	11.95	23	20.35	24	31.1	21.6	20.15	22.95	21.1	27.8	66.4	134.2	91.6	44.25	64.25	14	46
ENSMUSG00000049093	0.326469	123.25	123.9	87.6	99.1	45.85	99.55	106.45	115.2	127.15	94.9	114.6	86.1	116.4	106.3	57.5	111.9	46.4	88.1	26.05	32.95	54.15	98.95	53.65	114.65	94.2	95	60.6	38	85.55	91.95	72	107.45	73.8	69.05	48.55	45.1	29.5	73.75	56.35	119.8	48.45	138.4	101.85	33.9	55.4	54.1	215.75	97.15
ENSMUSG00000052459	0.018897	1622.3	1371.5	1354.45	1444.1	1694.3	1428.25	1431.65	2057	1272.9	1693.4	1491	1519.25	1007.45	1795.05	429.35	773.35	509.45	617.1	575.3	552.35	555.45	891.95	591.2	619.05	622.75	1019.85	686.75	769.25	629.75	516.7	467.05	575.85	925.55	543.45	1007.8	758.85	529.3	977.05	448.45	425.25	608.05	450.1	669.75	691.95	507.65	426.6	497.45	456.8
ENSMUSG00000031104	0.019623	458.55	449.5	442.75	395.25	373.2	549.35	660.4	641.7	530.75	497.8	625.6	559.25	480.8	508.25	199.45	234	195.15	159.8	198.25	291.05	199.85	454.85	213.7	178.8	276.9	245.35	301.4	351.9	213	192.3	199.1	234	164.85	171.4	170.6	147.3	218.15	218.15	257.75	344.05	234.6	270.35	199.5	184.9	224.4	297.8	316.5	226.15
ENSMUSG00000036916	0.466905	381.4	512.3	545.35	455.85	441.75	456.5	351.35	519	321.75	431.75	473.65	387.7	426.6	264.05	299.25	365.3	434.9	412.55	309.35	376.3	397.5	435.3	389.75	450.65	718.9	536.5	450.3	417.75	365.75	367.35	253.55	262.1	311.8	236.75	256.8	343.7	349.3	290.55	267.1	277.5	352.2	429.5	634.55	378.75	255.35	389	342.65	305.8
ENSMUSG00000038552	0.102511	699.3	762.8	769.1	428.4	668.15	499.85	596.8	599.05	571.65	515.1	611.8	656.3	454.2	319.65	468.9	381.8	100	153.35	232.7	312.75	216.45	302.5	228.35	653.1	514.4	413.6	445.7	323.5	157.5	243.2	171.45	108.05	262.25	74.6	225.35	181.55	321.45	345.65	158.4	176.35	91.95	141.05	77.6	102.4	84.95	108.35	162.85	202.95
ENSMUSG00000059434	0.131614	28.95	22.4	26.75	25.8	24.45	24.5	23.45	19.55	23.1	24.7	25.7	25.1	18.65	25.2	23.65	41.75	32.75	20.9	28.3	21.6	19.65	20.85	21.8	30.5	40.8	31.65	35.85	37.65	33.5	22.35	22.55	26.7	23.75	26	20.65	20.4	20.55	28.25	21.6	27.65	28.75	37.7	23.9	23	22.75	21.85	25.15	38.3
ENSMUSG00000031668	0.084748	216.95	245.1	222	253.75	179.65	220.3	214.25	251.65	231.35	223.8	233.25	303.1	316.45	431.9	377	220	336.7	406.5	263.2	235	305.55	258.8	249.6	158.9	162.15	162.05	184.8	120.15	252.85	275.9	175.65	170.05	335.2	656.7	473.95	312.1	356.95	305.4	325.05	246.75	257.15	269.95	455.75	657.15	227.85	261.75	109.45	126.15
ENSMUSG00000007041	0.013264	196.2	239	310.85	217.8	168.6	174.75	220.6	136.9	182.1	229.25	413.15	553.3	1095.1	1270.05	1008.9	872.4	2129.5	2808.75	3015.05	1633.9	1703.05	1215.8	1534.75	997.3	998.45	1083.05	1010.05	1402.7	1593.05	2340.35	2359.95	1964.25	1208.35	1483.6	1928.7	1785.45	2915.95	2518.6	2390.95	1572.95	2242.85	1540	3612.75	5426.5	3805.15	2771.7	210.7	1022.6
ENSMUSG00000022698	0.066892	273.7	363.25	332.75	398.25	356.3	291.65	286.4	272.3	211.05	321.25	313.5	257.4	295	210.7	223.65	296.75	248.6	231.4	370	400.35	417.95	358.45	520.15	301.8	418.35	369.7	260.7	325.25	343.15	376.95	366.65	416.25	240	274.15	209.4	241.4	256.85	251.95	278.3	221.65	230.4	182.35	251.85	197.25	177.7	148.75	297.45	277.3
ENSMUSG00000031105	0.082301	878.75	777.2	798.75	1052.8	1277.5	1037.05	1119.35	1283.45	1155.3	961.55	835.2	780.65	828.75	783.9	1018.65	520.65	394.65	444.25	410.05	413.6	343.2	577.55	279.2	599.65	552.9	461	445.95	433.25	375.15	365.65	368.4	388.5	658.6	365.55	589.25	433.85	451.1	557	308.15	259.75	345.75	319.9	512.2	479.85	419.6	403.4	268.4	444.8
ENSMUSG00000022696	0.07354	252.25	170.1	171.95	202.4	136	255.45	292.05	395.3	215.9	238.2	220.6	226.45	147.8	89.65	230.5	161.15	333.3	211.3	73.45	119.3	195.75	180.95	363.15	138.6	116.65	124.65	192.6	77.35	124	129.95	77.9	148	112.45	318.25	139.45	128.8	93.35	264.9	249.85	255.45	114.2	294.45	137.6	174.2	599.2	1128.7	264.65	172.75
ENSMUSG00000055027	0.040924	77.45	141.4	26.5	45.75	24.4	26.25	41	18.3	138.65	88.7	51.8	50.6	61.6	154.2	54.85	125.05	26.5	23.7	28.7	30.65	21.95	56.6	57.9	97.65	102.3	103.05	123.45	29.45	77.3	39.25	16	87.7	38.65	74.9	20.2	15.25	46.5	130.4	99.35	70.7	47.9	191.7	44.65	81	102.9	128.75	159.2	85.95
ENSMUSG00000007036	0.041559	625.1	542.4	585.3	561.5	902.35	551.6	804.6	502.25	654.75	603.1	709.6	2142.15	730.1	906.2	942.4	489.35	631.95	685.05	467.9	709.2	880.6	737.65	706.95	346.25	409.35	340.15	440.15	260	598.85	525.55	1008.05	590.85	2949.45	1205.85	1742.3	631	608.7	549.75	617.2	690.6	929.1	564.6	431.25	724.15	530.9	487	530.75	552.6
ENSMUSG00000051209	0.261978	6.9	7.75	7.95	12.3	9.15	10.3	11.15	5.75	26.1	15.7	8.5	9.3	7.35	14.55	10.9	7.8	12.1	5.15	14.95	7.55	8.65	9	24.3	8.35	6.6	8.6	7.65	6.65	17.55	19.1	18.35	11.65	6	12.4	4.95	6.25	6.95	16.95	19.7	115.4	9.3	18.5	19.6	9.6	7.75	16.2	135.6	58.55
ENSMUSG00000031107	0.270751	8.85	9.95	9.8	9.8	8	9.8	9.4	9.05	11.25	9.5	10.15	10.7	10.9	9.45	11.55	10.45	11.5	11.4	10.85	9.45	9	9.1	9.95	15.9	17.5	13.8	14.95	14.25	11.55	10.95	9.6	10.05	10.2	9.2	8.7	8.45	10.25	11.35	8.9	23.8	8.05	10.35	11.9	12.05	12.2	12.15	16.25	13
ENSMUSG00000029141	0.217863	313.9	257.55	255.85	293.7	225.85	240.65	245.75	233	355.2	370.05	349.4	285.4	270.05	216.25	306.35	205.9	320.1	217.55	275.4	233	185	254.2	228.8	299.4	233.55	310.5	306.2	336.3	250.9	186.1	137.6	235.15	220.4	307.75	205.5	232.45	283.9	187.35	277.3	255.7	240.5	211.3	273.15	405.9	307.5	316.5	171.35	261.65
ENSMUSG00000026782	0.099459	336.25	305.3	395.65	408.2	447.35	539.05	559.95	733.25	481.7	633.3	581.95	263.85	232.75	290.45	98.95	268.2	41.1	99.05	72.7	136.15	129.8	76.85	153.8	210.2	217.3	169.05	121.3	38.1	60.55	87.55	83.05	17.2	57.95	131.5	41.6	98.35	127.25	17.35	88	28.5	38.9	71.8	67.4	14.35	78.8	47.85	45.5	21.4
ENSMUSG00000053044	0.656029	196.45	202.85	250.325	236.225	292.275	123.525	123.325	126.2	108.325	175.1	185.225	170.65	287.225	385.85	300.325	69.6	1070.75	715.775	277.675	352.175	561.625	432.65	140.625	429.875	394.15	311.325	261.8	324.625	218.65	187.1	298.625	219.5	329	373.2	340.375	314.95	360.025	335.65	394.925	238.375	383.425	574.525	3472.93	393.95	1386.08	5024.25	256.675	675.875
ENSMUSG00000053044	0.611953	196.45	202.85	250.325	236.225	292.275	123.525	123.325	126.2	108.325	175.1	185.225	170.65	287.225	385.85	300.325	69.6	1070.75	715.775	277.675	352.175	561.625	432.65	140.625	429.875	394.15	311.325	261.8	324.625	218.65	187.1	298.625	219.5	329	373.2	340.375	314.95	360.025	335.65	394.925	238.375	383.425	574.525	3472.93	393.95	1386.08	5024.25	256.675	675.875
ENSMUSG00000032105	0.276153	23.85	37.15	17.25	16.6	21.25	27.6	34	19.65	43.1	50.45	23.25	24.8	27.25	55.1	46.75	23.5	21.95	9.05	23	17.15	18.3	24.4	53.75	50.45	43.2	164.2	220.5	198.4	35.85	33.05	28.75	22.35	17.45	75.95	19.1	33.25	20.45	22.45	78.5	56	49.45	40.95	35	36.65	140.85	80.15	34.7	36.75
ENSMUSG00000043065	0.224895	209.05	245.5	228.7	255.65	224.9	234.2	175.95	195.5	210.1	244.3	264.75	230.75	272.65	255.05	258.35	272.2	287.75	350.15	258.55	220.55	432.45	362.45	437	342.95	302.75	217.05	293.75	225.5	328.5	276.85	384	365.55	305.55	325.6	384.8	254.8	289.35	435.3	226.6	434.3	260.95	311.3	264.1	259.05	346.9	373.75	384.8	386.45
ENSMUSG00000029136	0.205035	171.25	216.95	135.95	137.7	93.65	162.4	132.45	149.35	142.6	171.9	127.35	142.05	235.05	218.85	219.35	208.7	259.85	227.65	153.4	207.5	261.45	272.85	183.1	129.6	131.1	284.45	141.1	113.8	99.6	196.55	137.6	150.55	351.15	199.05	259.1	225.75	81.15	276.15	307.75	396.2	331.7	168.85	245.75	331.45	329.65	296.05	352.3	180
ENSMUSG00000032109	0.101092	18.35	12.6	10.1	7.1	13.55	14.45	12.65	9.75	34.1	11	14.25	11.85	10.9	22.85	9.25	8.4	12.1	13.4	20.55	8.35	9.55	8.25	17.9	11.55	16.7	25.6	56.65	59	41.05	12	27.9	34.25	11.8	16.85	7.55	11.85	8.85	15.85	15.55	24.15	9.65	20.6	6.55	10.45	12.65	19.85	65.7	10.6
ENSMUSG00000026012	0.323484	21.8	12.7	23.4	16.3	14.1	10.5	17	10.55	11.1	10.2	37.25	39.05	16.4	15.55	13.15	20.4	465.35	487.4	55.7	57.6	238.75	68.1	46.1	17.45	19.1	21.55	19.45	19.75	16.4	13.25	32.2	44.6	6.9	17.5	35.75	43.25	14.95	60.2	79.95	97.85	78.65	77.3	2130.15	58.85	1667.2	690.6	52.95	276.25
ENSMUSG00000032131	0.02473	699.3	478.8	596.8	534.1	772.85	462.45	533.55	632.95	550.35	579.6	665.2	552	468.35	526.8	292.25	601.25	219.45	160.2	284.8	225.85	219.45	333.1	250.9	278.3	266.95	266.6	263	240.55	254.65	263.15	287	207.65	189.95	222.5	202.4	208.75	235.2	254.8	263.2	352.15	347.45	244.25	206.75	167.75	266.35	322.55	271.05	211.85
ENSMUSG00000024393	0.175597	1015.7	604.65	798.3	629.65	1210.95	718.2	735.4	801.75	942.55	868	1072.85	926.95	505.45	676.4	816.3	636.05	936.5	369.9	1006.25	886.15	668.85	751.9	720.05	1212.95	1401.6	1024.45	780.6	646	716.25	673.9	991	779.75	818.9	746.35	725.3	878.5	770.7	748.35	492.05	670.45	805.35	543.5	609.55	748.4	718.5	664.35	507.6	786.7
ENSMUSG00000022687	0.121019	134.3	185.25	178.85	136.6	127.35	178.2	270.15	226.3	147.5	160.2	116.4	709.75	183.75	336.45	168.3	272.85	131.95	451.5	197.15	406.2	210.9	948.4	417.6	440.45	322.45	215.3	133.8	97.55	356.3	508.55	656.3	387.65	473.75	473.65	383.3	305.15	459.3	179.35	421.6	41.2	219.35	111.4	245.6	61.75	60.85	90.1	73.55	160.7
ENSMUSG00000053470	0.107452	279.6	220.95	265.25	280.3	315.7	337.35	289.6	291.5	348.05	246.65	328.05	278.35	204	167.9	250.6	466.7	436.85	573	378.45	489.05	364.15	344.15	414.1	557.75	464.25	414.1	214	285.2	407.35	480.4	328.3	320.35	374.8	544.9	426.15	476.8	400.95	348.35	330.6	425.45	311.05	282.05	942.7	556.95	752.5	704.6	130.5	301.7
ENSMUSG00000026011	0.347477	20.15	36.25	15.2	17.9	42	21.05	20.45	28	29.7	23.75	14.3	24.3	17	49.7	38.25	11.2	70.1	30.75	27.25	27.15	21.6	18.45	17.25	155.9	18.25	51.25	45	35.6	51	43.95	46.5	21.6	33.8	30.4	27.35	25.75	21.4	27.35	64.55	81.25	62.7	118.55	154.25	19.95	292.85	23.8	21.15	28.2
ENSMUSG00000026009	0.327707	271.95	315.9	365.5	257.4	246.95	365.6	251.35	394.8	339.95	357.5	299.5	268	331.4	229.85	106	225.4	579.75	301.75	246.6	185.2	388.25	303.9	285.35	214.55	224.15	251.1	213.05	255.6	336.5	152.9	211.4	239.35	173.05	203.85	278	184.55	257.3	331.6	234.05	336.65	227	509.55	368.8	282.85	556.6	319.15	345.35	353.05
ENSMUSG00000032120	0.107347	575.15	458.55	425.25	953.15	888.5	1476.75	2382.55	1686.75	1482.65	1809.2	1204.1	748.4	529.5	751.95	537.7	1816.7	259.95	316.35	280	319.35	544.65	553.3	508.95	164.7	204.45	355.7	318.3	333.4	211.75	210.7	318.55	308.95	880.2	520.05	628.3	471.35	352.75	383.25	513.95	252.9	269.55	259.3	483.3	275.3	268.05	311.95	262.4	290.7
ENSMUSG00000052852	0.061569	1338.95	1013.7	1200.85	1143.35	1564.15	929.1	983.45	1050.4	903.7	774	884.3	785.3	2361.5	4446.95	229.45	471.6	266.2	256.9	217.85	304.1	245.15	248.65	277.5	381.25	309.85	247.6	196.25	167.75	279.9	223.55	244.45	426.05	682.45	318.1	805.3	402.2	475.3	195.65	211.15	290.5	256.35	210.35	203.25	110.5	147.8	233.95	229.8	399.45
ENSMUSG00000022667	0.582258	75.5	82.9	43.8	45.95	66.75	55.85	66.7	58.95	99.05	69.9	42.05	30.85	71.9	54.05	47.5	73.3	114.3	70.9	54.5	58.5	86.5	54.1	73.75	86	52.05	91.7	77.7	90.75	105.35	77.4	73.9	79.6	50.95	73.3	50.7	69.35	54.1	76.45	85.95	177.6	105.85	88.05	84.35	55.25	181.7	109.45	124.55	93.6
ENSMUSG00000022667	0.573248	75.5	82.9	43.8	45.95	66.75	55.85	66.7	58.95	99.05	69.9	42.05	30.85	71.9	54.05	47.5	73.3	114.3	70.9	54.5	58.5	86.5	54.1	73.75	86	52.05	91.7	77.7	90.75	105.35	77.4	73.9	79.6	50.95	73.3	50.7	69.35	54.1	76.45	85.95	177.6	105.85	88.05	84.35	55.25	181.7	109.45	124.55	93.6
ENSMUSG00000024399	0.233312	11.25	12.85	18.35	12.3	7.75	12.2	9.55	12.5	9.9	7.8	10.9	14.8	13.5	102.1	29.95	10.1	4212.2	1925	95.15	56.95	1700.45	23.3	17.8	15.45	26.6	11.6	45.35	21.3	50.3	15.4	40.45	10.4	57.7	12.45	104.5	199.4	13.3	15.55	43.2	646	447.95	2129.65	1119.55	11091	9191.6	6664.7	38.45	165.85
ENSMUSG00000029135	0.049135	42.4	52.2	64	44.8	35.6	83.1	40.6	68.55	187.45	75.2	149.85	34.15	43.95	53	32.3	110.9	61.7	46.75	163.15	131.1	100.45	167.85	98.15	117.25	161.05	133.95	226.65	210.5	45.7	26.4	145.75	87	32.85	26.45	69.5	108.2	142.15	93.4	83	74.05	67.25	261.25	23.35	146.8	99.6	68.2	74.75	113.75
ENSMUSG00000024401	0.173464	331.2	394.45	285.6	334.45	302.4	289	393.4	360.9	389.45	309.65	335.4	331.6	371.4	310.05	340.7	356.15	506.9	384.8	369.65	287.2	349.15	285.3	287.15	412.1	482.9	468.3	410.35	408.15	363	322.5	312.4	370.95	305.5	307.55	379.65	279.15	326.35	403	438.35	641	529.05	444.75	353.55	454.05	480.3	418.3	571.25	422.7
ENSMUSG00000024402	0.283982	37.05	35.85	38.3	36.55	30.3	33.6	45.1	34.65	42.5	37.15	30.7	32.15	34.4	35.4	48.25	44.6	45.4	41.75	29.2	29.85	26.95	50.5	49.05	56.75	50.75	50.9	55.35	29.05	40.35	30.75	32.35	42.05	23.3	29.1	22.6	38.4	31.7	36	34.35	85.85	32.4	46	25.95	271.1	51.2	65.25	85.75	51.15
ENSMUSG00000062082	0.63065	297.7	365.6	328.35	358.05	305.6	374.85	358.65	270	369.65	375.8	272.35	302.2	289.05	194.4	214.25	376.35	307.75	213.35	268.6	258.8	197.95	331.1	245.3	466.65	377.95	420.15	395.95	252.45	234.4	184.95	147.55	221.3	286.25	401.45	255.3	345.55	136.8	347	340.4	532.7	300.6	327.15	238.55	276.65	268.25	261.7	508.1	433.55
ENSMUSG00000062082	0.443444	297.7	365.6	328.35	358.05	305.6	374.85	358.65	270	369.65	375.8	272.35	302.2	289.05	194.4	214.25	376.35	307.75	213.35	268.6	258.8	197.95	331.1	245.3	466.65	377.95	420.15	395.95	252.45	234.4	184.95	147.55	221.3	286.25	401.45	255.3	345.55	136.8	347	340.4	532.7	300.6	327.15	238.55	276.65	268.25	261.7	508.1	433.55
ENSMUSG00000019432	0.004676	1339.55	868.75	1251.1	1174.1	1749.6	1066.55	1238.8	1124.7	1250	1061.1	1603.85	1616.3	912.15	984.2	1458.4	1022.05	2199.05	2044.15	1788.55	2060.3	1801.65	1336.8	1177.25	4383.25	4585.1	2900.85	2594.5	3291.15	1021.75	1999.95	1940	1409.05	1354.5	982.1	1220.95	1514.8	1477.2	834.15	1165.4	1985.6	1613.4	671.6	3203.85	3025.85	3002.7	2443.85	557.4	1196.85
ENSMUSG00000050029	0.000886	234.6	227.05	225.45	219.05	250.2	283.05	207.55	235.4	172	278.9	291	188.15	289.2	386.35	189.3	200.4	332.1	487.3	266.75	250.2	336.65	261.25	270.3	385.75	364.1	304.25	313.15	351.25	342.6	545.65	401.75	376.9	188	177.6	220.1	308.4	319.4	344.7	358.9	219.15	337.15	265.7	482.25	499.55	407.65	304.6	264.3	227.3
ENSMUSG00000036109	0.262418	57.225	90.525	97.125	79.45	72.75	46.475	41.4	65.775	132.175	94.7	67.2	97.05	59.45	129.95	84.925	137.75	195.65	121.55	174	121.1	139.025	117.25	255.25	134.85	203.925	161.2	429.25	344.025	96.45	219.8	157	157.2	193.075	228.85	90.925	153.85	756.775	216.9	164.325	220.125	250.775	297.7	339.35	288.225	206.225	289.875	46.75	112.15
ENSMUSG00000022665	0.176188	201.55	280.95	197.85	172.5	158.95	226.55	163.35	202.75	169.9	202.25	231.85	142.25	234.7	134.5	358.5	377.55	484.5	1602.85	1648.85	3364.35	8174.95	892.4	1173.4	220.85	227.5	284.95	137.25	162.15	2461.15	4176.7	2205.5	590.4	371	915.9	1524.15	469.65	3583.1	344.1	358.75	143.2	1127.45	377.75	226.15	132.9	148.05	107.45	1111.1	1307.2
ENSMUSG00000022664	0.193309	186.6	205.85	183.9	209.5	175	231	250.1	210.2	242.5	283.45	225	200.95	198.95	189.85	210.15	227.25	187.6	167.65	168.6	112.85	199.1	185.95	207.45	201.7	167.9	177.4	171.15	159.15	171.7	179.95	145.35	217.6	209.25	204.9	161.7	208	182.4	213.2	215.55	324.9	138.6	180.9	169.85	172	192.3	171.75	359.75	254.1
ENSMUSG00000055780	0.759356	42.8	54.5	29.9	31.15	19.25	68.85	36.2	48.65	53.75	73.4	67.7	72.2	57.05	72.2	42.5	49.35	59.35	24.25	56	20.8	17.2	61.5	28.75	31	59.1	76.85	97.4	34.4	139.35	32.1	85.25	63.65	30.65	171.6	26.85	26.1	64.75	46.25	62.4	27.1	63.15	140.75	35.35	74.1	69	101.55	101.1	88.85
ENSMUSG00000052013	0.52898	433.65	388.65	310.5	341.5	331.8	385.75	410.4	440.05	412.1	378.4	293.8	270.45	348.95	373.6	394.7	346.2	1799.35	1378.3	308.9	311.05	956.8	296.35	247.45	484.65	437.7	450.15	493.6	371.75	290.15	325.05	278.4	299.55	367.75	239.95	324.25	463.3	214.4	404.95	323.2	1105.2	693.85	1546.25	531.75	4612.35	1261.2	949.2	448.4	373.7
ENSMUSG00000032114	0.065932	304.95	395.15	457.6	440.35	421.95	364.55	482.4	366.95	385.2	434.15	358	422.05	595.1	397.8	681.75	321.05	337	355.15	341.95	298.4	386.85	346.2	406.5	311.4	287.6	383.65	350.05	420.75	387.45	297.45	383.65	301.5	313.9	888	410.65	440.1	549.65	663.5	271.5	542.45	429.8	540.85	251.35	406.2	294.4	374.85	379.25	525.55
ENSMUSG00000040865	0.123898	62.875	78.6	63.425	104.8	53	75.425	76.55	72.3	92.925	72.65	79.825	88.45	84.6	87.525	43.95	99.075	73.925	20.65	59.45	89.375	44.2	52.05	64.425	106.575	103.025	80.125	120.575	79.5	61	92.825	44.675	64.225	76.575	37.675	76.225	46.375	78.925	87.55	74.375	60.65	68.925	76.175	80.275	62.85	62.525	37.6	68.375	91.05
ENSMUSG00000054280	0.261402	173.425	167.8	186.175	177.05	162.35	180.2	177.3	183.675	203.425	235.05	170.225	184.575	150.875	167.275	157.35	150.95	228.675	136.45	123.775	111.4	123.3	149.875	129.45	176.775	190.625	162.775	170.425	213	160.05	152.85	121.1	113	136.15	182.15	136.7	144.375	133	187.825	157.825	133.375	118.225	167.125	163.6	134.625	132.275	152.8	99.65	116.4
ENSMUSG00000032112	0.023592	964.3	919.95	980.35	1279.6	1326.5	901	1063.35	921.05	981.25	938.85	784.3	844.45	1490.9	1472.1	885.8	930.7	839.25	986.65	822.65	941.95	1050.45	1103.35	801.3	942.15	1023.2	818.85	966.85	1240.1	807	1006.15	1048	720.65	1154.3	816.35	781.65	903.1	1003.1	883.45	719.55	650.45	747.6	864.7	954.9	1217.15	940.5	755.35	1025.95	816.95
ENSMUSG00000026646	0.129289	48.3	52.5	47.75	47.2	43.8	50.3	48.4	49.05	57.9	43.75	48.45	34.8	53.7	44.7	125.1	53.65	48.2	113.9	124.25	103.3	41.9	46.6	42	145.8	144.95	190.8	181.65	112.95	34	107.15	86.25	152.1	62.65	66.7	72.25	45.9	91.35	108.45	47.35	61.35	116.85	55.1	78.9	39.95	70.8	86.5	72.5	57
ENSMUSG00000009927	0.001027	45.05	15.1	56.6	22.75	39.1	35.35	27.75	19.15	18.9	14.55	46.85	67.5	36.9	39	71.8	26.95	85.9	40.3	87.65	83.45	29.7	74.05	20.15	55.85	69.05	50.45	59.1	95.05	62.55	39.4	88.1	21.55	41.85	26.45	55.15	45.55	81.15	59.65	37.05	125.95	43.8	21.65	76.25	144.45	76.95	24.5	41.85	25.25
ENSMUSG00000025968	0.07735	1037.75	1082.85	1084.2	819.6	1032.25	844	820.85	677.7	770.5	598.15	874.85	922.45	1006.55	1151.15	497.65	445.35	81.2	1477.85	518.55	816.5	1203.25	1327.1	448.35	453.35	610.25	670.2	828.35	1125.1	429.25	478.2	1122.35	1886.1	868.75	618.4	357.15	188.25	288.8	926.15	1065.55	456.95	527.1	189.45	459.35	513.4	349.75	399.65	1943.7	4630.95
ENSMUSG00000073207	0.343901	120.35	72.6	76.7	127.8	116.25	37.1	33.3	48.2	18.7	46.45	26.95	33.9	89.75	90.7	99.5	13.45	15.8	36.45	10.4	118.9	12.8	280.3	20.9	74.7	98.15	60.8	57.25	26.55	8.4	12.85	13.55	28.15	7.9	112.35	12.9	35.75	6.95	40	11.55	15.45	13.4	31.8	18.1	11.05	27.3	24.5	11.8	10.85
ENSMUSG00000033210	0.342377	62.5	112.15	77.65	102.3	77.55	71.8	91.35	87.5	93.65	122.25	107.15	72.5	86.25	52.8	96	47	129.2	60.6	90.7	83.6	54.05	79.15	64.1	99.55	130.95	144.85	101.3	116.6	173.75	85.65	67	52.35	75.3	101.55	80.75	85.95	68.7	42.3	44.25	85.75	105.35	173.05	79.3	36.85	53.65	67.15	60.3	67.6
ENSMUSG00000025626	0.026375	59.6	29.55	33.8	33.05	84.3	26.85	34.05	105.4	30.8	29.95	35.9	26.15	25.95	95.05	33.3	54.9	25.7	171.25	57.95	95.6	55.15	123.35	24.1	313.65	374.35	169.45	31.85	20	23.5	107.6	82.5	27.95	186.05	29.4	164.95	78.7	15.6	22.5	61.6	15.9	45.5	40.25	418.4	217	54.5	143.55	23.9	22
ENSMUSG00000051396	0.087197	18.75	30.85	23.15	35.65	25.2	16.65	15.6	14.55	41.35	38.9	47.15	39.95	28.85	41.7	23.55	19.55	44.15	20.1	32.95	12.95	37.1	14.9	21.6	70.2	54.45	69.4	74.55	46.3	72.7	29.6	24.2	13.3	34	31.9	23.25	17.25	36.4	57.5	78.6	28.45	49.85	35.65	12.5	48.65	38.6	47.15	32.55	28.25
ENSMUSG00000041523	0.139266	217.25	246.65	330.55	313.7	217.45	237.55	294.4	301.4	265.75	319.9	274.25	316.35	349.5	268.55	380.25	318.35	390.7	375.6	407.25	430.1	326.55	252.4	6239.85	394.15	399.8	243.25	407.65	324.15	359.75	374	234.75	470.1	344.9	401.15	302.5	296.5	269.5	444.15	239.45	234.15	309.95	391.2	359.65	357.6	453	422.85	197.95	262.7
ENSMUSG00000039496	0.26714	146.45	112.25	140.3	104.35	122.9	179.15	188.8	152.95	190.95	193.3	110.2	131.35	151.7	163.4	130.55	171.2	137.3	121.9	112.75	107.55	140.4	131.85	170.95	166.3	119.1	74.95	183.15	159.8	200.3	160.25	188.25	282.75	170.9	100	139	146.8	103.3	123.8	102.95	94.65	212.6	258.35	139.65	142.65	196.4	177.8	219.45	295.35
ENSMUSG00000022659	0.3972	59.45	65.75	45.2	46.75	29.3	43.65	48.6	49.45	56.15	27.45	30.1	22.6	35.25	29.6	44.85	29.75	54.7	8.3	31.85	9.9	29.9	24.6	10.65	45.4	40.85	36.05	27.8	37.05	57.25	28.15	26.15	45.55	39.8	25	34.75	34.8	20.5	16.2	43.9	144.05	46.05	52.1	49.6	16.6	10.65	45.85	174.6	56.2
ENSMUSG00000056091	0.180906	646.9	568.85	736.45	563.65	778.05	898.45	1037.35	735.5	913.6	859.45	721.2	903.05	529.1	595.45	538.45	343.3	440.5	601.45	379.95	911.75	379.3	1958.2	360.7	477.95	537	575	264.65	284	357.4	239.85	257.1	291.05	578.45	415.35	400.05	627.85	454.15	586.3	250.3	1334	1263.25	757.9	226.8	404.35	393.3	464.85	630.75	581.7
ENSMUSG00000025630	0.054917	1960	1754.45	1908.45	2049.8	2774.85	1649.65	1846.1	1888.45	1544.9	1717.9	1783.1	1716.25	2176.6	2474.8	1940.65	1613.55	1262.4	1818.95	1263.35	1341.05	1625.55	1720.1	2007.65	710.45	878.05	1049.1	1311.35	1815.85	1079.25	1752.6	1294.85	1675.75	1290.2	1297.8	2214.55	1248.55	1816.55	1362.05	1839.65	1164.85	1847.15	1047.25	1966.35	2094.9	1971.1	1625.65	615.8	1250.1
ENSMUSG00000026657	0.035889	319.95	189.6	352.5	349.3	403.75	151.1	214.9	199.4	143.45	236.55	462.5	298.7	293.6	283.55	209.3	199.15	240.15	180.7	144.2	171.55	190.85	156.1	88.75	378.75	294.35	141.75	221.6	49.85	246.3	159.05	140.2	107.1	238.95	142.05	289.75	639.25	330.25	60.15	76.6	240.55	295.3	164.7	189.4	21.1	31.5	117.8	38.55	124.05
ENSMUSG00000033177	0.098741	47.1	60.55	99.2	28.9	66.05	125.55	82.85	114.85	28.55	101.8	96.4	98.75	100.15	122.3	40.7	78.75	38.1	21.5	41.4	21.9	15.3	19.8	56.2	30	25.05	30.05	38.55	73.1	50.9	62.45	57.55	28.2	22.5	23.6	53.8	14.35	23.4	11.3	119.3	88.4	28.75	17.5	25.35	16	48.7	55.85	20.9	36.4
ENSMUSG00000046856	0.197913	26.6	31.3	31.35	32.3	31.15	29.55	30.4	32.2	32.1	35.85	34.95	26.4	32.65	23.15	27.3	34.2	34.5	30.8	32.45	31.85	28.2	30.45	37.85	41.85	38.2	37.65	44.55	39.5	32.05	32.1	32.95	33.3	28.2	49.3	30.35	33.05	33.15	38.4	29.7	62.8	30.8	33.6	28.2	36.4	30.65	36.55	38.5	37.05
ENSMUSG00000037621	0.110413	38.55	45.35	39.2	36.7	37.35	40.6	44	39.7	48.7	43.3	37.95	43.3	41.75	39.4	68.95	41.15	30.9	31.85	45.1	36.3	36	35.45	50.9	51.75	49.2	55.2	51.25	155.7	42.9	21.4	34	42.65	49.2	46.05	35.55	35.9	51.2	99.45	39.6	49.15	32.45	396.2	32.25	40.9	47.85	44.1	47.05	42.65
ENSMUSG00000061082	0.305042	167.1	197.05	150.6	146.9	117.7	131	139	127.3	127.1	147.15	143.55	130.25	160.45	171.65	142.8	165.75	219.9	209.6	160.7	160.85	115.6	123.55	194.7	138.6	221	376.85	3529.05	3785.6	206.8	169.3	128.85	191.5	153.8	195.6	161.1	283.9	227.7	197.35	146.55	246.05	114.05	213.6	154.65	169.15	164.05	219.75	193.55	302.55
ENSMUSG00000056370	0.293183	29.35	36.4	38.35	38.15	38.7	28.9	30.9	27.6	44.2	28.7	30.7	29.05	27.65	28.15	37.85	24.95	28.5	33.55	25.6	26.65	24.75	36.65	46.4	49.55	35.75	39.85	38.75	37.3	26.95	22.8	39.6	28.55	32.15	24.9	27.45	11559	26.15	50.45	24.65	191.3	26.6	40.9	23.8	25.75	37.3	27.05	172.45	32.65
ENSMUSG00000022658	0.057427	1464.2	1216.45	1367.1	1239.1	1750.05	1155.05	1440.1	1156.4	1010.25	1094.75	743.95	2107.55	1426.9	1899.5	328.2	282.5	62.7	59.65	54.6	46.2	98.15	81.6	63.8	225.75	137.2	128.25	46.8	120.45	12.5	6.8	162.5	111.05	63.85	59.2	88.85	56.8	82.1	13.35	80.45	100.15	83.45	150.55	81.55	23.1	32	40.35	100.8	155.05
ENSMUSG00000056305	0.021882	349.5	281	341.1	311.1	358.55	277.75	212.4	323.5	198.4	309.05	331.35	376.95	239.6	296.65	456.95	226.2	370.85	249.95	375.4	337.45	247.5	324.9	148.35	447.95	597.6	532.95	307.85	488.5	307.95	296.75	332.6	280.85	296.95	287.1	225.15	319	293.65	309.75	250.4	296.45	464.8	422.3	445.45	653.85	483.9	522.85	126.15	221.6
ENSMUSG00000032098	0.150059	24.25	27.9	12.55	26.95	17.95	13.05	23.7	21.05	45.5	20.5	23.95	20.35	30.9	23.5	11.1	29.1	30.75	14.15	21.2	26.35	20.9	17.3	27.05	20.5	62.05	22.3	23.85	34	17.55	22.55	16.4	19.3	24.05	203.4	13.5	21.6	22.15	10.25	19.45	20.1	18.3	66.65	10.25	23.95	15.15	17.8	26.3	17.65
ENSMUSG00000025964	0.11592	1062.85	1659.5	1568	839.5	1101.55	1093.25	1110.7	940.95	863.2	922.3	498.75	1095.85	2040.05	2454.25	389.35	301.4	251.2	267.45	160.1	175.25	352	278.15	448.85	250.8	205.15	238.6	256.45	107.75	322.6	154.75	174.8	171.45	329	161.15	247.7	147.75	1497.95	145.1	173.6	181.85	136.65	248.7	170.5	127.15	151.35	194.35	220.15	158.05
ENSMUSG00000033157	0.229989	246.45	272.05	248.35	284.2	164.1	258.25	201.2	235.75	180.5	247.35	273.3	239.6	263.1	222.6	267.65	276.85	186.75	181.1	192.4	174.65	197.65	249.45	212.4	157	210.1	248.15	234.85	142.25	181.9	174	147.05	148.45	215.75	148.35	237.4	168.75	154.3	216.95	219.1	194.95	246.7	150.6	213.1	188.4	150.3	144.5	191.55	217.75
ENSMUSG00000050410	0.232116	220.65	291.7	289.85	202.1	242	276.9	303.5	271.05	245.15	260.9	240	167.65	320.55	195.8	364	227.75	419.05	356.6	469.55	306.35	327	295.45	390.85	653.05	552.9	561.8	411.35	498.65	304.6	522.45	480	368.35	195.2	371.95	303.1	344.65	450.05	523.55	278.7	603.95	591	455.4	797.65	328.9	410.95	357.9	258.15	256.9
ENSMUSG00000040312	0.266932	122.5	102.15	100.9	84.45	67.95	70.9	94.5	92.85	86.5	60.25	80.75	45.25	68.05	107	186.4	112.4	153.15	196.65	195.05	186.15	140.25	149.3	249.6	129.3	202.2	218.9	200.25	187.65	133.85	144.95	152.65	218.05	175.7	281.3	80.75	151.15	179.4	154.4	146.3	254.25	166.4	153.95	158.3	89.9	171.05	151.4	195	142.75
ENSMUSG00000033149	0.120959	115.85	106.75	93.25	62.1	58.3	67.9	88.9	70.75	111.65	112.45	131.1	92.45	195.6	176.1	352.6	206.45	206.4	338.05	317.3	389.65	113.5	350.5	1489.25	352.5	299.75	337.7	350.1	378.55	248.15	109.9	143.2	200.95	197	220.75	316.4	1342.15	841.35	276.2	164.3	178.65	128.1	149.7	66.35	32.45	42.75	50.35	138.05	219.7
ENSMUSG00000011034	0.11753	76.75	98.7	55.55	51.3	40.25	61.05	76.4	95.7	80.55	91.6	72.7	116.3	87.35	122.9	56.65	241.9	73.35	140.55	101.9	64.75	73.5	48.3	150.75	75.35	50.85	119.8	72.2	60.8	169.9	307	302.65	418.45	470.45	476.7	244.1	84.4	77.25	88.55	627.7	98.5	87.5	131.1	76.35	71.2	80.5	150.5	124.2	114.2
ENSMUSG00000039449	0.007016	160.65	227.7	176.95	204.05	170.45	171.7	184.3	171.2	159.35	136.85	179.35	207.5	219.15	184.65	207.4	212.35	170.55	219.75	157.5	156.55	166.25	203.05	121.8	96.05	124.6	165.65	99.85	103.85	180.15	221.4	144.55	180.25	211.55	177.65	151.05	239.8	174.55	167.25	192.5	225.2	280.35	129	247.55	225.35	229.6	199.35	167.25	214.9
ENSMUSG00000048537	0.050161	813.3	640.75	721.95	481	724.9	393.55	408	456.95	562.1	493.6	768.4	680.6	454.5	446.2	572.65	279.9	291.4	295.6	590.35	639.45	735.25	388.55	550.65	594.1	521.25	612.75	695.4	503.9	495.6	684.65	937.75	689.3	351.3	241.3	413	564.3	991.6	483.1	541.65	313.6	617.95	349.45	197.55	232	327.05	300.6	411.55	579.85
ENSMUSG00000023074	0.034589	415.7	502.7	545.65	458.45	454.7	493.25	422.95	498	484.1	501.25	489.1	454	458.5	563.7	452.45	415.95	412.45	358.05	334.6	446.05	463.9	493.1	443	398.45	459	433.75	283.9	437	492.4	611.4	720.8	579	448.5	460.35	456.7	425.1	359.4	392.05	429.2	482.4	605.35	926.95	476.75	485.35	342.25	336.4	524.45	584
ENSMUSG00000024409	0.509295	76.85	107.6	44.65	115.3	74	52.8	78.35	49.5	52.55	44.95	97.1	43.75	49.2	83.4	49.2	48.3	30.6	133.4	31.7	29.45	32.25	45.3	57.55	72.8	148.8	103	133.8	135.1	674.55	1048.65	3571.05	1179.7	79.2	66.15	52.15	23.75	75.05	120.5	29.2	69.9	48.9	68.3	55.6	49.45	34.3	36.85	71.3	47.2
ENSMUSG00000055912	0.082652	134.35	85.6	141.5	145.8	162.05	195.45	131.55	153.45	233.9	249.35	154.95	205.05	61.05	94.95	181.3	256.6	185.4	124.75	282.25	268.4	104.9	186.2	161.1	168.65	229.65	581.35	414.9	637.85	114.85	66.3	190.6	181.15	40	220.8	268.55	204.3	705.7	55.85	95.7	54	100.15	115.6	111.25	83.45	50.75	31.35	41.45	372.7
ENSMUSG00000039518	0.291209	173.4	363.25	270.05	202.5	223.75	337.25	296.6	251.75	354.4	355.25	338.5	470.7	253.15	304.1	415.4	401.95	473.65	586	403.95	476.7	634.5	341.2	480.4	640.9	697	619.9	763.8	749.35	1974.25	3511.5	4837.7	4366.2	292.05	428.75	520.45	472	791.6	508.05	441.9	512.75	520.55	411.6	247.5	446.7	359.6	450.5	452.6	374.65
ENSMUSG00000039269	0.639191	129.85	50.45	83.55	60.05	85.75	68.1	144.7	89.6	94.25	112.35	102.55	120.8	110.75	78.8	59.45	54.75	96.3	669.15	135.25	141.5	122.05	88.6	146.6	45.7	93.8	49.15	111.6	147.95	128.15	128.55	875.7	3495.9	72.15	114.4	111.4	111.4	174.05	143.95	101.55	191.8	138.7	215.75	172.5	97.2	153.85	155.25	167.85	93.2
ENSMUSG00000038838	0.197917	24.75	34.55	25.15	20.15	38.9	16.5	17.85	24.75	81.7	38.85	25.15	40.65	18.4	27.5	63.25	26.4	39.15	50.05	60.8	113.35	62.65	96.55	30.35	46.8	103.1	88.35	44.15	64.75	26.15	27.9	82.2	36.5	28.5	32.3	20.95	50.95	37.6	84	58.75	62.55	63.3	51.15	185.1	57.6	113.15	132.15	44.75	25.9
ENSMUSG00000050732	0.079307	791.95	829.75	1051.65	686.15	788.85	711.75	719.65	673.95	522.8	857.4	744.3	1033.3	1430.35	860.75	2308.15	1488.7	1972.85	2966.6	1683.95	1748.7	1904.85	1712.65	3181.1	684.6	788	1726.5	1392.7	1516.15	1812.6	2840.3	3833.3	2648.05	1985.25	3623.8	1869.2	4085.5	1600.95	3497.6	2993.3	1918.8	2353.8	2036.6	1544.95	2434.1	2082.2	1266.2	1785.25	1669.25
ENSMUSG00000026662	0.004515	249.3	294.55	225.45	281.55	173.45	213.6	274	179.7	260.2	284.65	234.2	256	249.85	149.2	252.4	220.1	204.85	147.5	234.95	180.2	163.75	216.15	166.05	210.6	181.8	189.5	200.75	178.2	164.6	163.75	97.9	169.6	158.45	236.5	158.65	180	190.9	113.65	159.75	349.95	145.85	293.15	136.05	122.1	153.55	153.15	337.9	257
ENSMUSG00000053460	0.139205	118.45	123.05	101.45	113.1	113.1	105.8	125.9	113.85	129.8	142.8	117.35	86.5	88.75	83.85	150.75	210	129.75	82.65	152.45	192.4	141.2	168.7	96.1	90.65	70.4	106.95	116.9	59.65	103.9	122.45	111.55	61.6	184.95	145.25	125.55	229.15	166.65	178.95	186.3	119.75	90.3	128.75	81.2	82	68.85	70.3	195.15	134.2
ENSMUSG00000002031	0.039681	70.75	56.2	51.95	85.05	75.2	57.2	57.1	76.9	92.5	111.2	56.9	110.85	45.4	101.6	89.5	54.15	83.7	48.1	83.9	97.65	29	57.8	56.4	85.05	76.65	110.1	128	107.55	59.4	86.95	70.45	85.4	80.35	102.5	92.75	59.45	89.05	136.05	73	73.95	99.55	122.6	57.6	77.85	90.8	80.2	61.75	93.25
ENSMUSG00000026664	0.266859	1225.8	1035.75	1173	1110.2	1168.05	911.4	925.75	713.75	645.35	699.15	966.1	1026.2	807.15	680	1243.1	814.05	722.4	1515.35	520.45	989.3	2137.25	1682.15	1055.3	368.05	302	448.85	425.9	469.8	755.35	481.5	1323.95	1873.5	890.75	1850.05	1048	591.25	389.75	5947.45	1648.85	483.2	625.25	494.2	399.5	808.95	701.65	511.05	3256.3	5478.95
ENSMUSG00000025963	0.290774	175.3	244.2	206.35	169.6	208.1	135.85	167.4	178.3	291.95	196.35	192.35	173.25	219.4	203.85	162.4	163.2	192.55	294.85	171.75	216.3	223.15	163.55	201.95	191.4	204.85	225.35	319.9	179	198.7	66.55	91.6	148.95	351.1	204.45	317.2	229.15	159.25	203.15	73.75	133.8	189.55	177.05	115.5	131.55	226.45	209.85	286	179.6
ENSMUSG00000053907	0.006773	1964.4	1644.1	2038.05	2061.05	1913.35	1740.05	1406.3	1578.25	1583.3	1221.7	2216	1841.6	1645.3	1677.45	1187.1	2717.95	1962.85	2877.75	2510.55	2028.3	2816.45	2599.9	1531.5	3143.65	4276	3929.15	3984.85	4169.55	1552.45	1706.95	1268.25	1339.15	1411.95	11228.8	1752.25	2490.6	1576.25	1463.15	2971.95	1665.85	1742	988.55	2514.5	1874.8	1836.65	1630.55	1442.4	2296.95
ENSMUSG00000037339	0.23245	214.9	226.3	220.2	248.2	181.3	271.3	302.25	239.85	220.75	277	186.6	280.15	166.25	79.35	275.8	269.9	259.7	317.3	373.15	337.55	381.65	291.5	410.6	224	277.55	164.45	285	252.05	316.85	406.2	285.45	391.9	355.2	311.85	310.2	317.15	327.95	312.6	352.3	379.9	243.7	250.4	486.95	415.1	462.35	457.2	252.8	277
ENSMUSG00000002032	0.154962	526.8	416.3	532.6	357.85	487.5	340.45	455.2	314.4	105.5	315.95	261.9	735.55	662.45	775.9	132.5	33.5	14.65	14.1	10.95	71.3	10.15	15.5	13.05	12.9	12.75	14.6	15.3	9.3	11.2	11.85	18.05	21	11.2	9.25	17.35	14.2	12.35	17.95	11.7	16.35	9.35	25.05	11	8.65	11.85	14.2	17.35	20.75
ENSMUSG00000003534	0.052606	453.1	386.3	447.95	312.25	513	233.8	215.35	95.4	180.7	266.4	337.4	407.55	180.7	183.55	717.15	324.25	31.05	222.6	329.55	301.95	64.8	129.15	166.15	324.05	124.2	125.7	57.3	187.1	325.75	684	700.15	705	421.35	199.25	466.8	150.5	463.35	298.85	406.8	40.4	32.25	41.4	126.05	18.65	41.3	39.05	12.25	37.8
ENSMUSG00000026669	0.205241	343.45	361.95	325.1	313.4	316.1	328.65	303.25	299.4	351.3	358.45	294.3	355.7	289.2	292.3	302.2	342.3	380.3	272.9	326.35	323.35	291.95	295	267.7	725.95	864.25	817	779.5	991.25	274.6	327.25	257.05	339.95	283.8	267.8	257.25	283.1	405.9	440.25	376.3	822.1	596.15	359.25	520.4	203.1	330	353.35	410.3	364.25
ENSMUSG00000073176	0.105778	187.15	266.85	220.4	253.1	226.7	249.65	197.35	245.05	251.75	239	154	211.95	238.25	274.3	122.6	121.5	233.4	141.05	193.5	231.65	183.3	184.75	135.1	261.1	253.25	283.5	222.45	112.85	288.95	196.05	207.3	239.85	168.5	69.85	218.65	217.9	225.3	255.65	132.9	186.55	222.15	231.7	164.35	181.7	177.45	184.95	151.2	265.85
ENSMUSG00000056737	0.066342	248.45	261.35	362.05	192.65	218.7	163.45	166.45	195.55	212.15	173.1	156	180.05	713.2	446.2	264.1	860.25	1124	1118.25	1204.45	774.05	1112.15	694.2	1031.35	266.35	254.65	293.35	982.4	1240.3	1082.5	1466.2	1891.65	1697.8	354.8	623.8	635	545.65	1124.7	776.55	617	695.65	872.3	759.05	481.3	3466.35	1027.85	507.25	295.95	273.55
ENSMUSG00000019295	0.058953	352.75	344.3	362.7	300.15	357	273.25	251.75	301.2	303.75	399.75	350.1	346.3	402.75	433.4	388.25	350.7	274.8	357.65	279.75	332.7	305.15	398.4	348.3	316.55	285.7	408.3	384.4	242.45	220.85	196.95	243.85	324.25	283.6	310.1	372.25	319.95	331.55	155.55	401.65	314.8	294.7	252.1	368.45	400.25	249.45	294.85	386.15	387.65
ENSMUSG00000072419	0.390309	134.8	152.4	137.95	133.15	105.65	125.65	143.75	124.75	166.7	170.4	161.05	138.2	122.6	106.6	78.1	131.8	152.85	122.3	131	129.6	92.5	120.15	95.1	149.8	160.05	219.65	232.1	351	167.55	116.15	104.45	128.8	108.9	121.85	103.6	103.5	109.15	274.35	115.9	242.4	168.65	100.45	127.75	82.15	109.8	133.5	161.35	138.9
ENSMUSG00000059714	0.012209	1166.25	1112.8	1031.4	1241.35	1435.8	1156.7	1508.1	1281.7	1037.75	1131.55	1011.95	1071.6	1898.05	3033.15	928.25	1114.55	898.95	869.7	962.15	922.4	1395.4	1102	1345.85	986	1073	1136.45	1264.35	1213.4	975.05	891.3	1135.1	837.45	1263.95	1211.4	1298.6	986.75	1687.7	955.2	917.8	1621.15	1425.75	667	827.5	681.45	937.9	984.35	1550.4	2087.1
ENSMUSG00000025958	0.007443	441.65	433.35	466.7	466.4	528.1	526.7	510.8	537.55	414.4	522.1	638.35	754.6	465.4	451.5	562.45	711.3	941.25	902.65	731.45	680.45	722.5	558.4	820.65	817.75	747.15	651.25	509.75	359.25	582.8	607.95	490.75	474.75	722.05	492.35	680.2	701	605	435.8	489.45	619.1	668.7	515.2	1219.15	831.75	917.6	832.3	300.05	637.3
ENSMUSG00000026676	0.060606	557.95	705.55	669.65	523.6	538.1	568.2	625.7	782.85	684.95	661.4	605.4	468.05	644.5	493.45	545.6	735.3	610.45	1076.3	661.75	927.9	937.8	605.75	1242.35	658.7	546.75	668.1	572.75	600.15	889.4	1048.75	1309.1	1384.35	814.55	538.3	1871.9	630.85	903.35	825.15	704.75	807.65	986.8	951.75	491.9	372.5	483.75	596.4	1202.25	662.5
ENSMUSG00000001525	0.001016	2855.4	1788.5	2425.25	3021.4	4129.2	2490.55	3997.65	2954.2	2470.2	2429.8	2480.7	2096.25	4684.3	6860.9	1128.9	1547.6	2326.25	1372.25	3637.6	3177.6	1383.85	925.85	1305.55	9215.05	8997.65	6268.1	6387.95	7091.85	1309.3	2434.65	2343.7	864.85	2140.9	750.65	1728.6	1347.55	3388.6	873.5	1077.45	1889.65	2336.65	1106	5212.25	2409.95	2947.9	2968.3	558.45	1102.25
ENSMUSG00000039145	0.020237	274.25	352.15	460.25	232.683	204.917	414.133	333.033	498.933	388.383	455.667	273.417	235.833	188.283	206.717	99.7667	396.433	245.233	191.917	158.233	110.45	131.383	126.183	110.55	135.083	126.05	100.367	94.2833	96	154.167	210.233	160.983	356.217	90.5167	332.917	123	168.233	127.483	110.9	245.833	191.3	187.533	217.817	318.317	291.6	200.25	209.1	109.383	117.25
ENSMUSG00000030775	0.422989	266.4	343.35	288.5	290.65	262.25	306.85	310.95	321.85	359.55	306	274.55	311.65	203.95	192.9	172.05	333.85	372	173.9	271.5	172.65	307.6	221.9	244.1	349.85	372.75	401.65	354.8	379.4	308.1	279.2	160.8	223.2	197.6	193.05	246	242.7	209.45	397.15	270.8	345.1	189.5	305.7	1364.6	227.1	760.85	313.7	370.35	419.95
ENSMUSG00000025956	0.206207	100.75	43.95	115.75	98.85	149.15	35	79.9	34.2	33.35	32.05	38.35	54.4	39.85	42.7	112.95	91.7	40.2	61.9	90.5	37.45	53.05	48.85	58.25	40.55	57.55	54.7	42.65	38.05	39.75	51.65	88.25	86.45	174.35	105.6	128.25	40.9	133.85	69.85	34.5	140.05	34.95	26.85	40.8	51.9	145.15	84.3	57.2	90.75
ENSMUSG00000045005	0.037096	201.8	112.6	108.8	91.95	70.85	127.1	121.6	194.05	259	86.3	58.95	67.55	72.25	125.8	203.35	162.8	101.2	77.55	61.4	106.7	56.85	160.8	163.8	99.45	230.95	203.35	125.75	113.3	98.4	182.5	147.5	150.55	103.7	125.55	57.15	37.75	73.6	130.1	145.5	109.55	117.2	212.55	128.2	93.1	162.25	211.25	109	30.45
ENSMUSG00000064061	0.205116	75.4	29.15	39.9	49.95	69.3	38.75	50.2	63.5	45.9	47.35	26.3	83.95	20.25	46.4	14.95	81.65	11.75	11.25	11.2	32.8	17.6	12.9	16.55	21.9	28.4	14.05	14.9	7.5	11.45	9.8	7.3	39.35	60.05	7.4	8.5	32.6	24.95	8.35	18.9	28.65	66.5	12.4	32.5	8.95	24.55	30.2	24.05	26.5
ENSMUSG00000051344	0.089441	130.5	99.6	84.15	120.15	105.25	166.75	128.5	147.7	137.4	96.1	113.2	44.25	134.55	82.3	186.35	93.65	147.8	97.85	128.45	139.65	75.55	117.35	119	178.7	187.45	127.35	115.6	134.45	84.85	96.35	103.25	131.55	115.95	115.75	137.65	150.65	95.65	124.6	98.15	80.5	43.1	33.4	122.95	132.2	51.55	61.35	175.45	164.8
ENSMUSG00000025955	0.254591	128.65	177.1	146.05	160.45	112.4	183.1	137.3	132	140.15	115.4	182.3	124.25	160	116.05	62.8	161.75	192.5	164.55	207.3	3916.4	151.05	3524.35	84.05	119.65	104.95	90.9	132.75	158.75	162.45	133.95	138.75	240.75	163.75	97.65	145.3	134.95	147.9	198.95	99.35	110.65	137.55	109.25	107.4	58.55	86.05	107.05	158.85	220.75
ENSMUSG00000025955	0.285403	128.65	177.1	146.05	160.45	112.4	183.1	137.3	132	140.15	115.4	182.3	124.25	160	116.05	62.8	161.75	192.5	164.55	207.3	3916.4	151.05	3524.35	84.05	119.65	104.95	90.9	132.75	158.75	162.45	133.95	138.75	240.75	163.75	97.65	145.3	134.95	147.9	198.95	99.35	110.65	137.55	109.25	107.4	58.55	86.05	107.05	158.85	220.75
ENSMUSG00000025955	0.269494	128.65	177.1	146.05	160.45	112.4	183.1	137.3	132	140.15	115.4	182.3	124.25	160	116.05	62.8	161.75	192.5	164.55	207.3	3916.4	151.05	3524.35	84.05	119.65	104.95	90.9	132.75	158.75	162.45	133.95	138.75	240.75	163.75	97.65	145.3	134.95	147.9	198.95	99.35	110.65	137.55	109.25	107.4	58.55	86.05	107.05	158.85	220.75
ENSMUSG00000025955	0.268861	128.65	177.1	146.05	160.45	112.4	183.1	137.3	132	140.15	115.4	182.3	124.25	160	116.05	62.8	161.75	192.5	164.55	207.3	3916.4	151.05	3524.35	84.05	119.65	104.95	90.9	132.75	158.75	162.45	133.95	138.75	240.75	163.75	97.65	145.3	134.95	147.9	198.95	99.35	110.65	137.55	109.25	107.4	58.55	86.05	107.05	158.85	220.75
ENSMUSG00000033031	0.15229	143.7	145.1	132.35	120.5	94.4	158	141.6	161.75	142.35	123.8	110.9	109	166.65	127.2	187.15	129.2	207	190.75	166.4	229.85	117.45	104.05	126.15	389.65	594.45	529.55	445.55	273.05	185.15	201.45	162.2	173.85	128.75	116.75	144.8	110.65	118.05	183.6	240.05	250.15	341.55	170.15	429.6	160.15	192.2	221.45	137.35	182.05
ENSMUSG00000055239	0.067541	544.25	636.4	579.95	550.2	474.25	475.1	471.55	460.95	544.9	521.4	511.45	518.9	587.55	511.1	542.05	454.9	528.35	567.65	532.5	443.95	530.45	535.8	423.65	736.3	633.15	675.7	740	697.15	563.2	544.75	557	679.65	589.6	673	404.55	607.85	667.2	684.1	566.2	492.75	754.4	706.2	494.75	592.1	535.05	525	640.8	870.25
ENSMUSG00000025817	0.11999	260.05	233.15	241.8	189.15	158.05	195.35	243.6	203.1	175.4	203.05	191.35	227.3	325.4	386.15	305	237	290.25	403.3	392.45	443.4	522.1	432.25	582.45	704.35	848.05	854.65	991.8	1313.7	277.25	405.5	350.4	359.15	284.2	304.45	422.3	247.2	326.1	357.7	311.55	356.95	418.05	264.95	541.95	455	466.55	432.55	551.95	200.7
ENSMUSG00000024426	0.250232	602.55	664.6	613.75	607.75	568.95	627.9	633.3	640.3	594.7	510.65	635.15	495.05	541.75	420.6	559.55	431	372.8	297.65	306.75	348.15	345.95	369.1	371.55	626.75	604.3	392.35	528.65	356.05	428.45	431.3	285.4	440.45	411.2	340.75	276.35	379.65	396.7	602.5	377.5	421.25	523.2	381.2	422.75	306.15	358.8	381.5	554.05	488.25
ENSMUSG00000005299	0.103833	158.9	167.6	190.5	199.1	173.5	219.45	250.35	193.6	126.75	190.55	197.95	211.15	215.95	195.9	232.15	185.4	208.8	179.8	196.9	166.15	180.85	147.3	136.15	108.1	158.1	183.65	80.6	121.4	141.5	127.6	139.25	176.85	301.9	119.35	202.65	173.3	152.45	229.15	181.05	191.35	203.75	318	150.5	140.65	177.45	156.95	145.25	230.6
ENSMUSG00000023092	0.131345	1316.4	2731.85	2102.1	2156.45	2449.5	993.6	1070.25	1711.7	971.4	918.5	1814.95	1321.5	1598.95	2273.55	693.55	1477.6	313.95	4634.6	1968.15	2022.95	1009.6	935.75	7821.45	1057.05	1563.3	1927.2	998.4	1029.25	5214.85	1268.05	4435.7	8592.2	585.4	3543.1	1283.9	5843.95	8262.15	5483.1	3241.25	743.3	3050.2	416.3	244.7	220.75	211.15	200.7	2824.05	2060.7
ENSMUSG00000032094	0.522893	50.2	32.6	43	42.35	39.6	27.05	47.25	28.1	33.4	25.75	23.15	23.7	35.75	21.6	34.55	116.45	1683.35	948.55	35.35	24.65	672.5	46.45	11.45	35.9	25.65	28.75	26.95	17.1	54.75	22.05	18.4	37.7	15.7	34.15	26.7	47.95	56.65	18.95	30.4	153.9	45	645.9	5704.6	36.4	8610.65	6718.55	66.8	428.8
ENSMUSG00000044816	0.410047	117.65	144.5	112.45	96.35	102	106.6	104.9	128.45	103.75	103.3	137.35	86.1	133.3	83.8	125.1	98.05	93.2	114.6	77.55	119.15	108.3	66.45	89	132.35	103.25	151.3	131.55	68.85	145.4	113.9	82.55	103.7	72.25	103.8	172.4	107.1	111.4	175.85	88.85	152.75	119.9	68.45	86.5	66.3	81.65	132.7	185.2	128.95
ENSMUSG00000032965	0.088984	217.75	144.05	149.2	118.3	142.6	138.25	137.05	191.75	185.75	174.95	194.1	153.15	188.4	148.85	218.3	102.95	148.95	74.5	119.15	104.2	105.45	151.8	162.1	209.45	130.9	176.8	187.5	194.5	183.9	213	135.5	186.9	127.85	123.75	140.25	121.6	135.2	139.6	141.35	219.6	144.35	234.15	142.1	165.9	199	181.2	196.15	239.55
ENSMUSG00000025950	0.063618	737.15	741.3	756.3	982.75	1174.85	637.75	608.65	677.45	578.75	658.2	680.85	574.1	1131.75	1679.85	813.1	774.15	920.2	2573	1601.75	3378.75	3028.55	4124.2	5074.5	1412.45	984.4	503	554.15	901.5	1108.05	1111.1	1688.6	894.85	2445.9	840.3	2195.65	1101	1206.25	1290.75	1647.45	830.3	1026.3	469.05	725.2	383.4	285.95	249.5	2097.35	1067.45
ENSMUSG00000070305	0.153632	248.9	312.6	297.5	271.75	222.9	295.25	285.65	317.65	282.5	305.65	276.7	327.65	258.8	195.1	209.1	295.4	275.15	191.4	260.9	209.3	202.2	258.55	336.15	144.5	190.55	266.6	255.85	235.8	280.05	278.3	233.4	341.3	274.25	343.45	233.25	237.25	205.75	462.7	252.7	283.7	258.8	406.8	242.85	245.75	260.95	244.45	388.95	287.9
ENSMUSG00000025949	0.092617	112.1	132.9	114.3	88.85	128.5	116.55	113.45	105.75	117.95	121.7	119.55	69.75	97.05	46.2	14.35	164.15	117.15	145.6	135.95	156.1	170.95	161.65	134.8	182.2	122.75	217.85	167.4	176.15	122.35	80.5	110.35	123	128.6	117.25	101.3	138.2	87.75	44.3	72.7	221.9	99.05	153.75	125.4	185.45	108.25	138.6	170.95	88.65
ENSMUSG00000063063	0.001951	552.85	417.95	529.75	493.85	676.55	608.65	537.7	478.3	579.75	347	487.55	315.35	901.3	1428.75	331.8	166.05	19.3	12.55	16.9	25.45	17.6	24.2	14.5	33.5	27.9	28.8	20.1	20.65	85.45	27.8	29.3	18.5	205.55	16.4	149.3	11.9	22.7	21.2	54.4	41.6	69.15	35.65	10.5	25.05	20.75	26.75	34.8	32.5
[truncated: 8,198 more rows]
[truncated: 13 more columns]
